# Supplementary material for: RNase MRP subunit composition and role in 40S ribosome biogenesis
Source: Nat Struct Mol Biol. 2025 Oct 24;33(1):20–33. doi: 10.1038/s41594-025-01690-7 (PMC12819141; doi:10.1038/s41594-025-01690-7)
Supplement: Supplementary file 4 — Mass spectrometry data. [file 41594_2025_1690_MOESM4_ESM.xlsx]

## Sheet: Column Header Descriptions
Header	Description
Accession	Uniprot accession number
Description	Proteome discoverer gene description
Coverage [%]	Percentage of the protein covered by the detected peptides
# PSMs	Number of peptide-spectrum matches for the protein
# Unique Peptides	Number of unique peptides mapping to the protein
# AAs	Number of amino acids in the protein
MW [kDa]	Molecular weight of the protein
Isoelectric point (pI)	Isoelectric point of the protein
Score Sequest HT: Sequest HT	Sequest HT score measures the degree of correlation between the theoretical and observed MS/MS. The higher the score the more confident this identification is.
Abundance Ratio: (C18orf21 IP) / (GFP IP)	Fold change in protein abundance between the C18orf21-GFP immunoprecipitation and the GFP immunoprecipitation
Abundance Ratio: (Rpp21 IP) / (GFP IP)	Fold change in protein abundance between the Rpp21-GFP immunoprecipitation and the GFP immunoprecipitation
Abundance Ratio: (Rpp14 IP) / (GFP IP)	Fold change in protein abundance between the Rpp14-GFP immunoprecipitation and the GFP immunoprecipitation
Abundances: GFP IP	Abundance of each protein in ithe GFP control immunoprecipitaton
Abundances: C18orf21 IP	Abundance of each protein in the C18orf21 immunoprecipitation
Abundances: Rpp21 IP	Abundance of each protein in the Rpp21 immunoprecipitation
Abundances: Rpp14 IP	Abundance of each protein in the Rpp14 immunoprecipitation
Abundance Ratio: (Nepro IP) / (GFP IP)	Fold change in protein abundance between the Nepro-GFP immunoprecipitation and the GFP immunoprecipitation
Abundance Ratio: (Nepro L145F IP) / (GFP IP)	Fold change in protein abundance between the Nepro L145F-GFP immunoprecipitation and the GFP immunoprecipitation
Abundance Ratio: (Nepro L145F IP) / (NEPRO IP)	Fold change in protein abundance between the Nepro L145F-GFP immunoprecipitation and the NEPRO immunoprecipitation
Abundance Ratio: (Nepro R94C IP) / (NEPRO IP)	Fold change in protein abundance between the Nepro R94C-GFP immunoprecipitation and the NEPRO immunoprecipitation
Abundance Ratio: (Nepro V291M IP) / (NEPRO IP)	Fold change in protein abundance between the Nepro L145F-GFP immunoprecipitation and the NEPRO immunoprecipitation
Abundances: Nepro IP	Abundance of each protein in ithe Nepro immunoprecipitaton
Abundances: Nepro L145F IP	Abundance of each protein in the NEPRO L145F immunoprecipitation
Abundances: Nepro R94C IP	Abundance of each protein in the NEPRO R94C immunoprecipitation
Abundances: Nepro V291M IP	Abundance of each protein in the NEPRO V291M immunoprecipitation
Abundances: GFP IP	Abundance of each protein in ithe GFP control immunoprecipitaton

## Sheet: C18orf21, RPP21, RPP14 IP-MS
Accession	Description	Coverage [%]	# PSMs	# Unique Peptides	# AAs	MW [kDa]	calc. pI	Score Sequest HT: Sequest HT	Abundance Ratio: (C18orf21 IP) / (GFP IP)	Abundance Ratio: (Rpp21 IP) / (GFP IP)	Abundance Ratio: (Rpp14 IP) / (GFP IP)	Abundances: GFP IP	Abundances: C18orf21 IP	Abundances: Rpp21 IP	Abundances: Rpp14 IP
P35579	Myosin-9 OS=Homo sapiens (Human) OX=9606 GN=MYH9 PE=1 SV=4	66	2638	132	1960	226.4	5.6	5027.38	0.846	0.895	0.809	1.1426e+10	8.85994e+09	8.34313e+09	7.93086e+09
Q13813	Spectrin alpha chain, non-erythrocytic 1 OS=Homo sapiens (Human) OX=9606 GN=SPTAN1 PE=1 SV=3	73	1380	168	2472	284.4	5.35	2676.89	1.333	1.082	1.245	1.9096e+09	2.41501e+09	2.03157e+09	2.13048e+09
Q15149	Plectin OS=Homo sapiens (Human) OX=9606 GN=PLEC PE=1 SV=3	55	1229	220	4684	531.5	5.96	1617.56	1.054	1.293	0.923	8.11555e+08	9.06251e+08	1.04565e+09	7.54141e+08
Q01082	Spectrin beta chain, non-erythrocytic 1 OS=Homo sapiens (Human) OX=9606 GN=SPTBN1 PE=1 SV=2	69	1094	130	2364	274.4	5.57	1843.68	1.432	1.103	1.107	1.18794e+09	1.59711e+09	1.13281e+09	1.17433e+09
P21333	Filamin-A OS=Homo sapiens (Human) OX=9606 GN=FLNA PE=1 SV=4	66	1233	116	2647	280.6	6.06	2081.82	1.626	1.361	1.196	1.17155e+09	1.89319e+09	1.47699e+09	1.32743e+09
P35580	Myosin-10 OS=Homo sapiens (Human) OX=9606 GN=MYH10 PE=1 SV=3	62	1195	109	1976	228.9	5.54	2050.35	0.885	0.89	0.763	1.64482e+09	1.40244e+09	1.19738e+09	1.12598e+09
Q14204	Cytoplasmic dynein 1 heavy chain 1 OS=Homo sapiens (Human) OX=9606 GN=DYNC1H1 PE=1 SV=5	45	704	174	4646	532.1	6.4	764.85	1.104	1.491	1.294	2.9431e+08	3.27078e+08	4.15458e+08	3.48104e+08
O75369	Filamin-B OS=Homo sapiens (Human) OX=9606 GN=FLNB PE=1 SV=2	65	623	107	2602	278	5.73	789.68	1.294	1.528	1.177	2.6674e+08	3.35446e+08	3.52149e+08	3.06614e+08
P78527	DNA-dependent protein kinase catalytic subunit OS=Homo sapiens (Human) OX=9606 GN=PRKDC PE=1 SV=3	42	518	146	4128	468.8	7.12	533.41	1.108	0.879	0.902	2.40782e+08	2.66965e+08	2.08592e+08	2.04556e+08
Q9UPN3	Microtubule-actin cross-linking factor 1, isoforms 1/2/3/5 OS=Homo sapiens (Human) OX=9606 GN=MACF1 PE=1 SV=4	28	390	164	7388	837.8	5.39	278.04	1.185	0.964	0.766	1.21556e+08	1.5214e+08	1.6245e+08	8.89325e+07
Q00610	Clathrin heavy chain 1 OS=Homo sapiens (Human) OX=9606 GN=CLTC PE=1 SV=5	64	696	65	1675	191.5	5.69	1213.15	0.621	0.544	0.891	1.05743e+09	679735698	8.50766e+08	8.86201e+08
O43707	Alpha-actinin-4 OS=Homo sapiens (Human) OX=9606 GN=ACTN4 PE=1 SV=2	71	802	41	911	104.8	5.44	1570	2.791	1.425	1.422	7.92383e+08	2.02658e+09	9.23287e+08	9.40492e+08
Q09666	Neuroblast differentiation-associated protein AHNAK OS=Homo sapiens (Human) OX=9606 GN=AHNAK PE=1 SV=2	49	377	137	5890	628.7	6.15	242.3	1.033	0.899	1.167	1.05069e+08	1.04173e+08	9.64463e+07	1.2625e+08
P46013	Proliferation marker protein Ki-67 OS=Homo sapiens (Human) OX=9606 GN=MKI67 PE=1 SV=2	49	399	113	3256	358.5	9.45	384.77	1.321	0.864	0.984	1.49909e+08	1.77322e+08	9.83129e+07	1.18119e+08
Q6P2Q9	Pre-mRNA-processing-splicing factor 8 OS=Homo sapiens (Human) OX=9606 GN=PRPF8 PE=1 SV=2	50	452	98	2335	273.4	8.84	489.24	0.646	0.572	0.569	4.38282e+08	2.64862e+08	2.50169e+08	2.22319e+08
P15924	Desmoplakin OS=Homo sapiens (Human) OX=9606 GN=DSP PE=1 SV=3	49	389	123	2871	331.6	6.81	349.71	1.011	1.45	0.905	2.12029e+08	2.08065e+08	2.50226e+08	1.76463e+08
O43795	Unconventional myosin-Ib OS=Homo sapiens (Human) OX=9606 GN=MYO1B PE=1 SV=3	60	859	63	1136	131.9	9.38	1544.14	0.652	0.629	0.75	4.2263e+09	2.75368e+09	2.84443e+09	2.8849e+09
O75643	U5 small nuclear ribonucleoprotein 200 kDa helicase OS=Homo sapiens (Human) OX=9606 GN=SNRNP200 PE=1 SV=2	51	457	88	2136	244.4	6.06	583.44	0.612	0.512	0.567	3.92703e+08	2.31219e+08	2.15864e+08	1.98274e+08
P12814	Alpha-actinin-1 OS=Homo sapiens (Human) OX=9606 GN=ACTN1 PE=1 SV=2	77	605	42	892	103	5.41	1033.34	3.039	1.251	1.832	1.78543e+08	5.31951e+08	2.73007e+08	3.11203e+08
P58107	Epiplakin OS=Homo sapiens (Human) OX=9606 GN=EPPK1 PE=1 SV=3	53	392	91	5088	555.3	5.62	449.98	1.07	1.917	1.157	1.24579e+08	1.39718e+08	1.9267e+08	1.48504e+08
Q14980	Nuclear mitotic apparatus protein 1 OS=Homo sapiens (Human) OX=9606 GN=NUMA1 PE=1 SV=2	55	378	88	2115	238.1	5.78	424.28	1.061	0.977	0.841	1.61057e+08	1.78282e+08	1.59437e+08	1.36392e+08
P60709	Actin, cytoplasmic 1 OS=Homo sapiens (Human) OX=9606 GN=ACTB PE=1 SV=1	82	3236	13	375	41.7	5.48	6645.59	0.85	0.775	1.012	9.51646e+09	7.37991e+09	8.78499e+09	9.72717e+09
Q9NZM1	Myoferlin OS=Homo sapiens (Human) OX=9606 GN=MYOF PE=1 SV=1	53	392	93	2061	234.6	6.18	399.46	0.807	0.626	0.741	2.33878e+08	1.79792e+08	1.5979e+08	1.55638e+08
O15020	Spectrin beta chain, non-erythrocytic 2 OS=Homo sapiens (Human) OX=9606 GN=SPTBN2 PE=1 SV=3	42	303	72	2390	271.2	6.11	309.09	1.222	1.05	0.96	7.07443e+07	1.01114e+08	8.10654e+07	7.14283e+07
Q92616	eIF-2-alpha kinase activator GCN1 OS=Homo sapiens (Human) OX=9606 GN=GCN1 PE=1 SV=6	45	283	96	2671	292.6	7.47	216.71	1.159	1.068	1.438	8.86997e+07	1.13726e+08	1.43884e+08	1.30246e+08
O75533	Splicing factor 3B subunit 1 OS=Homo sapiens (Human) OX=9606 GN=SF3B1 PE=1 SV=3	65	364	59	1304	145.7	7.09	519.5	0.508	0.555	0.562	4.18584e+08	2.03313e+08	2.57899e+08	2.45224e+08
P42704	Leucine-rich PPR motif-containing protein, mitochondrial OS=Homo sapiens (Human) OX=9606 GN=LRPPRC PE=1 SV=3	62	292	71	1394	157.8	6.13	384.98	1.311	1.222	1.434	1.29401e+08	1.71792e+08	1.8498e+08	1.73284e+08
P49327	Fatty acid synthase OS=Homo sapiens (Human) OX=9606 GN=FASN PE=1 SV=3	41	250	72	2511	273.3	6.44	312.49	1.053	1.148	1.361	9.2066e+07	9.88815e+07	1.0808e+08	1.10635e+08
Q27J81	Inverted formin-2 OS=Homo sapiens (Human) OX=9606 GN=INF2 PE=1 SV=2	56	280	47	1249	135.5	5.38	407.17	1.232	0.73	0.971	2.03786e+08	2.4534e+08	1.32114e+08	1.76464e+08
Q99575	Ribonucleases P/MRP protein subunit POP1 OS=Homo sapiens (Human) OX=9606 GN=POP1 PE=1 SV=2	57	315	44	1024	114.6	9.22	579.08	12.895	25.983	30.258	2.8817e+07	3.96466e+08	7.48486e+08	8.56389e+08
Q9BQG0	Myb-binding protein 1A OS=Homo sapiens (Human) OX=9606 GN=MYBBP1A PE=1 SV=2	52	313	60	1328	148.8	9.28	426.12	1.121	0.844	0.858	2.37761e+08	2.43865e+08	1.52997e+08	1.71216e+08
Q08211	ATP-dependent RNA helicase A OS=Homo sapiens (Human) OX=9606 GN=DHX9 PE=1 SV=4	49	376	52	1270	140.9	6.84	578.18	1.074	0.646	0.783	5.05039e+08	4.89242e+08	3.71571e+08	3.44925e+08
P05787	Keratin, type II cytoskeletal 8 OS=Homo sapiens (Human) OX=9606 GN=KRT8 PE=1 SV=7	82	561	36	483	53.7	5.59	784.4	1.135	2.343	1.717	1.89844e+09	2158945311	4.41594e+09	2.69081e+09
O00159	Unconventional myosin-Ic OS=Homo sapiens (Human) OX=9606 GN=MYO1C PE=1 SV=4	56	378	50	1063	121.6	9.41	589.2	0.721	0.616	0.765	8.94541e+08	6.05259e+08	5.5667e+08	5.67779e+08
P46940	Ras GTPase-activating-like protein IQGAP1 OS=Homo sapiens (Human) OX=9606 GN=IQGAP1 PE=1 SV=1	53	275	61	1657	189.1	6.48	335.09	1.293	1.028	0.982	1.40426e+08	1.74431e+08	1.44613e+08	1.17648e+08
Q16891	MICOS complex subunit MIC60 OS=Homo sapiens (Human) OX=9606 GN=IMMT PE=1 SV=1	65	341	42	758	83.6	6.48	633.27	1.186	1.01	0.907	5.30796e+08	6.1925e+08	4.7119e+08	4.45226e+08
Q8WXH0	Nesprin-2 OS=Homo sapiens (Human) OX=9606 GN=SYNE2 PE=1 SV=3	15	166	89	6885	795.9	5.36	68.96	1.117	0.774	0.834	3.51797e+07	4.32843e+07	2.9276e+07	2.64466e+07
Q02880	DNA topoisomerase 2-beta OS=Homo sapiens (Human) OX=9606 GN=TOP2B PE=1 SV=3	46	267	51	1626	183.2	8	297.98	1.214	0.526	0.874	9.11776e+07	9.95569e+07	5.51891e+07	6.75594e+07
Q07157	Tight junction protein ZO-1 OS=Homo sapiens (Human) OX=9606 GN=TJP1 PE=1 SV=3	49	228	60	1748	195.3	6.7	236.12	1.375	0.937	0.892	9.54163e+07	1.27951e+08	9.19067e+07	9.21428e+07
P33527	Multidrug resistance-associated protein 1 OS=Homo sapiens (Human) OX=9606 GN=ABCC1 PE=1 SV=3	42	299	50	1531	171.5	7.11	377.71	0.835	0.746	0.984	2.23338e+08	1.86582e+08	1.82017e+08	2.10647e+08
Q8WWI1	LIM domain only protein 7 OS=Homo sapiens (Human) OX=9606 GN=LMO7 PE=1 SV=3	36	266	55	1683	192.6	8.09	306.7	1.328	1.35	1.249	1.37796e+08	1.78319e+08	1.6942e+08	1.65044e+08
P05023	Sodium/potassium-transporting ATPase subunit alpha-1 OS=Homo sapiens (Human) OX=9606 GN=ATP1A1 PE=1 SV=1	48	364	45	1023	112.8	5.49	512.65	1.074	1.653	1.388	3.5674e+08	3.53086e+08	5.05245e+08	4.33141e+08
Q9UPQ0	LIM and calponin homology domains-containing protein 1 OS=Homo sapiens (Human) OX=9606 GN=LIMCH1 PE=1 SV=4	58	296	49	1083	121.8	6.47	429.67	1.149	1.162	1.043	1.71832e+08	1.91365e+08	1.68381e+08	1.65378e+08
Q92614	Unconventional myosin-XVIIIa OS=Homo sapiens (Human) OX=9606 GN=MYO18A PE=1 SV=3	40	186	66	2054	233	6.3	175.62	1.409	0.967	0.894	6.33845e+07	8.57883e+07	5.2725e+07	5.61909e+07
Q6WCQ1	Myosin phosphatase Rho-interacting protein OS=Homo sapiens (Human) OX=9606 GN=MPRIP PE=1 SV=3	61	269	50	1025	116.5	6.21	345.55	0.928	0.759	1.009	2.19697e+08	1.80892e+08	1.19798e+08	1.71385e+08
P07437	Tubulin beta chain OS=Homo sapiens (Human) OX=9606 GN=TUBB PE=1 SV=2	73	529	5	444	49.6	4.89	1015.98	0.801	0.813	1.502	1.87549e+08	1.98892e+08	2.67713e+08	3.6159e+08
P11388	DNA topoisomerase 2-alpha OS=Homo sapiens (Human) OX=9606 GN=TOP2A PE=1 SV=3	47	256	53	1531	174.3	8.72	241.41	1.21	0.68	0.968	8.18276e+07	1.02995e+08	9.52728e+07	1.01255e+08
P14923	Junction plakoglobin OS=Homo sapiens (Human) OX=9606 GN=JUP PE=1 SV=3	67	385	30	745	81.7	6.14	582.34	0.842	0.717	0.831	4.39202e+08	3.64808e+08	3.47918e+08	3.45349e+08
P06748	Nucleophosmin OS=Homo sapiens (Human) OX=9606 GN=NPM1 PE=1 SV=2	70	513	17	294	32.6	4.78	960.47	1.397	0.78	1.066	2.37947e+09	3.34598e+09	2.34277e+09	2.43961e+09
Q69YQ0	Cytospin-A OS=Homo sapiens (Human) OX=9606 GN=SPECC1L PE=1 SV=2	46	262	45	1117	124.5	5.72	333.58	0.949	1.288	0.989	1.54776e+08	1.44522e+08	1.48838e+08	1.36671e+08
Q9UHB6	LIM domain and actin-binding protein 1 OS=Homo sapiens (Human) OX=9606 GN=LIMA1 PE=1 SV=1	65	280	43	759	85.2	6.84	430.01	1.158	1.066	0.948	2.24459e+08	2.55639e+08	2.73488e+08	2.20759e+08
Q9UM54	Unconventional myosin-VI OS=Homo sapiens (Human) OX=9606 GN=MYO6 PE=1 SV=4	50	232	54	1294	149.6	8.53	241.54	0.67	0.857	0.64	1.59045e+08	1.01686e+08	1.03473e+08	8.79181e+07
P63010	AP-2 complex subunit beta OS=Homo sapiens (Human) OX=9606 GN=AP2B1 PE=1 SV=1	56	275	25	937	104.5	5.38	430.69	0.992	0.562	0.794	1.88497e+08	1.85801e+08	1.40311e+08	1.40024e+08
P07814	Bifunctional glutamate/proline--tRNA ligase OS=Homo sapiens (Human) OX=9606 GN=EPRS1 PE=1 SV=5	48	222	53	1512	170.5	7.33	248.65	1.3	1.559	1.596	8.09597e+07	1.01658e+08	1.31467e+08	1.1419e+08
Q9P0K7	Ankycorbin OS=Homo sapiens (Human) OX=9606 GN=RAI14 PE=1 SV=2	67	229	55	980	110	6.21	218.04	1.003	0.729	1.107	1.42424e+08	1.26584e+08	8.41395e+07	1.27955e+08
P08670	Vimentin OS=Homo sapiens (Human) OX=9606 GN=VIM PE=1 SV=4	77	415	33	466	53.6	5.12	696.18	1.252	2.187	1.256	9.33997e+08	9.75644e+08	1.53727e+09	9.71368e+08
Q15393	Splicing factor 3B subunit 3 OS=Homo sapiens (Human) OX=9606 GN=SF3B3 PE=1 SV=4	51	282	45	1217	135.5	5.26	390.99	0.402	0.363	0.487	3.48731e+08	1.34139e+08	1.37773e+08	1.52524e+08
P46939	Utrophin OS=Homo sapiens (Human) OX=9606 GN=UTRN PE=1 SV=2	24	155	66	3433	394.2	5.33	79.38	1.122	0.954	0.812	2.84277e+07	3.28937e+07	2.42074e+07	2.33899e+07
Q7Z6Z7	E3 ubiquitin-protein ligase HUWE1 OS=Homo sapiens (Human) OX=9606 GN=HUWE1 PE=1 SV=3	22	168	72	4374	481.6	5.22	69.75	2.217	1.691	2.872	1.58033e+07	3.8041e+07	3.36469e+07	4.97553e+07
Q9H583	HEAT repeat-containing protein 1 OS=Homo sapiens (Human) OX=9606 GN=HEATR1 PE=1 SV=3	33	187	57	2144	242.2	6.54	185.71	1.044	0.591	0.83	1.08343e+08	1.13339e+08	6.98044e+07	8.10412e+07
Q14152	Eukaryotic translation initiation factor 3 subunit A OS=Homo sapiens (Human) OX=9606 GN=EIF3A PE=1 SV=1	40	268	56	1382	166.5	6.79	282.45	1.514	1.383	1.277	1.28026e+08	1.75615e+08	1.52373e+08	1.37479e+08
P23246	Splicing factor, proline- and glutamine-rich OS=Homo sapiens (Human) OX=9606 GN=SFPQ PE=1 SV=2	42	398	30	707	76.1	9.44	663.12	1.393	0.988	1.112	7.05857e+08	8.65719e+08	5.91881e+08	6.42585e+08
P52272	Heterogeneous nuclear ribonucleoprotein M OS=Homo sapiens (Human) OX=9606 GN=HNRNPM PE=1 SV=3	56	342	38	730	77.5	8.7	444.89	1.254	2.224	1.032	3.47861e+08	4.45671e+08	6.6425e+08	3.32141e+08
P02545	Prelamin-A/C OS=Homo sapiens (Human) OX=9606 GN=LMNA PE=1 SV=1	68	316	41	664	74.1	7.02	501.09	1.256	1.532	1.24	4.07778e+08	4.88189e+08	4.8801e+08	4.39312e+08
Q7L2E3	ATP-dependent RNA helicase DHX30 OS=Homo sapiens (Human) OX=9606 GN=DHX30 PE=1 SV=1	59	241	54	1194	133.9	8.78	273.97	1.077	0.502	0.691	1.35757e+08	1.40634e+08	8.57826e+07	8.46e+07
P09923	Intestinal-type alkaline phosphatase OS=Homo sapiens (Human) OX=9606 GN=ALPI PE=1 SV=2	56	372	15	528	56.8	5.86	710.79	0.631	0.371	0.701	1.12165e+09	6.63827e+08	4.20807e+08	6.91151e+08
Q14690	Protein RRP5 homolog OS=Homo sapiens (Human) OX=9606 GN=PDCD11 PE=1 SV=3	39	197	57	1871	208.6	8.87	147.61	1.169	0.93	0.88	8.02243e+07	8.24474e+07	6.80849e+07	6.06236e+07
P13639	Elongation factor 2 OS=Homo sapiens (Human) OX=9606 GN=EEF2 PE=1 SV=4	66	283	42	858	95.3	6.83	374.42	1.491	1.541	1.548	1.91276e+08	2.78277e+08	2.21497e+08	2.5994e+08
P68371	Tubulin beta-4B chain OS=Homo sapiens (Human) OX=9606 GN=TUBB4B PE=1 SV=1	72	477	1	445	49.8	4.89	867.67	1.405	2.154	2.199	2.1859e+07	30709684	4.70757e+07	4.80716e+07
O95425	Supervillin OS=Homo sapiens (Human) OX=9606 GN=SVIL PE=1 SV=2	35	174	57	2214	247.6	6.98	167.19	1.125	0.97	0.877	5.17817e+07	5.79271e+07	4.29258e+07	4.3991e+07
Q9H0A0	RNA cytidine acetyltransferase OS=Homo sapiens (Human) OX=9606 GN=NAT10 PE=1 SV=2	56	250	47	1025	115.7	8.27	276.97	1.154	0.849	0.777	2.23753e+08	2.60473e+08	1.77491e+08	1.72389e+08
Q9ULH0	Kinase D-interacting substrate of 220 kDa OS=Homo sapiens (Human) OX=9606 GN=KIDINS220 PE=1 SV=3	39	174	54	1771	196.4	6.62	187.41	0.895	0.611	0.793	6.53981e+07	5.77431e+07	3.96264e+07	4.72048e+07
O14974	Protein phosphatase 1 regulatory subunit 12A OS=Homo sapiens (Human) OX=9606 GN=PPP1R12A PE=1 SV=1	47	246	48	1030	115.2	5.4	358.5	1.141	0.937	1.008	2.2034e+08	2.31919e+08	1.77079e+08	2.29001e+08
Q12906	Interleukin enhancer-binding factor 3 OS=Homo sapiens (Human) OX=9606 GN=ILF3 PE=1 SV=3	58	283	29	894	95.3	8.76	395.44	1.163	1.298	1.212	1.50407e+08	1.79459e+08	1.78765e+08	1.68836e+08
P08238	Heat shock protein HSP 90-beta OS=Homo sapiens (Human) OX=9606 GN=HSP90AB1 PE=1 SV=4	53	257	22	724	83.2	5.03	370.17	1.356	1.564	1.584	1.16049e+08	1.43732e+08	1.74935e+08	1.8055e+08
P11142	Heat shock cognate 71 kDa protein OS=Homo sapiens (Human) OX=9606 GN=HSPA8 PE=1 SV=1	63	347	23	646	70.9	5.52	636.53	1.048	1.673	1.469	4.23102e+08	4.37733e+08	6.63211e+08	6.15976e+08
Q9NR30	Nucleolar RNA helicase 2 OS=Homo sapiens (Human) OX=9606 GN=DDX21 PE=1 SV=5	58	291	40	783	87.3	9.28	524.28	1.092	0.882	0.801	3.83242e+08	4.09199e+08	2.84739e+08	2.83843e+08
P05783	Keratin, type I cytoskeletal 18 OS=Homo sapiens (Human) OX=9606 GN=KRT18 PE=1 SV=2	59	405	26	430	48	5.45	709.04	1.075	1.958	1.471	1.54619e+09	1.58174e+09	3.54006e+09	1.9506e+09
P42356	Phosphatidylinositol 4-kinase alpha OS=Homo sapiens (Human) OX=9606 GN=PI4KA PE=1 SV=4	34	165	59	2102	236.7	7.06	128.8	0.578	0.893	0.814	5.25632e+07	3.29137e+07	4.43979e+07	4.34263e+07
O95782	AP-2 complex subunit alpha-1 OS=Homo sapiens (Human) OX=9606 GN=AP2A1 PE=1 SV=3	54	244	32	977	107.5	7.03	361.82	0.966	0.791	0.864	1.32843e+08	1.27248e+08	1.3015e+08	1.08014e+08
Q14126	Desmoglein-2 OS=Homo sapiens (Human) OX=9606 GN=DSG2 PE=1 SV=2	56	203	37	1118	122.2	5.24	259.11	0.709	0.425	0.62	2.18304e+08	1.64552e+08	1.21001e+08	1.34032e+08
O75955	Flotillin-1 OS=Homo sapiens (Human) OX=9606 GN=FLOT1 PE=1 SV=3	73	296	26	427	47.3	7.49	531.54	0.695	0.696	0.882	6.02901e+08	4.06766e+08	4.72714e+08	4.895e+08
Q9NQX4	Unconventional myosin-Vc OS=Homo sapiens (Human) OX=9606 GN=MYO5C PE=1 SV=2	37	167	50	1742	202.7	7.71	134.72	0.648	0.654	0.534	6.42919e+07	4.22695e+07	3.88997e+07	3.01479e+07
Q14160	Protein scribble homolog OS=Homo sapiens (Human) OX=9606 GN=SCRIB PE=1 SV=4	38	170	46	1630	174.8	5.07	155.96	1.16	0.955	0.945	4.8197e+07	5.86192e+07	4.3137e+07	4.29992e+07
P04264	Keratin, type II cytoskeletal 1 OS=Homo sapiens (Human) OX=9606 GN=KRT1 PE=1 SV=6	57	245	29	644	66	8.12	349.03	1.277	1.86	0.513	2.57671e+08	2.7123e+08	4.69003e+08	1.1598e+08
P49792	E3 SUMO-protein ligase RanBP2 OS=Homo sapiens (Human) OX=9606 GN=RANBP2 PE=1 SV=2	23	156	38	3224	358	6.2	70.2	1.192	2.027	1.252	1.32659e+07	1.79504e+07	2.83063e+07	2.01226e+07
Q13045	Protein flightless-1 homolog OS=Homo sapiens (Human) OX=9606 GN=FLII PE=1 SV=2	43	211	43	1269	144.7	6.05	203.58	0.931	0.842	0.862	1.27031e+08	1.28983e+08	1.24164e+08	1.19277e+08
Q9Y4I1	Unconventional myosin-Va OS=Homo sapiens (Human) OX=9606 GN=MYO5A PE=1 SV=2	34	159	43	1855	215.3	8.48	149.33	0.724	0.728	0.582	4.68901e+07	3.43152e+07	3.03755e+07	2.43915e+07
Q86UP2	Kinectin OS=Homo sapiens (Human) OX=9606 GN=KTN1 PE=1 SV=1	48	132	57	1357	156.2	5.64	121.73	1.501	1.377	1.194	3.54118e+07	5.1928e+07	4.04888e+07	4.0605e+07
Q15029	116 kDa U5 small nuclear ribonucleoprotein component OS=Homo sapiens (Human) OX=9606 GN=EFTUD2 PE=1 SV=1	64	213	41	972	109.4	5	248.56	0.609	0.582	0.615	2.21498e+08	1.38808e+08	1.4372e+08	1.24048e+08
P40939	Trifunctional enzyme subunit alpha, mitochondrial OS=Homo sapiens (Human) OX=9606 GN=HADHA PE=1 SV=2	58	193	33	763	82.9	9.04	302.88	0.699	0.643	1.035	2.13449e+08	1.50735e+08	1.81435e+08	2.11837e+08
P53621	Coatomer subunit alpha OS=Homo sapiens (Human) OX=9606 GN=COPA PE=1 SV=2	48	168	49	1224	138.3	7.66	175.47	0.989	1.317	0.991	7.19722e+07	6.43632e+07	8.39218e+07	6.38099e+07
Q9UQE7	Structural maintenance of chromosomes protein 3 OS=Homo sapiens (Human) OX=9606 GN=SMC3 PE=1 SV=2	43	158	48	1217	141.5	7.18	134.2	1.244	1.269	0.91	5.22098e+07	6.17884e+07	5.23806e+07	5.78383e+07
O00571	ATP-dependent RNA helicase DDX3X OS=Homo sapiens (Human) OX=9606 GN=DDX3X PE=1 SV=3	62	227	35	662	73.2	7.18	372.13	1.264	1.008	0.844	2.54372e+08	3.28046e+08	2.09688e+08	1.85888e+08
P04350	Tubulin beta-4A chain OS=Homo sapiens (Human) OX=9606 GN=TUBB4A PE=1 SV=2	65	407	1	444	49.6	4.88	740.25	0.612	0.424	1.1	3.44516e+06	2.10721e+06	1.46195e+06	3.79105e+06
Q12965	Unconventional myosin-Ie OS=Homo sapiens (Human) OX=9606 GN=MYO1E PE=1 SV=2	50	182	45	1108	127	8.92	183.57	0.612	0.722	0.732	1.03489e+08	6.5277e+07	6.77589e+07	7.67643e+07
P09874	Poly [ADP-ribose] polymerase 1 OS=Homo sapiens (Human) OX=9606 GN=PARP1 PE=1 SV=4	41	180	39	1014	113	8.88	206.75	1.547	0.69	0.919	9.01049e+07	1.34033e+08	7.33326e+07	7.89998e+07
O75691	Small subunit processome component 20 homolog OS=Homo sapiens (Human) OX=9606 GN=UTP20 PE=1 SV=3	23	163	54	2785	318.2	7.39	108.28	1.011	0.651	0.737	5.81178e+07	5.90014e+07	4.47781e+07	5.05333e+07
P68133	Actin, alpha skeletal muscle OS=Homo sapiens (Human) OX=9606 GN=ACTA1 PE=1 SV=1	64	1728	2	377	42	5.39	2681.46	1.263	1.317	1.699	2.64558e+06	3.3585e+06	3.79952e+06	4.59047e+06
P68032	Actin, alpha cardiac muscle 1 OS=Homo sapiens (Human) OX=9606 GN=ACTC1 PE=1 SV=1	70	1729	2	377	42	5.39	2684.91	0.527	0.589	0.85	1.31819e+06	680880	764729	1.10458e+06
P11940	Polyadenylate-binding protein 1 OS=Homo sapiens (Human) OX=9606 GN=PABPC1 PE=1 SV=2	50	244	19	636	70.6	9.5	372.07	1.165	1.093	0.947	3.09516e+08	3.06692e+08	2.32252e+08	2.65628e+08
A5YKK6	CCR4-NOT transcription complex subunit 1 OS=Homo sapiens (Human) OX=9606 GN=CNOT1 PE=1 SV=2	30	149	57	2376	266.8	7.11	104.96	1.103	1.506	1.223	2.7154e+07	3.00181e+07	3.79465e+07	2.989e+07
O94973	AP-2 complex subunit alpha-2 OS=Homo sapiens (Human) OX=9606 GN=AP2A2 PE=1 SV=2	53	170	29	939	103.9	6.96	238.84	1.204	0.913	0.945	4.54343e+07	5.65709e+07	4.18754e+07	4.19306e+07
O00410	Importin-5 OS=Homo sapiens (Human) OX=9606 GN=IPO5 PE=1 SV=4	49	155	36	1097	123.6	4.94	168.85	1.622	1.105	1.815	4.76774e+07	8.68286e+07	6.85035e+07	8.91317e+07
Q5T4S7	E3 ubiquitin-protein ligase UBR4 OS=Homo sapiens (Human) OX=9606 GN=UBR4 PE=1 SV=1	16	133	58	5183	573.5	6.04	32.19	1.243	1.412	1.129	2.51983e+07	3.11405e+07	3.4735e+07	2.77739e+07
O43491	Band 4.1-like protein 2 OS=Homo sapiens (Human) OX=9606 GN=EPB41L2 PE=1 SV=1	48	166	43	1005	112.5	5.44	133.27	1.269	1.164	1.222	6.63632e+07	8.3001e+07	7.83258e+07	7.47614e+07
Q9UDY2	Tight junction protein ZO-2 OS=Homo sapiens (Human) OX=9606 GN=TJP2 PE=1 SV=2	53	154	48	1190	133.9	7.4	130.64	1.343	0.976	0.913	5.38562e+07	7.83915e+07	4.9558e+07	4.88845e+07
Q86V48	Leucine zipper protein 1 OS=Homo sapiens (Human) OX=9606 GN=LUZP1 PE=1 SV=2	50	159	42	1076	120.2	8.5	159.93	1.057	0.895	0.841	9.28629e+07	1.06977e+08	9.56599e+07	8.84443e+07
Q13085	Acetyl-CoA carboxylase 1 OS=Homo sapiens (Human) OX=9606 GN=ACACA PE=1 SV=2	27	130	51	2346	265.4	6.37	69.94	1.151	1.325	1.159	1.99088e+07	1.93301e+07	2.55625e+07	2.11034e+07
Q13885	Tubulin beta-2A chain OS=Homo sapiens (Human) OX=9606 GN=TUBB2A PE=1 SV=1	56	413	2	445	49.9	4.89	740.62	0.867	1.001	2.037	1.16171e+06	1.00299e+06	1.16116e+06	2.35832e+06
P38646	Stress-70 protein, mitochondrial OS=Homo sapiens (Human) OX=9606 GN=HSPA9 PE=1 SV=2	55	227	31	679	73.6	6.16	329.77	1.253	1.756	1.679	2.4909e+08	3.06311e+08	3.53013e+08	3.65315e+08
Q7KZF4	Staphylococcal nuclease domain-containing protein 1 OS=Homo sapiens (Human) OX=9606 GN=SND1 PE=1 SV=1	52	193	36	910	101.9	7.17	246.88	1.343	0.783	0.9	1.04209e+08	1.31692e+08	9.12725e+07	9.31767e+07
Q8NC51	Plasminogen activator inhibitor 1 RNA-binding protein OS=Homo sapiens (Human) OX=9606 GN=SERBP1 PE=1 SV=2	50	286	26	408	44.9	8.65	369.46	1.937	1.312	1.699	1.89556e+08	3.78347e+08	2.3062e+08	2.65305e+08
Q9H3U1	Protein unc-45 homolog A OS=Homo sapiens (Human) OX=9606 GN=UNC45A PE=1 SV=1	50	155	37	944	103	6.07	195.18	0.973	1.191	1.262	6.57741e+07	6.65303e+07	7.4027e+07	7.77232e+07
Q9Y2W1	Thyroid hormone receptor-associated protein 3 OS=Homo sapiens (Human) OX=9606 GN=THRAP3 PE=1 SV=2	33	204	29	955	108.6	10.15	246.12	0.633	0.862	0.686	1.4718e+08	8.2331e+07	1.08402e+08	9.3508e+07
P41252	Isoleucine--tRNA ligase, cytoplasmic OS=Homo sapiens (Human) OX=9606 GN=IARS1 PE=1 SV=2	41	171	44	1262	144.4	6.15	146.33	0.995	1.056	1.422	5.81267e+07	5.76196e+07	7.58019e+07	7.41703e+07
O94906	Pre-mRNA-processing factor 6 OS=Homo sapiens (Human) OX=9606 GN=PRPF6 PE=1 SV=1	45	197	39	941	106.9	8.25	232.07	0.75	1.044	0.766	1.38769e+08	9.60447e+07	1.17016e+08	9.63117e+07
Q16643	Drebrin OS=Homo sapiens (Human) OX=9606 GN=DBN1 PE=1 SV=4	49	203	26	649	71.4	4.45	259.34	1.276	0.996	0.822	1.46871e+08	1.65848e+08	1.28196e+08	1.04332e+08
Q7Z460	CLIP-associating protein 1 OS=Homo sapiens (Human) OX=9606 GN=CLASP1 PE=1 SV=1	38	124	41	1538	169.3	9.03	84.72	1.246	0.852	0.939	2.66415e+07	3.10495e+07	2.27694e+07	2.29349e+07
P35221	Catenin alpha-1 OS=Homo sapiens (Human) OX=9606 GN=CTNNA1 PE=1 SV=1	57	151	30	906	100	6.29	198.56	1.172	0.866	1.065	6.27243e+07	7.19163e+07	5.1806e+07	6.70215e+07
Q9Y5B9	FACT complex subunit SPT16 OS=Homo sapiens (Human) OX=9606 GN=SUPT16H PE=1 SV=1	44	156	37	1047	119.8	5.66	205.36	1.31	0.755	0.963	7.43865e+07	9.35049e+07	6.76689e+07	6.64991e+07
Q86YS7	C2 domain-containing protein 5 OS=Homo sapiens (Human) OX=9606 GN=C2CD5 PE=1 SV=1	44	169	32	1000	110.4	5.69	226.72	2.263	1.223	2.5	5.57622e+07	1.27477e+08	7.33343e+07	1.29196e+08
O00291	Huntingtin-interacting protein 1 OS=Homo sapiens (Human) OX=9606 GN=HIP1 PE=1 SV=5	51	148	40	1037	116.1	5.3	155.72	0.93	0.933	0.839	6.33933e+07	5.89688e+07	5.65985e+07	5.32285e+07
Q92841	Probable ATP-dependent RNA helicase DDX17 OS=Homo sapiens (Human) OX=9606 GN=DDX17 PE=1 SV=2	49	230	24	729	80.2	8.27	352.41	1.242	1.143	0.95	1.52878e+08	1.68232e+08	1.3846e+08	1.21581e+08
Q6PKG0	La-related protein 1 OS=Homo sapiens (Human) OX=9606 GN=LARP1 PE=1 SV=2	53	160	39	1096	123.4	8.82	118.05	1.33	0.813	0.993	8.02903e+07	6.85845e+07	4.90383e+07	5.46667e+07
Q00839	Heterogeneous nuclear ribonucleoprotein U OS=Homo sapiens (Human) OX=9606 GN=HNRNPU PE=1 SV=6	38	208	26	825	90.5	6	313.03	1.173	0.948	1.091	2.70587e+08	2.7128e+08	3.01513e+08	2.83841e+08
Q5M775	Cytospin-B OS=Homo sapiens (Human) OX=9606 GN=SPECC1 PE=1 SV=1	46	163	39	1068	118.5	6.7	176.19	0.873	0.932	0.774	1.17517e+08	9.18548e+07	8.64705e+07	7.84498e+07
P42285	Exosome RNA helicase MTR4 OS=Homo sapiens (Human) OX=9606 GN=MTREX PE=1 SV=3	43	120	35	1042	117.7	6.52	101.61	1.208	0.668	0.908	4.8406e+07	5.03144e+07	3.25443e+07	3.64572e+07
P0DMV9	Heat shock 70 kDa protein 1B OS=Homo sapiens (Human) OX=9606 GN=HSPA1B PE=1 SV=1	52	190	23	641	70	5.66	344.22	1.055	1.555	1.677	1.61221e+08	1.77033e+08	2.47461e+08	2.76102e+08
P05455	Lupus La protein OS=Homo sapiens (Human) OX=9606 GN=SSB PE=1 SV=2	55	162	26	408	46.8	7.12	247.29	2.17	7.365	7.848	4.72766e+07	9.49744e+07	2.62904e+08	3.31306e+08
Q9Y490	Talin-1 OS=Homo sapiens (Human) OX=9606 GN=TLN1 PE=1 SV=3	25	105	36	2541	269.6	6.07	60.34	1.436	2.077	1.269	1.05636e+07	1.46762e+07	1.7097e+07	1.44746e+07
P78347	General transcription factor II-I OS=Homo sapiens (Human) OX=9606 GN=GTF2I PE=1 SV=2	45	162	37	998	112.3	6.39	200.72	1.123	0.858	1.043	7.66554e+07	8.57051e+07	8.73525e+07	8.1129e+07
P07900	Heat shock protein HSP 90-alpha OS=Homo sapiens (Human) OX=9606 GN=HSP90AA1 PE=1 SV=5	52	202	19	732	84.6	5.02	302.11	1.574	1.307	2.009	4.45915e+07	6.31667e+07	6.5608e+07	8.27374e+07
Q15233	Non-POU domain-containing octamer-binding protein OS=Homo sapiens (Human) OX=9606 GN=NONO PE=1 SV=4	38	260	19	471	54.2	8.95	392.61	1.473	1.233	1.126	2.68394e+08	4.69767e+08	3.2081e+08	3.60565e+08
Q71U36	Tubulin alpha-1A chain OS=Homo sapiens (Human) OX=9606 GN=TUBA1A PE=1 SV=1	76	308	1	451	50.1	5.06	537.87	0.993	1.248	1.16	1.37962e+06	1.37003e+06	1.72224e+06	1.60063e+06
Q9BQE3	Tubulin alpha-1C chain OS=Homo sapiens (Human) OX=9606 GN=TUBA1C PE=1 SV=1	79	319	3	449	49.9	5.1	537.41	0.848	1.1	1.855	2.75083e+07	2.27558e+07	2.79936e+07	4.5463e+07
Q9BY89	Uncharacterized protein KIAA1671 OS=Homo sapiens (Human) OX=9606 GN=KIAA1671 PE=1 SV=2	34	124	45	1806	196.6	8.47	51.63	1.237	1.246	0.957	1.99848e+07	2.49494e+07	2.31606e+07	1.88417e+07
Q14254	Flotillin-2 OS=Homo sapiens (Human) OX=9606 GN=FLOT2 PE=1 SV=2	57	225	24	428	47	5.25	428.15	0.821	0.426	0.74	6.36846e+08	4.94633e+08	3.80351e+08	4.89363e+08
P35527	Keratin, type I cytoskeletal 9 OS=Homo sapiens (Human) OX=9606 GN=KRT9 PE=1 SV=3	59	122	24	623	62	5.24	161.52	4.492	0.917	1.904	3.48533e+07	1.44668e+08	2.64883e+07	6.14874e+07
P17844	Probable ATP-dependent RNA helicase DDX5 OS=Homo sapiens (Human) OX=9606 GN=DDX5 PE=1 SV=1	51	255	22	614	69.1	8.92	380.76	1.137	0.908	0.827	2.71234e+08	2.98109e+08	2.26645e+08	2.02385e+08
P27708	CAD protein OS=Homo sapiens (Human) OX=9606 GN=CAD PE=1 SV=3	25	125	41	2225	242.8	6.46	95.02	1.098	1.456	1.599	2.38984e+07	2.51526e+07	3.26558e+07	3.63743e+07
P02786	Transferrin receptor protein 1 OS=Homo sapiens (Human) OX=9606 GN=TFRC PE=1 SV=2	46	154	31	760	84.8	6.61	219.05	0.943	0.621	0.88	1.44322e+08	1.44263e+08	1.22529e+08	1.22368e+08
P11717	Cation-independent mannose-6-phosphate receptor OS=Homo sapiens (Human) OX=9606 GN=IGF2R PE=1 SV=3	27	125	43	2491	274.2	5.94	82.13	1.162	1.108	1.188	2.50951e+07	2.62366e+07	2.75533e+07	3.00127e+07
P35222	Catenin beta-1 OS=Homo sapiens (Human) OX=9606 GN=CTNNB1 PE=1 SV=1	51	139	23	781	85.4	5.86	163.57	1.112	1.153	0.985	2.55035e+07	2.76651e+07	2.20001e+07	2.40505e+07
Q13310	Polyadenylate-binding protein 4 OS=Homo sapiens (Human) OX=9606 GN=PABPC4 PE=1 SV=1	49	182	21	644	70.7	9.26	221.66	1.015	0.84	0.95	8.4273e+07	8.33468e+07	7.01428e+07	7.49683e+07
P27105	Erythrocyte band 7 integral membrane protein OS=Homo sapiens (Human) OX=9606 GN=STOM PE=1 SV=3	66	353	15	288	31.7	7.88	553.62	0.874	0.74	1.031	1.28463e+09	1.19391e+09	1.17215e+09	1.25917e+09
Q14974	Importin subunit beta-1 OS=Homo sapiens (Human) OX=9606 GN=KPNB1 PE=1 SV=2	43	159	28	876	97.1	4.78	224.16	1.903	1.574	1.846	8.6721e+07	1.50053e+08	1.32226e+08	1.39756e+08
Q08J23	RNA cytosine C(5)-methyltransferase NSUN2 OS=Homo sapiens (Human) OX=9606 GN=NSUN2 PE=1 SV=2	58	149	33	767	86.4	6.77	139.5	1.398	0.933	1.054	5.68878e+07	7.37032e+07	5.08957e+07	5.60231e+07
Q8WYP5	Protein ELYS OS=Homo sapiens (Human) OX=9606 GN=AHCTF1 PE=1 SV=3	27	117	44	2266	252.3	6.6	69.67	1.145	1.441	1.01	2.08516e+07	2.36962e+07	2.53946e+07	2.00347e+07
P19338	Nucleolin OS=Homo sapiens (Human) OX=9606 GN=NCL PE=1 SV=3	48	266	31	710	76.6	4.7	458.99	1.27	0.896	1.024	7.73953e+08	9.88017e+08	7.28059e+08	7.79211e+08
Q8IVT2	Mitotic interactor and substrate of PLK1 OS=Homo sapiens (Human) OX=9606 GN=MISP PE=1 SV=1	60	203	27	679	75.3	6.83	251.12	1.085	1.098	0.85	1.37842e+08	1.43966e+08	1.39861e+08	1.12877e+08
P43243	Matrin-3 OS=Homo sapiens (Human) OX=9606 GN=MATR3 PE=1 SV=2	45	184	31	847	94.6	6.25	210.06	1.272	2.249	1.336	9.10118e+07	1.0253e+08	1.43776e+08	9.8835e+07
Q9NYL9	Tropomodulin-3 OS=Homo sapiens (Human) OX=9606 GN=TMOD3 PE=1 SV=1	60	219	20	352	39.6	5.19	459.68	1.175	1.13	1.225	5.15318e+08	5.48783e+08	4.97485e+08	5.34326e+08
Q92896	Golgi apparatus protein 1 OS=Homo sapiens (Human) OX=9606 GN=GLG1 PE=1 SV=2	41	114	36	1179	134.5	6.9	127.09	1.245	0.787	0.928	4.06612e+07	4.54383e+07	3.04194e+07	3.48377e+07
O14980	Exportin-1 OS=Homo sapiens (Human) OX=9606 GN=XPO1 PE=1 SV=1	41	141	33	1071	123.3	6.06	172.58	1.277	1.423	1.801	4.33078e+07	5.80264e+07	8.44197e+07	8.09718e+07
Q12788	Transducin beta-like protein 3 OS=Homo sapiens (Human) OX=9606 GN=TBL3 PE=1 SV=2	50	105	29	808	89	6.9	148.89	1.123	0.83	0.891	8.46237e+07	8.26071e+07	5.01367e+07	6.88509e+07
P06576	ATP synthase subunit beta, mitochondrial OS=Homo sapiens (Human) OX=9606 GN=ATP5F1B PE=1 SV=3	71	135	25	529	56.5	5.4	181.38	1.318	0.814	1.234	7.25045e+07	1.17781e+08	8.34503e+07	8.93762e+07
Q92499	ATP-dependent RNA helicase DDX1 OS=Homo sapiens (Human) OX=9606 GN=DDX1 PE=1 SV=2	59	169	35	740	82.4	7.23	180.47	1.09	0.657	0.899	9.32021e+07	1.05716e+08	6.79565e+07	7.65417e+07
P13645	Keratin, type I cytoskeletal 10 OS=Homo sapiens (Human) OX=9606 GN=KRT10 PE=1 SV=6	51	171	27	584	58.8	5.21	319.67	0.779	1.539	0.397	2.91625e+08	1.93938e+08	4.96665e+08	9.69883e+07
O00567	Nucleolar protein 56 OS=Homo sapiens (Human) OX=9606 GN=NOP56 PE=1 SV=4	63	179	31	594	66	9.19	226.1	1.215	1.13	0.99	1.17022e+08	1.4822e+08	1.37753e+08	1.15637e+08
Q9UQ35	Serine/arginine repetitive matrix protein 2 OS=Homo sapiens (Human) OX=9606 GN=SRRM2 PE=1 SV=2	19	137	40	2752	299.4	12.06	88.31	0.704	1.131	0.729	6.1349e+07	4.84359e+07	6.58734e+07	4.52691e+07
Q9HCE1	Helicase MOV-10 OS=Homo sapiens (Human) OX=9606 GN=MOV10 PE=1 SV=2	47	159	38	1003	113.6	8.82	137.14	1.113	0.754	0.928	6.18916e+07	6.38915e+07	4.79259e+07	5.12164e+07
Q14839	Chromodomain-helicase-DNA-binding protein 4 OS=Homo sapiens (Human) OX=9606 GN=CHD4 PE=1 SV=2	29	115	33	1912	217.9	5.86	81.92	1.192	1.801	1.311	1.6599e+07	1.90651e+07	2.52444e+07	1.72724e+07
P55265	Double-stranded RNA-specific adenosine deaminase OS=Homo sapiens (Human) OX=9606 GN=ADAR PE=1 SV=4	39	138	38	1226	136	8.65	127.49	1.133	1.007	0.868	5.38451e+07	6.1006e+07	5.27704e+07	4.60452e+07
P55884	Eukaryotic translation initiation factor 3 subunit B OS=Homo sapiens (Human) OX=9606 GN=EIF3B PE=1 SV=3	48	181	31	814	92.4	5	220.24	1.257	1.443	1.432	9.94628e+07	1.53798e+08	1.49243e+08	1.44834e+08
Q99613	Eukaryotic translation initiation factor 3 subunit C OS=Homo sapiens (Human) OX=9606 GN=EIF3C PE=1 SV=1	38	125	31	913	105.3	5.68	187.68	1.312	1.037	1.051	9.29463e+07	1.01019e+08	7.41523e+07	8.00582e+07
Q6YHK3	CD109 antigen OS=Homo sapiens (Human) OX=9606 GN=CD109 PE=1 SV=2	28	143	32	1445	161.6	5.85	175.55	0.879	0.622	0.909	9.15394e+07	7.90301e+07	5.49663e+07	7.24328e+07
Q5JTH9	RRP12-like protein OS=Homo sapiens (Human) OX=9606 GN=RRP12 PE=1 SV=2	37	111	38	1297	143.6	8.75	108.54	1.365	1.078	0.962	4.3805e+07	6.3531e+07	4.93529e+07	4.65294e+07
P35908	Keratin, type II cytoskeletal 2 epidermal OS=Homo sapiens (Human) OX=9606 GN=KRT2 PE=1 SV=2	63	149	23	639	65.4	8	168.4	1.721	1.836	1.029	4.50036e+07	7.82223e+07	7.04102e+07	4.36674e+07
O00443	Phosphatidylinositol 4-phosphate 3-kinase C2 domain-containing subunit alpha OS=Homo sapiens (Human) OX=9606 GN=PIK3C2A PE=1 SV=2	30	134	43	1686	190.6	8.02	81.32	0.755	0.619	0.8	4.88461e+07	3.68722e+07	3.36098e+07	3.5154e+07
P10809	60 kDa heat shock protein, mitochondrial OS=Homo sapiens (Human) OX=9606 GN=HSPD1 PE=1 SV=2	62	144	28	573	61	5.87	237.85	1.062	0.906	1.688	1.23816e+08	1.3439e+08	1.43811e+08	1.9358e+08
Q93008	Probable ubiquitin carboxyl-terminal hydrolase FAF-X OS=Homo sapiens (Human) OX=9606 GN=USP9X PE=1 SV=3	21	109	45	2570	292.1	5.8	56.79	1.267	1.331	1.241	1.76035e+07	2.15037e+07	2.69962e+07	2.23785e+07
Q9ULV4	Coronin-1C OS=Homo sapiens (Human) OX=9606 GN=CORO1C PE=1 SV=1	47	194	23	474	53.2	7.08	324.61	1.048	0.733	1.414	3.77221e+08	3.40919e+08	3.12667e+08	4.61846e+08
O15042	U2 snRNP-associated SURP motif-containing protein OS=Homo sapiens (Human) OX=9606 GN=U2SURP PE=1 SV=2	44	193	32	1029	118.2	8.47	216.51	0.278	0.282	0.368	2.50695e+08	6.47632e+07	7.89109e+07	8.7287e+07
O15439	Multidrug resistance-associated protein 4 OS=Homo sapiens (Human) OX=9606 GN=ABCC4 PE=1 SV=3	38	147	39	1325	149.4	8.19	136.69	0.728	0.727	0.902	8.32262e+07	5.95363e+07	6.99788e+07	6.70704e+07
P68366	Tubulin alpha-4A chain OS=Homo sapiens (Human) OX=9606 GN=TUBA4A PE=1 SV=1	59	274	5	448	49.9	5.06	464.22	1.257	1.201	1.938	2.66798e+07	3.07457e+07	3.80701e+07	6.37209e+07
Q7L014	Probable ATP-dependent RNA helicase DDX46 OS=Homo sapiens (Human) OX=9606 GN=DDX46 PE=1 SV=2	40	162	38	1031	117.3	9.29	150.55	0.382	0.718	0.487	1.53035e+08	5.81367e+07	1.01984e+08	6.89494e+07
P07355	Annexin A2 OS=Homo sapiens (Human) OX=9606 GN=ANXA2 PE=1 SV=2	69	172	23	339	38.6	7.75	324.29	1.603	1.012	1.59	2.74659e+08	4.40152e+08	2.87019e+08	3.7396e+08
O43390	Heterogeneous nuclear ribonucleoprotein R OS=Homo sapiens (Human) OX=9606 GN=HNRNPR PE=1 SV=1	49	168	19	633	70.9	8.13	198.3	0.83	0.523	0.679	9.42828e+07	7.82355e+07	4.93403e+07	5.50209e+07
Q14683	Structural maintenance of chromosomes protein 1A OS=Homo sapiens (Human) OX=9606 GN=SMC1A PE=1 SV=2	37	133	40	1233	143.1	7.64	128.61	1.197	1.397	0.994	4.78787e+07	5.6692e+07	4.61057e+07	4.05897e+07
Q9BUQ8	Probable ATP-dependent RNA helicase DDX23 OS=Homo sapiens (Human) OX=9606 GN=DDX23 PE=1 SV=3	48	166	32	820	95.5	9.55	155.29	0.817	0.876	0.649	1.20634e+08	1.00569e+08	8.33191e+07	7.54186e+07
Q13435	Splicing factor 3B subunit 2 OS=Homo sapiens (Human) OX=9606 GN=SF3B2 PE=1 SV=2	43	165	32	895	100.2	5.67	211.97	0.445	0.608	0.514	1.69342e+08	7.12147e+07	9.7877e+07	8.24139e+07
Q14008	Cytoskeleton-associated protein 5 OS=Homo sapiens (Human) OX=9606 GN=CKAP5 PE=1 SV=3	25	103	43	2032	225.4	7.8	60.59	1.341	1.334	1.204	1.66871e+07	2.25976e+07	2.20385e+07	1.7562e+07
Q9Y2X3	Nucleolar protein 58 OS=Homo sapiens (Human) OX=9606 GN=NOP58 PE=1 SV=1	54	148	23	529	59.5	8.92	207.24	1.211	0.858	0.946	8.72563e+07	9.38832e+07	6.88261e+07	7.26403e+07
P11021	Endoplasmic reticulum chaperone BiP OS=Homo sapiens (Human) OX=9606 GN=HSPA5 PE=1 SV=2	41	188	22	654	72.3	5.16	279.7	0.959	0.955	1.233	9.7067e+07	8.91557e+07	9.7204e+07	1.13946e+08
Q03701	CCAAT/enhancer-binding protein zeta OS=Homo sapiens (Human) OX=9606 GN=CEBPZ PE=1 SV=3	43	110	37	1054	120.9	5.94	77.55	1.219	0.73	0.907	3.95874e+07	5.09143e+07	3.21605e+07	3.34774e+07
O75122	CLIP-associating protein 2 OS=Homo sapiens (Human) OX=9606 GN=CLASP2 PE=1 SV=3	35	90	29	1294	141	8.4	77.23	1.36	1.052	1.018	1.89542e+07	2.19109e+07	1.55343e+07	1.44689e+07
P19105	Myosin regulatory light chain 12A OS=Homo sapiens (Human) OX=9606 GN=MYL12A PE=1 SV=2	81	523	1	171	19.8	4.81	876.06	0.395	0.01	0.01	5.44471e+06	289269
Q99569	Plakophilin-4 OS=Homo sapiens (Human) OX=9606 GN=PKP4 PE=1 SV=2	42	135	35	1192	131.8	8.94	109.76	0.898	1.053	0.87	5.08472e+07	4.30178e+07	4.44217e+07	3.85726e+07
Q12959	Disks large homolog 1 OS=Homo sapiens (Human) OX=9606 GN=DLG1 PE=1 SV=2	47	133	28	904	100.4	5.76	169.01	1.312	1.187	1.184	6.15378e+07	8.14543e+07	6.74918e+07	6.80989e+07
P63244	Receptor of activated protein C kinase 1 OS=Homo sapiens (Human) OX=9606 GN=RACK1 PE=1 SV=3	80	257	20	317	35.1	7.69	501.53	1.023	0.696	1.078	7.85931e+08	8.13196e+08	6.13115e+08	8.45336e+08
P13797	Plastin-3 OS=Homo sapiens (Human) OX=9606 GN=PLS3 PE=1 SV=4	57	141	25	630	70.8	5.6	174.23	1.336	1.258	1.253	7.01433e+07	9.18496e+07	7.44522e+07	8.11326e+07
O95602	DNA-directed RNA polymerase I subunit RPA1 OS=Homo sapiens (Human) OX=9606 GN=POLR1A PE=1 SV=2	30	99	39	1720	194.7	7.03	60.61	0.91	0.408	0.649	2.64509e+07	2.62475e+07	1.29491e+07	1.74642e+07
O14950	Myosin regulatory light chain 12B OS=Homo sapiens (Human) OX=9606 GN=MYL12B PE=1 SV=2	80	522	1	172	19.8	4.84	873.8	0.031	0.01	0.01	7.11877e+06	218148
P20700	Lamin-B1 OS=Homo sapiens (Human) OX=9606 GN=LMNB1 PE=1 SV=2	62	150	28	586	66.4	5.16	181.12	1.333	1.44	1.34	7.79644e+07	8.61265e+07	1.02234e+08	9.12274e+07
P24844	Myosin regulatory light polypeptide 9 OS=Homo sapiens (Human) OX=9606 GN=MYL9 PE=1 SV=4	80	322	5	172	19.8	4.92	470.83	1.066	0.936	1.403	7.88177e+07	8.39214e+07	7.40303e+07	1.13569e+08
P08729	Keratin, type II cytoskeletal 7 OS=Homo sapiens (Human) OX=9606 GN=KRT7 PE=1 SV=5	58	200	21	469	51.4	5.48	305.53	1.163	3.007	1.762	2.73033e+08	2.41192e+08	2.82862e+08	2.40597e+08
Q04637	Eukaryotic translation initiation factor 4 gamma 1 OS=Homo sapiens (Human) OX=9606 GN=EIF4G1 PE=1 SV=4	26	129	31	1599	175.4	5.33	99.21	1.869	2.093	1.632	3.02755e+07	5.04978e+07	4.69097e+07	4.53524e+07
P42166	Lamina-associated polypeptide 2, isoform alpha OS=Homo sapiens (Human) OX=9606 GN=TMPO PE=1 SV=2	52	151	26	694	75.4	7.66	266.5	1.245	1.097	1.111	1.03437e+08	1.17013e+08	8.84036e+07	1.10055e+08
O43290	U4/U6.U5 tri-snRNP-associated protein 1 OS=Homo sapiens (Human) OX=9606 GN=SART1 PE=1 SV=1	44	108	33	800	90.2	6.13	111.83	0.891	0.913	0.747	4.34852e+07	4.27293e+07	3.80341e+07	3.13407e+07
Q9UHX1	Poly(U)-binding-splicing factor PUF60 OS=Homo sapiens (Human) OX=9606 GN=PUF60 PE=1 SV=1	54	176	26	559	59.8	5.29	236.44	0.472	0.562	0.649	2.39056e+08	1.12138e+08	1.45834e+08	1.52375e+08
P13010	X-ray repair cross-complementing protein 5 OS=Homo sapiens (Human) OX=9606 GN=XRCC5 PE=1 SV=3	55	151	30	732	82.7	5.81	212.77	1.156	0.702	0.709	2.39748e+08	2.24871e+08	2.20888e+08	1.77592e+08
P34932	Heat shock 70 kDa protein 4 OS=Homo sapiens (Human) OX=9606 GN=HSPA4 PE=1 SV=4	59	116	34	840	94.3	5.19	110.41	1.259	1.642	2.142	2.69469e+07	3.26508e+07	4.16043e+07	5.52113e+07
Q9Y520	Protein PRRC2C OS=Homo sapiens (Human) OX=9606 GN=PRRC2C PE=1 SV=4	18	95	33	2896	316.7	9.13	80.95	1.401	1.225	0.991	1.3524e+07	2.1269e+07	1.71853e+07	1.60055e+07
Q8N3E9	1-phosphatidylinositol 4,5-bisphosphate phosphodiesterase delta-3 OS=Homo sapiens (Human) OX=9606 GN=PLCD3 PE=1 SV=3	60	113	31	789	89.2	6.98	107.77	0.604	0.721	0.664	3.50578e+07	2.29033e+07	2.5867e+07	2.10809e+07
Q7RTP6	[F-actin]-monooxygenase MICAL3 OS=Homo sapiens (Human) OX=9606 GN=MICAL3 PE=1 SV=2	24	101	42	2002	224.2	5.55	48.76	0.836	0.551	0.875	2.40946e+07	1.94118e+07	1.25817e+07	1.6971e+07
P12956	X-ray repair cross-complementing protein 6 OS=Homo sapiens (Human) OX=9606 GN=XRCC6 PE=1 SV=2	49	123	24	609	69.8	6.64	181.38	1.004	0.537	0.805	9.6484e+07	1.08311e+08	7.04356e+07	8.01463e+07
P54289	Voltage-dependent calcium channel subunit alpha-2/delta-1 OS=Homo sapiens (Human) OX=9606 GN=CACNA2D1 PE=1 SV=3	36	105	32	1103	124.5	5.27	102.07	0.621	0.666	0.638	6.01117e+07	3.80486e+07	3.85354e+07	3.65997e+07
O60306	RNA helicase aquarius OS=Homo sapiens (Human) OX=9606 GN=AQR PE=1 SV=4	33	101	38	1485	171.2	6.37	75.46	0.865	0.928	1.012	3.19885e+07	4.4774e+07	4.80753e+07	3.43099e+07
P08195	4F2 cell-surface antigen heavy chain OS=Homo sapiens (Human) OX=9606 GN=SLC3A2 PE=1 SV=3	50	150	26	630	68	5.01	243.05	1.304	0.864	1.104	1.48456e+08	2.04023e+08	1.51234e+08	1.52536e+08
Q8TEM1	Nuclear pore membrane glycoprotein 210 OS=Homo sapiens (Human) OX=9606 GN=NUP210 PE=1 SV=3	22	111	31	1887	205	6.81	120.11	1.013	0.773	1.129	3.71838e+07	3.79194e+07	3.84911e+07	3.96871e+07
Q96DI7	U5 small nuclear ribonucleoprotein 40 kDa protein OS=Homo sapiens (Human) OX=9606 GN=SNRNP40 PE=1 SV=1	66	144	18	357	39.3	8.1	248.11	0.87	0.946	0.93	1.01868e+08	8.62593e+07	9.40824e+07	9.15677e+07
O60506	Heterogeneous nuclear ribonucleoprotein Q OS=Homo sapiens (Human) OX=9606 GN=SYNCRIP PE=1 SV=2	52	145	21	623	69.6	8.59	162.29	0.997	0.581	0.758	8.05359e+07	7.97591e+07	4.55259e+07	5.88763e+07
O95817	BAG family molecular chaperone regulator 3 OS=Homo sapiens (Human) OX=9606 GN=BAG3 PE=1 SV=3	50	134	23	575	61.6	6.95	156.38	1.622	2.716	1.947	3.06766e+07	5.11963e+07	8.48437e+07	6.30232e+07
P60660	Myosin light polypeptide 6 OS=Homo sapiens (Human) OX=9606 GN=MYL6 PE=1 SV=2	85	729	10	151	16.9	4.65	1153.28	1.049	0.826	1.34	2.14561e+09	2.08413e+09	1.99674e+09	2.46659e+09
Q16531	DNA damage-binding protein 1 OS=Homo sapiens (Human) OX=9606 GN=DDB1 PE=1 SV=1	33	110	33	1140	126.9	5.26	81.27	1.117	0.782	1.217	3.7799e+07	4.11647e+07	4.38774e+07	4.77089e+07
P51532	Transcription activator BRG1 OS=Homo sapiens (Human) OX=9606 GN=SMARCA4 PE=1 SV=2	23	103	20	1647	184.5	7.88	78.39	1.293	1.583	1.004	3.04569e+07	3.14451e+07	3.98624e+07	3.09529e+07
P31327	Carbamoyl-phosphate synthase [ammonia], mitochondrial OS=Homo sapiens (Human) OX=9606 GN=CPS1 PE=1 SV=2	36	100	40	1500	164.8	6.74	57.37	1.086	1.423	1.968	2.01422e+07	2.61352e+07	3.24164e+07	4.14368e+07
Q92900	Regulator of nonsense transcripts 1 OS=Homo sapiens (Human) OX=9606 GN=UPF1 PE=1 SV=2	39	110	35	1129	124.3	6.61	97.28	0.978	0.582	0.823	3.98557e+07	4.0767e+07	2.44937e+07	2.88987e+07
Q99715	Collagen alpha-1(XII) chain OS=Homo sapiens (Human) OX=9606 GN=COL12A1 PE=1 SV=2	18	76	44	3063	332.9	5.53	28.9	1.2	0.678	0.803	1.36235e+07	1.74084e+07	1.04704e+07	1.01863e+07
Q9Y4F1	FERM, ARHGEF and pleckstrin domain-containing protein 1 OS=Homo sapiens (Human) OX=9606 GN=FARP1 PE=1 SV=1	38	101	28	1045	118.6	8.15	97.83	0.797	0.519	0.601	5.46822e+07	3.83551e+07	2.94087e+07	3.03673e+07
Q14156	Protein EFR3 homolog A OS=Homo sapiens (Human) OX=9606 GN=EFR3A PE=1 SV=2	48	127	31	821	92.9	6.7	138.05	0.63	0.404	0.556	9.17858e+07	5.54974e+07	4.02197e+07	4.62939e+07
P35613	Basigin OS=Homo sapiens (Human) OX=9606 GN=BSG PE=1 SV=2	34	196	9	385	42.2	5.66	417.27	1.47	1.527	1.212	3.99831e+08	4.74537e+08	4.42241e+08	4.26859e+08
P68104	Elongation factor 1-alpha 1 OS=Homo sapiens (Human) OX=9606 GN=EEF1A1 PE=1 SV=1	50	145	7	462	50.1	9.01	246.07	1.292	0.728	1.47	7.17012e+07	8.94789e+07	6.87706e+07	1.08855e+08
Q10567	AP-1 complex subunit beta-1 OS=Homo sapiens (Human) OX=9606 GN=AP1B1 PE=1 SV=2	37	134	12	949	104.6	5.06	172.16	1.353	0.668	1.286	9.45109e+06	1.33309e+07	8.86793e+06	1.09959e+07
O75128	Protein cordon-bleu OS=Homo sapiens (Human) OX=9606 GN=COBL PE=1 SV=2	35	106	36	1261	135.5	7.75	106.56	1.121	1.125	1.201	3.02904e+07	3.75117e+07	3.91494e+07	4.11097e+07
O60716	Catenin delta-1 OS=Homo sapiens (Human) OX=9606 GN=CTNND1 PE=1 SV=1	39	110	28	968	108.1	6.23	141.27	1.087	0.961	1.173	4.27008e+07	4.65584e+07	4.41474e+07	4.37293e+07
O75818	Ribonuclease P protein subunit p40 OS=Homo sapiens (Human) OX=9606 GN=RPP40 PE=1 SV=3	62	106	18	363	41.8	6.67	179.26	38.448	69.232	100	1.35645e+06	1.29678e+08	2.38642e+08	5.69617e+08
Q13509	Tubulin beta-3 chain OS=Homo sapiens (Human) OX=9606 GN=TUBB3 PE=1 SV=2	44	281	2	450	50.4	4.93	401.55	1.371	1.809	2.298	509175	615728	840204	1.03275e+06
P80723	Brain acid soluble protein 1 OS=Homo sapiens (Human) OX=9606 GN=BASP1 PE=1 SV=2	85	144	15	227	22.7	4.63	327.85	1.273	0.858	1.881	1.06819e+08	1.40789e+08	9.02718e+07	1.95085e+08
P51116	Fragile X mental retardation syndrome-related protein 2 OS=Homo sapiens (Human) OX=9606 GN=FXR2 PE=1 SV=2	50	127	22	673	74.2	6.23	122.95	1.021	0.74	0.693	4.24075e+07	4.26652e+07	2.67806e+07	2.76403e+07
Q8IYB1	Protein MB21D2 OS=Homo sapiens (Human) OX=9606 GN=MB21D2 PE=1 SV=3	60	144	22	491	55.8	7.03	205.81	0.547	0.606	1.044	1.65036e+08	8.5101e+07	9.00465e+07	1.31252e+08
P06733	Alpha-enolase OS=Homo sapiens (Human) OX=9606 GN=ENO1 PE=1 SV=2	59	115	14	434	47.1	7.39	188.86	1.146	1.435	2.31	8.60568e+07	1.42964e+08	1.59445e+08	2.15811e+08
P57678	Gem-associated protein 4 OS=Homo sapiens (Human) OX=9606 GN=GEMIN4 PE=1 SV=2	35	110	30	1058	120	6.04	107.21	0.959	0.939	0.983	4.24601e+07	4.12069e+07	4.4817e+07	3.94798e+07
Q13283	Ras GTPase-activating protein-binding protein 1 OS=Homo sapiens (Human) OX=9606 GN=G3BP1 PE=1 SV=1	54	187	16	466	52.1	5.52	183.81	1.231	0.639	0.865	1.04944e+08	1.41513e+08	8.94582e+07	9.86886e+07
Q9GZR7	ATP-dependent RNA helicase DDX24 OS=Homo sapiens (Human) OX=9606 GN=DDX24 PE=1 SV=1	44	103	27	859	96.3	9.06	115.35	1.278	1.109	0.974	2.88623e+07	3.59062e+07	3.0809e+07	2.79498e+07
P36578	60S ribosomal protein L4 OS=Homo sapiens (Human) OX=9606 GN=RPL4 PE=1 SV=5	44	188	19	427	47.7	11.06	326.98	1.088	0.756	0.823	5.81477e+08	6.0056e+08	3.73472e+08	4.14454e+08
Q8WUM4	Programmed cell death 6-interacting protein OS=Homo sapiens (Human) OX=9606 GN=PDCD6IP PE=1 SV=1	42	116	35	868	96	6.52	88.56	1.474	1.461	1.625	3.46609e+07	5.01639e+07	5.37258e+07	5.62477e+07
Q12789	General transcription factor 3C polypeptide 1 OS=Homo sapiens (Human) OX=9606 GN=GTF3C1 PE=1 SV=4	20	94	35	2109	238.7	7.3	72.63	1.188	1.621	1.07	1.73806e+07	1.87748e+07	2.10118e+07	1.77307e+07
O95071	E3 ubiquitin-protein ligase UBR5 OS=Homo sapiens (Human) OX=9606 GN=UBR5 PE=1 SV=2	19	93	39	2799	309.2	5.85	41.37	1.106	1.797	1.07	1.32161e+07	1.55953e+07	2.38223e+07	1.34037e+07
Q8WWM7	Ataxin-2-like protein OS=Homo sapiens (Human) OX=9606 GN=ATXN2L PE=1 SV=2	32	109	26	1075	113.3	8.59	102.82	1.374	1.273	1.262	4.97076e+07	6.10726e+07	5.16039e+07	4.97411e+07
Q9NYF8	Bcl-2-associated transcription factor 1 OS=Homo sapiens (Human) OX=9606 GN=BCLAF1 PE=1 SV=2	33	136	25	920	106.1	9.98	124.49	0.519	0.787	0.606	1.10551e+08	5.28273e+07	7.25224e+07	5.98259e+07
Q96RT1	Erbin OS=Homo sapiens (Human) OX=9606 GN=ERBIN PE=1 SV=2	36	96	38	1412	158.2	5.5	40.05	0.811	0.719	0.674	3.56064e+07	2.94074e+07	2.25218e+07	2.18809e+07
P14618	Pyruvate kinase PKM OS=Homo sapiens (Human) OX=9606 GN=PKM PE=1 SV=4	56	109	24	531	57.9	7.84	133.13	0.863	0.747	1.827	3.97091e+07	3.60365e+07	5.38501e+07	8.5133e+07
P12270	Nucleoprotein TPR OS=Homo sapiens (Human) OX=9606 GN=TPR PE=1 SV=3	21	82	40	2363	267.1	5.02	42.32	1.373	1.161	1.22	4.48533e+07	6.1816e+07	4.01835e+07	5.55471e+07
P08133	Annexin A6 OS=Homo sapiens (Human) OX=9606 GN=ANXA6 PE=1 SV=3	51	122	31	673	75.8	5.6	123.56	4.41	2.735	3.833	2.22331e+07	1.08474e+08	5.40882e+07	8.43646e+07
Q8TEQ6	Gem-associated protein 5 OS=Homo sapiens (Human) OX=9606 GN=GEMIN5 PE=1 SV=3	30	96	33	1508	168.5	6.62	56.37	1.099	1.237	1.165	2.30531e+07	2.50975e+07	2.9625e+07	2.34145e+07
P53675	Clathrin heavy chain 2 OS=Homo sapiens (Human) OX=9606 GN=CLTCL1 PE=1 SV=2	12	155	1	1640	186.9	5.85	266.5	1.089	0.717	1.302	125514	136655	89997.5	163367
tr	EGFP EGFP	68	523	15	239	26.9	5.94	1059.65	0.086	0.754	0.881	3.8725e+09	2.57996e+08	1.98645e+09	3.04287e+09
Q7Z2W4	Zinc finger CCCH-type antiviral protein 1 OS=Homo sapiens (Human) OX=9606 GN=ZC3HAV1 PE=1 SV=3	46	93	30	902	101.4	8.4	79.45	1.094	0.946	0.954	3.15902e+07	3.65994e+07	3.32311e+07	3.043e+07
Q05682	Caldesmon OS=Homo sapiens (Human) OX=9606 GN=CALD1 PE=1 SV=3	32	129	24	793	93.2	5.66	160.93	1.836	1.132	1.052	7.84377e+07	1.4284e+08	9.66312e+07	8.49501e+07
P78345	Ribonuclease P protein subunit p38 OS=Homo sapiens (Human) OX=9606 GN=RPP38 PE=1 SV=2	70	144	19	283	31.8	9.92	286.89	40.371	62.75	64.016	2.99727e+06	2.75369e+08	3.71299e+08	4.76347e+08
Q9BUF5	Tubulin beta-6 chain OS=Homo sapiens (Human) OX=9606 GN=TUBB6 PE=1 SV=1	60	206	9	446	49.8	4.88	300.49	1.068	0.786	1.61	2.31257e+07	2.49933e+07	2.43627e+07	3.65892e+07
P07948	Tyrosine-protein kinase Lyn OS=Homo sapiens (Human) OX=9606 GN=LYN PE=1 SV=3	62	122	22	512	58.5	7.11	169.55	0.643	0.41	0.635	9.39116e+07	6.01981e+07	5.14219e+07	5.25762e+07
P27816	Microtubule-associated protein 4 OS=Homo sapiens (Human) OX=9606 GN=MAP4 PE=1 SV=3	40	100	32	1152	120.9	5.43	86.63	2.077	1.674	1.747	7.43694e+07	1.03993e+08	8.39993e+07	8.02964e+07
Q7Z478	ATP-dependent RNA helicase DHX29 OS=Homo sapiens (Human) OX=9606 GN=DHX29 PE=1 SV=2	30	85	32	1369	155.1	8.09	71.54	0.958	0.346	0.568	2.95751e+07	3.62906e+07	3.44196e+07	1.76366e+08
Q92621	Nuclear pore complex protein Nup205 OS=Homo sapiens (Human) OX=9606 GN=NUP205 PE=1 SV=3	22	84	37	2012	227.8	6.19	40.72	0.958	1.215	1.195	1.33437e+07	1.29582e+07	1.94262e+07	1.68055e+07
P04899	Guanine nucleotide-binding protein G(i) subunit alpha-2 OS=Homo sapiens (Human) OX=9606 GN=GNAI2 PE=1 SV=3	66	263	10	355	40.4	5.54	422.88	0.649	0.482	0.836	2.20771e+08	1.54828e+08	1.65304e+08	1.59532e+08
P35637	RNA-binding protein FUS OS=Homo sapiens (Human) OX=9606 GN=FUS PE=1 SV=1	25	204	10	526	53.4	9.36	434.56	0.518	0.405	0.777	2.92066e+08	1.42548e+08	1.6727e+08	1.95804e+08
Q14203	Dynactin subunit 1 OS=Homo sapiens (Human) OX=9606 GN=DCTN1 PE=1 SV=3	34	95	32	1278	141.6	5.81	52.94	0.975	0.79	0.973	2.73029e+07	2.63292e+07	2.51886e+07	2.17404e+07
Q9UQ80	Proliferation-associated protein 2G4 OS=Homo sapiens (Human) OX=9606 GN=PA2G4 PE=1 SV=3	62	171	19	394	43.8	6.55	276.39	1.785	1.262	1.399	1.82928e+08	3.37742e+08	2.03834e+08	2.34682e+08
Q5UIP0	Telomere-associated protein RIF1 OS=Homo sapiens (Human) OX=9606 GN=RIF1 PE=1 SV=2	21	86	38	2472	274.3	5.52	35.35	1.321	1.101	1.241	1.52573e+07	1.94332e+07	1.74458e+07	1.79941e+07
P05187	Alkaline phosphatase, placental type OS=Homo sapiens (Human) OX=9606 GN=ALPP PE=1 SV=2	50	147	4	535	57.9	6.29	239.51	0.45	0.259	0.267	3.92012e+07	1.7817e+07	1.02168e+07	1.11768e+07
P39023	60S ribosomal protein L3 OS=Homo sapiens (Human) OX=9606 GN=RPL3 PE=1 SV=2	44	179	19	403	46.1	10.18	257.03	1.33	1.055	0.935	4.58038e+08	5.81166e+08	4.21563e+08	4.09994e+08
Q13347	Eukaryotic translation initiation factor 3 subunit I OS=Homo sapiens (Human) OX=9606 GN=EIF3I PE=1 SV=1	75	159	17	325	36.5	5.64	252.31	1.651	2.018	2.087	8.42388e+07	1.31081e+08	1.74852e+08	1.57926e+08
P78346	Ribonuclease P protein subunit p30 OS=Homo sapiens (Human) OX=9606 GN=RPP30 PE=1 SV=1	72	121	17	268	29.3	8.91	234.35	38.032	39.701	100	5.02177e+06	2.65867e+08	3.64682e+08	8.88749e+08
Q9Y262	Eukaryotic translation initiation factor 3 subunit L OS=Homo sapiens (Human) OX=9606 GN=EIF3L PE=1 SV=1	46	141	25	564	66.7	6.34	168.77	1.37	1.384	1.489	8.9319e+07	1.14769e+08	1.28403e+08	1.23892e+08
P38919	Eukaryotic initiation factor 4A-III OS=Homo sapiens (Human) OX=9606 GN=EIF4A3 PE=1 SV=4	60	143	21	411	46.8	6.73	219.38	0.559	0.923	0.658	1.6133e+08	9.04168e+07	1.38043e+08	9.48699e+07
Q07065	Cytoskeleton-associated protein 4 OS=Homo sapiens (Human) OX=9606 GN=CKAP4 PE=1 SV=2	51	124	27	602	66	5.92	136.86	1.747	1.457	1.368	4.88864e+07	7.39745e+07	6.70993e+07	6.19537e+07
O60264	SWI/SNF-related matrix-associated actin-dependent regulator of chromatin subfamily A member 5 OS=Homo sapiens (Human) OX=9606 GN=SMARCA5 PE=1 SV=1	34	102	26	1052	121.8	8.09	89.37	1.272	1.479	1.055	2.13688e+07	2.67923e+07	2.61847e+07	2.23461e+07
Q9UKV3	Apoptotic chromatin condensation inducer in the nucleus OS=Homo sapiens (Human) OX=9606 GN=ACIN1 PE=1 SV=2	27	120	29	1341	151.8	6.43	117.97	0.437	0.604	0.418	9.8916e+07	3.60439e+07	5.49764e+07	3.7117e+07
P62140	Serine/threonine-protein phosphatase PP1-beta catalytic subunit OS=Homo sapiens (Human) OX=9606 GN=PPP1CB PE=1 SV=3	69	182	7	327	37.2	6.19	301.86	0.978	0.577	0.846	3.50955e+07	3.06623e+07	3.43551e+07	3.06062e+07
Q96PK6	RNA-binding protein 14 OS=Homo sapiens (Human) OX=9606 GN=RBM14 PE=1 SV=2	45	178	25	669	69.4	9.67	229.55	1.293	1.428	1.052	1.14388e+08	1.43402e+08	1.66416e+08	1.24377e+08
P53618	Coatomer subunit beta OS=Homo sapiens (Human) OX=9606 GN=COPB1 PE=1 SV=3	42	91	31	953	107.1	6.05	62.77	1.032	1.123	1.395	2.00017e+07	2.24552e+07	2.28198e+07	2.29675e+07
P0DP25	Calmodulin-3 OS=Homo sapiens (Human) OX=9606 GN=CALM3 PE=1 SV=1	66	478	12	149	16.8	4.22	881.94	1.179	1.269	1.577	1.40305e+09	1.51466e+09	1.36455e+09	1.93073e+09
O95714	E3 ubiquitin-protein ligase HERC2 OS=Homo sapiens (Human) OX=9606 GN=HERC2 PE=1 SV=2	10	79	38	4834	526.9	6.28	18.22	0.964	1.199	0.937	1.49882e+07	1.30666e+07	1.23609e+07	1.0022e+07
Q9NVP1	ATP-dependent RNA helicase DDX18 OS=Homo sapiens (Human) OX=9606 GN=DDX18 PE=1 SV=2	53	116	25	670	75.4	9.5	151.51	0.979	0.506	0.731	8.94422e+07	8.77465e+07	5.17724e+07	6.04562e+07
P04843	Dolichyl-diphosphooligosaccharide--protein glycosyltransferase subunit 1 OS=Homo sapiens (Human) OX=9606 GN=RPN1 PE=1 SV=1	58	115	27	607	68.5	6.38	128.55	1.424	1.397	1.362	4.55227e+07	6.86214e+07	6.64612e+07	5.86796e+07
Q14651	Plastin-1 OS=Homo sapiens (Human) OX=9606 GN=PLS1 PE=1 SV=2	52	102	21	629	70.2	5.41	118.54	1.308	0.697	1.006	3.99803e+07	4.84221e+07	3.25168e+07	3.95492e+07
Q9NZB2	Constitutive coactivator of PPAR-gamma-like protein 1 OS=Homo sapiens (Human) OX=9606 GN=FAM120A PE=1 SV=2	29	98	25	1118	121.8	8.88	98.89	1.131	1.197	1.11	2.45359e+07	2.94917e+07	2.7964e+07	2.70233e+07
Q04695	Keratin, type I cytoskeletal 17 OS=Homo sapiens (Human) OX=9606 GN=KRT17 PE=1 SV=2	55	199	17	432	48.1	5.02	280.35	1.053	2.65	1.633	1.28406e+08	1.24021e+08	2.99552e+08	1.82497e+08
Q8NI36	WD repeat-containing protein 36 OS=Homo sapiens (Human) OX=9606 GN=WDR36 PE=1 SV=1	42	117	31	951	105.3	7.53	111.98	1.2	0.672	0.956	5.41944e+07	6.00107e+07	3.93813e+07	4.23928e+07
O43143	Pre-mRNA-splicing factor ATP-dependent RNA helicase DHX15 OS=Homo sapiens (Human) OX=9606 GN=DHX15 PE=1 SV=2	40	130	26	795	90.9	7.46	132.89	0.571	0.538	0.553	1.04013e+08	6.6742e+07	6.93062e+07	5.70945e+07
P46777	60S ribosomal protein L5 OS=Homo sapiens (Human) OX=9606 GN=RPL5 PE=1 SV=3	54	178	15	297	34.3	9.72	272.06	1.338	0.975	1.148	2.25246e+08	3.44219e+08	2.17014e+08	2.51592e+08
P55072	Transitional endoplasmic reticulum ATPase OS=Homo sapiens (Human) OX=9606 GN=VCP PE=1 SV=4	51	91	31	806	89.3	5.26	103.87	1.439	0.851	1.506	3.3385e+07	4.60599e+07	4.0794e+07	4.71536e+07
Q12769	Nuclear pore complex protein Nup160 OS=Homo sapiens (Human) OX=9606 GN=NUP160 PE=1 SV=3	32	79	34	1436	162	5.5	65.82	0.906	1.15	1.229	1.90168e+07	1.7935e+07	2.47615e+07	2.28508e+07
P35606	Coatomer subunit beta' OS=Homo sapiens (Human) OX=9606 GN=COPB2 PE=1 SV=2	43	102	29	906	102.4	5.27	95.34	1.159	1.929	1.354	4.5079e+07	4.60353e+07	8.95587e+07	6.13368e+07
P08865	40S ribosomal protein SA OS=Homo sapiens (Human) OX=9606 GN=RPSA PE=1 SV=4	57	141	15	295	32.8	4.87	308.99	0.929	0.703	0.995	6.96856e+08	7.54815e+08	5.11808e+08	6.42812e+08
Q9Y3I0	RNA-splicing ligase RtcB homolog OS=Homo sapiens (Human) OX=9606 GN=RTCB PE=1 SV=1	58	126	22	505	55.2	7.23	168.27	1.266	0.975	1.06	7.48942e+07	9.20421e+07	7.27613e+07	8.63508e+07
P67809	Y-box-binding protein 1 OS=Homo sapiens (Human) OX=9606 GN=YBX1 PE=1 SV=3	52	170	9	324	35.9	9.88	237.56	1.079	1.332	1.503	7.49258e+07	8.41274e+07	9.85613e+07	9.7765e+07
Q8N3C0	Activating signal cointegrator 1 complex subunit 3 OS=Homo sapiens (Human) OX=9606 GN=ASCC3 PE=1 SV=3	21	89	37	2202	251.3	7.09	49.14	1.192	0.912	0.807	1.51095e+07	1.86255e+07	1.80911e+07	1.54106e+07
Q9Y608	Leucine-rich repeat flightless-interacting protein 2 OS=Homo sapiens (Human) OX=9606 GN=LRRFIP2 PE=1 SV=1	38	104	19	721	82.1	6.95	158.92	1.529	1.067	1.193	4.73547e+07	8.00636e+07	6.32026e+07	6.76266e+07
P46087	Probable 28S rRNA (cytosine(4447)-C(5))-methyltransferase OS=Homo sapiens (Human) OX=9606 GN=NOP2 PE=1 SV=2	39	141	26	812	89.2	9.23	216.69	1.153	1.015	0.884	1.36914e+08	1.47802e+08	1.04405e+08	9.99225e+07
Q9UNX4	WD repeat-containing protein 3 OS=Homo sapiens (Human) OX=9606 GN=WDR3 PE=1 SV=1	42	100	32	943	106	6.64	80.4	0.973	0.574	0.849	4.03447e+07	4.92248e+07	3.66705e+07	3.76447e+07
P62136	Serine/threonine-protein phosphatase PP1-alpha catalytic subunit OS=Homo sapiens (Human) OX=9606 GN=PPP1CA PE=1 SV=1	66	152	4	330	37.5	6.33	250.69	0.799	0.502	0.6	4.20161e+07	3.54635e+07	2.56574e+07	2.63222e+07
Q14684	Ribosomal RNA processing protein 1 homolog B OS=Homo sapiens (Human) OX=9606 GN=RRP1B PE=1 SV=3	43	92	23	758	84.4	9.76	102	1.27	0.864	0.948	5.65813e+07	7.2889e+07	5.56963e+07	5.3306e+07
O75083	WD repeat-containing protein 1 OS=Homo sapiens (Human) OX=9606 GN=WDR1 PE=1 SV=4	49	86	22	606	66.2	6.65	95.8	1.074	0.823	0.97	4.63945e+07	4.6707e+07	4.64649e+07	4.79691e+07
Q9P2J5	Leucine--tRNA ligase, cytoplasmic OS=Homo sapiens (Human) OX=9606 GN=LARS1 PE=1 SV=2	36	97	33	1176	134.4	7.3	50.81	1.088	1.243	1.683	1.9309e+07	1.90177e+07	2.45683e+07	2.93816e+07
P11387	DNA topoisomerase 1 OS=Homo sapiens (Human) OX=9606 GN=TOP1 PE=1 SV=2	34	128	23	765	90.7	9.31	131	1.547	1.027	0.984	7.223e+07	1.10108e+08	6.41505e+07	6.85766e+07
Q02218	2-oxoglutarate dehydrogenase, mitochondrial OS=Homo sapiens (Human) OX=9606 GN=OGDH PE=1 SV=3	42	84	30	1023	115.9	6.86	62.05	0.578	0.394	0.741	3.53646e+07	1.9966e+07	1.49117e+07	2.4304e+07
Q53GS9	U4/U6.U5 tri-snRNP-associated protein 2 OS=Homo sapiens (Human) OX=9606 GN=USP39 PE=1 SV=2	49	124	24	565	65.3	8.91	121.79	0.833	0.511	0.712	5.87722e+07	5.15549e+07	4.82782e+07	4.47584e+07
Q8TDM6	Disks large homolog 5 OS=Homo sapiens (Human) OX=9606 GN=DLG5 PE=1 SV=4	21	91	37	1919	213.7	7.42	28.95	0.953	0.889	0.854	3.59835e+07	4.21364e+07	3.06136e+07	4.36719e+07
P54136	Arginine--tRNA ligase, cytoplasmic OS=Homo sapiens (Human) OX=9606 GN=RARS1 PE=1 SV=2	54	94	31	660	75.3	6.68	75.01	1.091	1.177	1.361	2.74604e+07	3.31431e+07	3.28987e+07	3.8112e+07
O75165	DnaJ homolog subfamily C member 13 OS=Homo sapiens (Human) OX=9606 GN=DNAJC13 PE=1 SV=5	19	81	35	2243	254.3	6.74	26.5	1.219	1.119	1.18	9.65316e+06	1.26765e+07	1.7905e+07	1.18835e+07
P60228	Eukaryotic translation initiation factor 3 subunit E OS=Homo sapiens (Human) OX=9606 GN=EIF3E PE=1 SV=1	56	143	21	445	52.2	6.04	209.44	1.663	1.554	1.593	9.69251e+07	1.50584e+08	1.4615e+08	1.40257e+08
Q96N67	Dedicator of cytokinesis protein 7 OS=Homo sapiens (Human) OX=9606 GN=DOCK7 PE=1 SV=4	21	75	34	2140	242.4	6.8	27.4	0.979	0.817	0.871	1.62441e+07	1.53915e+07	1.41586e+07	1.39768e+07
P48643	T-complex protein 1 subunit epsilon OS=Homo sapiens (Human) OX=9606 GN=CCT5 PE=1 SV=1	63	96	26	541	59.6	5.66	92.22	1.144	1.093	1.426	2.50683e+07	2.91002e+07	2.3758e+07	3.52458e+07
P16615	Sarcoplasmic/endoplasmic reticulum calcium ATPase 2 OS=Homo sapiens (Human) OX=9606 GN=ATP2A2 PE=1 SV=1	28	104	26	1042	114.7	5.34	125.55	1.191	1.528	1.351	5.35134e+07	6.42635e+07	7.1129e+07	6.1207e+07
O60287	Nucleolar pre-ribosomal-associated protein 1 OS=Homo sapiens (Human) OX=9606 GN=URB1 PE=1 SV=4	20	84	38	2271	254.2	6.47	52.13	1.038	0.712	0.77	3.70202e+07	3.93005e+07	2.88399e+07	4.53082e+07
Q8N1F7	Nuclear pore complex protein Nup93 OS=Homo sapiens (Human) OX=9606 GN=NUP93 PE=1 SV=2	44	91	30	819	93.4	5.72	70.72	1.029	1.575	1.295	2.76856e+07	3.05238e+07	4.19819e+07	3.53375e+07
Q00341	Vigilin OS=Homo sapiens (Human) OX=9606 GN=HDLBP PE=1 SV=2	32	81	33	1268	141.4	6.87	76.12	1.763	1.445	1.186	2.36289e+07	4.04559e+07	2.87504e+07	2.70524e+07
Q9C0B5	Palmitoyltransferase ZDHHC5 OS=Homo sapiens (Human) OX=9606 GN=ZDHHC5 PE=1 SV=2	42	124	20	715	77.5	9.01	150	1.054	1.183	1.108	7.60896e+07	3.91602e+07	4.34049e+07	4.22865e+07
Q8NI27	THO complex subunit 2 OS=Homo sapiens (Human) OX=9606 GN=THOC2 PE=1 SV=2	24	87	31	1593	182.7	8.44	72.11	0.797	0.354	0.647	4.04039e+07	3.14432e+07	1.70452e+07	2.47565e+07
Q8IY81	pre-rRNA 2'-O-ribose RNA methyltransferase FTSJ3 OS=Homo sapiens (Human) OX=9606 GN=FTSJ3 PE=1 SV=2	40	96	25	847	96.5	8.4	95.53	1.051	0.633	0.793	4.79597e+07	5.36985e+07	3.61627e+07	3.85353e+07
P23396	40S ribosomal protein S3 OS=Homo sapiens (Human) OX=9606 GN=RPS3 PE=1 SV=2	83	219	21	243	26.7	9.66	329.97	1.242	0.785	0.905	8.43247e+08	9.36295e+08	5.96216e+08	7.08626e+08
P67936	Tropomyosin alpha-4 chain OS=Homo sapiens (Human) OX=9606 GN=TPM4 PE=1 SV=3	61	226	9	248	28.5	4.69	358.6	1.465	1.552	1.301	3.29102e+08	4.43824e+08	3.77123e+08	3.83287e+08
Q71RC2	La-related protein 4 OS=Homo sapiens (Human) OX=9606 GN=LARP4 PE=1 SV=3	45	115	22	724	80.5	6.61	97.43	1.175	0.996	0.982	4.36329e+07	5.02829e+07	3.32229e+07	3.21447e+07
P55081	Microfibrillar-associated protein 1 OS=Homo sapiens (Human) OX=9606 GN=MFAP1 PE=1 SV=2	53	101	18	439	51.9	4.98	119.15	0.211	0.591	0.516	9.80154e+07	2.19568e+07	6.9568e+07	4.88957e+07
O94875	Sorbin and SH3 domain-containing protein 2 OS=Homo sapiens (Human) OX=9606 GN=SORBS2 PE=1 SV=3	28	129	26	1100	124	8.31	174.44	2.681	1.606	2.723	3.39431e+07	8.41044e+07	5.32351e+07	8.94612e+07
P06753	Tropomyosin alpha-3 chain OS=Homo sapiens (Human) OX=9606 GN=TPM3 PE=1 SV=2	51	224	8	285	32.9	4.72	340.75	2.23	1.3	1.226	3.7839e+08	3.88149e+08	2.92909e+08	3.59377e+08
P26599	Polypyrimidine tract-binding protein 1 OS=Homo sapiens (Human) OX=9606 GN=PTBP1 PE=1 SV=1	56	128	15	531	57.2	9.17	172.12	1.582	0.77	1.291	6.9924e+07	1.00161e+08	6.17248e+07	7.2401e+07
Q14692	Ribosome biogenesis protein BMS1 homolog OS=Homo sapiens (Human) OX=9606 GN=BMS1 PE=1 SV=1	31	94	29	1282	145.7	6.44	92.9	1.216	0.777	0.782	3.02486e+07	3.79616e+07	2.25814e+07	2.32978e+07
Q9BUJ2	Heterogeneous nuclear ribonucleoprotein U-like protein 1 OS=Homo sapiens (Human) OX=9606 GN=HNRNPUL1 PE=1 SV=2	34	121	22	856	95.7	6.92	177.79	1.028	0.677	0.873	8.00834e+07	8.94986e+07	8.16712e+07	7.07119e+07
P52907	F-actin-capping protein subunit alpha-1 OS=Homo sapiens (Human) OX=9606 GN=CAPZA1 PE=1 SV=3	69	184	11	286	32.9	5.69	286.41	0.737	0.822	1.102	1.41305e+08	1.00392e+08	1.14078e+08	1.49269e+08
P07947	Tyrosine-protein kinase Yes OS=Homo sapiens (Human) OX=9606 GN=YES1 PE=1 SV=3	59	113	16	543	60.8	6.74	156.73	0.939	1.053	0.75	6.69513e+07	8.90447e+07	6.94177e+07	5.81001e+07
P49368	T-complex protein 1 subunit gamma OS=Homo sapiens (Human) OX=9606 GN=CCT3 PE=1 SV=4	62	98	25	545	60.5	6.49	146.48	1.047	0.758	1.507	4.67245e+07	4.37401e+07	3.97034e+07	6.01825e+07
Q01780	Exosome component 10 OS=Homo sapiens (Human) OX=9606 GN=EXOSC10 PE=1 SV=2	37	94	27	885	100.8	8.46	81.67	1.302	1.135	1.026	3.3101e+07	4.47975e+07	3.54403e+07	3.35787e+07
Q13200	26S proteasome non-ATPase regulatory subunit 2 OS=Homo sapiens (Human) OX=9606 GN=PSMD2 PE=1 SV=3	44	79	29	908	100.1	5.2	54.7	1.147	0.977	1.583	1.88434e+07	2.52015e+07	2.73039e+07	3.15398e+07
O60832	H/ACA ribonucleoprotein complex subunit DKC1 OS=Homo sapiens (Human) OX=9606 GN=DKC1 PE=1 SV=3	43	110	19	514	57.6	9.42	148.21	1.34	1.288	1.047	8.32575e+07	1.00921e+08	7.5383e+07	7.27788e+07
Q15154	Pericentriolar material 1 protein OS=Homo sapiens (Human) OX=9606 GN=PCM1 PE=1 SV=5	22	83	34	2024	228.4	5.02	29.72	0.761	0.678	0.726	2.44286e+07	2.40266e+07	2.65359e+07	2.01133e+07
O60841	Eukaryotic translation initiation factor 5B OS=Homo sapiens (Human) OX=9606 GN=EIF5B PE=1 SV=4	27	74	26	1220	138.7	5.49	61.28	1.574	0.962	0.994	2.2528e+07	3.30286e+07	2.11912e+07	1.95673e+07
P62879	Guanine nucleotide-binding protein G(I)/G(S)/G(T) subunit beta-2 OS=Homo sapiens (Human) OX=9606 GN=GNB2 PE=1 SV=3	65	172	7	340	37.3	6	244.92	0.592	0.435	0.566	1.37939e+08	9.09203e+07	1.16507e+08	8.68841e+07
P36873	Serine/threonine-protein phosphatase PP1-gamma catalytic subunit OS=Homo sapiens (Human) OX=9606 GN=PPP1CC PE=1 SV=1	68	150	4	323	37	6.54	247.84	0.705	0.484	0.638	1.78184e+07	1.37152e+07	1.05406e+07	1.24932e+07
Q14978	Nucleolar and coiled-body phosphoprotein 1 OS=Homo sapiens (Human) OX=9606 GN=NOLC1 PE=1 SV=2	46	110	28	699	73.6	9.47	130.76	1.631	0.965	1.02	6.6881e+07	9.77484e+07	6.65317e+07	6.42341e+07
Q13492	Phosphatidylinositol-binding clathrin assembly protein OS=Homo sapiens (Human) OX=9606 GN=PICALM PE=1 SV=2	52	68	19	652	70.7	7.9	93.32	1.709	0.651	0.974	4.49882e+07	7.28374e+07	3.24181e+07	4.17002e+07
P61247	40S ribosomal protein S3a OS=Homo sapiens (Human) OX=9606 GN=RPS3A PE=1 SV=2	63	240	19	264	29.9	9.73	311.46	1.314	1.181	0.962	4.87874e+08	7.02283e+08	4.89535e+08	4.86783e+08
Q86UE4	Protein LYRIC OS=Homo sapiens (Human) OX=9606 GN=MTDH PE=1 SV=2	52	91	22	582	63.8	9.32	96.69	1.76	1.182	1.199	3.69108e+07	6.0266e+07	3.7857e+07	4.06255e+07
Q9H6S0	3'-5' RNA helicase YTHDC2 OS=Homo sapiens (Human) OX=9606 GN=YTHDC2 PE=1 SV=2	25	85	28	1430	160.1	8.4	67.17	1.176	0.864	0.842	1.98832e+07	2.21991e+07	1.6497e+07	1.38816e+07
P47897	Glutamine--tRNA ligase OS=Homo sapiens (Human) OX=9606 GN=QARS1 PE=1 SV=1	45	81	28	775	87.7	7.15	57.13	1.134	1.397	1.441	2.29207e+07	2.68826e+07	2.92965e+07	3.16877e+07
Q15058	Kinesin-like protein KIF14 OS=Homo sapiens (Human) OX=9606 GN=KIF14 PE=1 SV=1	26	84	35	1648	186.4	7.91	36.02	1.182	0.83	0.929	1.92008e+07	2.01105e+07	1.48264e+07	1.53899e+07
P17987	T-complex protein 1 subunit alpha OS=Homo sapiens (Human) OX=9606 GN=TCP1 PE=1 SV=1	63	91	26	556	60.3	6.11	82.6	1.102	0.807	1.37	2.6007e+07	2.92092e+07	2.81526e+07	3.53605e+07
P61978	Heterogeneous nuclear ribonucleoprotein K OS=Homo sapiens (Human) OX=9606 GN=HNRNPK PE=1 SV=1	57	131	20	463	50.9	5.54	185.94	1.485	1.746	1.406	1.44742e+08	1.82524e+08	1.55155e+08	1.51572e+08
P52701	DNA mismatch repair protein Msh6 OS=Homo sapiens (Human) OX=9606 GN=MSH6 PE=1 SV=2	27	79	29	1360	152.7	6.9	50.72	1.168	1.274	1.451	1.49928e+07	1.5817e+07	1.94779e+07	1.87505e+07
Q99459	Cell division cycle 5-like protein OS=Homo sapiens (Human) OX=9606 GN=CDC5L PE=1 SV=2	41	87	24	802	92.2	8.18	93.99	0.873	0.582	0.725	4.90257e+07	4.60144e+07	4.50628e+07	4.08817e+07
Q9Y512	Sorting and assembly machinery component 50 homolog OS=Homo sapiens (Human) OX=9606 GN=SAMM50 PE=1 SV=3	53	131	21	469	51.9	6.9	180.61	0.953	0.533	0.79	1.54389e+08	1.39868e+08	9.89293e+07	1.16672e+08
P55084	Trifunctional enzyme subunit beta, mitochondrial OS=Homo sapiens (Human) OX=9606 GN=HADHB PE=1 SV=3	59	133	21	474	51.3	9.41	195.03	0.775	1.137	1.148	1.26369e+08	9.8291e+07	1.3711e+08	1.35908e+08
P22626	Heterogeneous nuclear ribonucleoproteins A2/B1 OS=Homo sapiens (Human) OX=9606 GN=HNRNPA2B1 PE=1 SV=2	58	166	16	353	37.4	8.95	224.76	1.23	1.456	1.302	3.14031e+08	4.03582e+08	3.7661e+08	3.63369e+08
P35251	Replication factor C subunit 1 OS=Homo sapiens (Human) OX=9606 GN=RFC1 PE=1 SV=4	31	84	30	1148	128.2	9.36	64	1.173	0.925	0.852	2.75172e+07	3.13719e+07	1.86346e+07	2.13355e+07
P07951	Tropomyosin beta chain OS=Homo sapiens (Human) OX=9606 GN=TPM2 PE=1 SV=1	53	212	5	284	32.8	4.7	273.34	1.323	1.241	1.131	5.70116e+07	7.62423e+07	6.67515e+07	6.26253e+07
Q9UKS6	Protein kinase C and casein kinase substrate in neurons protein 3 OS=Homo sapiens (Human) OX=9606 GN=PACSIN3 PE=1 SV=2	63	125	19	424	48.5	6.18	186.65	0.921	0.599	0.943	9.26523e+07	8.87957e+07	6.37223e+07	8.36262e+07
Q99832	T-complex protein 1 subunit eta OS=Homo sapiens (Human) OX=9606 GN=CCT7 PE=1 SV=2	62	100	26	543	59.3	7.65	100.58	1.189	1.751	1.455	3.13239e+07	4.26301e+07	4.86524e+07	4.96008e+07
P11171	Protein 4.1 OS=Homo sapiens (Human) OX=9606 GN=EPB41 PE=1 SV=4	36	93	23	864	97	5.58	94.28	0.963	1.33	1.244	3.9628e+07	4.16742e+07	5.30674e+07	4.88721e+07
Q8TDD1	ATP-dependent RNA helicase DDX54 OS=Homo sapiens (Human) OX=9606 GN=DDX54 PE=1 SV=2	37	83	26	881	98.5	10.02	101.3	1.001	0.827	0.71	5.14198e+07	4.17429e+07	4.27797e+07	3.22635e+07
P60842	Eukaryotic initiation factor 4A-I OS=Homo sapiens (Human) OX=9606 GN=EIF4A1 PE=1 SV=1	57	122	11	406	46.1	5.48	208.71	1.215	0.981	1.175	2.97124e+07	3.42016e+07	3.06972e+07	3.1476e+07
O15230	Laminin subunit alpha-5 OS=Homo sapiens (Human) OX=9606 GN=LAMA5 PE=1 SV=8	10	70	29	3695	399.5	7.02	49.45	0.995	0.925	0.889	2.32768e+07	2.75818e+07	2.95561e+07	2.021e+07
P50990	T-complex protein 1 subunit theta OS=Homo sapiens (Human) OX=9606 GN=CCT8 PE=1 SV=4	55	104	26	548	59.6	5.6	98.17	1.233	1.395	1.588	3.65171e+07	4.13331e+07	4.18675e+07	5.20911e+07
Q9BR76	Coronin-1B OS=Homo sapiens (Human) OX=9606 GN=CORO1B PE=1 SV=1	45	139	18	489	54.2	5.88	250.04	0.923	1.171	1.006	2.01252e+08	1.75938e+08	2.17797e+08	1.95262e+08
P78344	Eukaryotic translation initiation factor 4 gamma 2 OS=Homo sapiens (Human) OX=9606 GN=EIF4G2 PE=1 SV=1	37	79	29	907	102.3	7.14	56.27	1.662	0.879	1.345	1.25243e+07	2.19693e+07	1.49751e+07	1.61376e+07
Q92974	Rho guanine nucleotide exchange factor 2 OS=Homo sapiens (Human) OX=9606 GN=ARHGEF2 PE=1 SV=4	40	90	31	986	111.5	7.27	44.63	1.072	1.238	1.013	1.6862e+07	1.64857e+07	1.99184e+07	1.537e+07
P20020	Plasma membrane calcium-transporting ATPase 1 OS=Homo sapiens (Human) OX=9606 GN=ATP2B1 PE=1 SV=4	28	94	17	1220	134.6	5.91	87.74	0.961	1.305	0.955	1.98003e+07	1.92661e+07	2.50842e+07	1.75597e+07
Q8N556	Actin filament-associated protein 1 OS=Homo sapiens (Human) OX=9606 GN=AFAP1 PE=1 SV=2	42	100	21	730	80.7	8.68	91.48	1.361	1.045	1.029	8.001e+07	1.05277e+08	6.18451e+07	7.51049e+07
Q8IYB3	Serine/arginine repetitive matrix protein 1 OS=Homo sapiens (Human) OX=9606 GN=SRRM1 PE=1 SV=2	26	128	21	904	102.3	11.84	152.42	0.423	0.648	0.536	1.03264e+08	4.24315e+07	5.20935e+07	5.27869e+07
P00533	Epidermal growth factor receptor OS=Homo sapiens (Human) OX=9606 GN=EGFR PE=1 SV=2	36	68	27	1210	134.2	6.68	35.74	0.905	1.133	1.071	1.73458e+07	1.43979e+07	1.82998e+07	1.64584e+07
P62873	Guanine nucleotide-binding protein G(I)/G(S)/G(T) subunit beta-1 OS=Homo sapiens (Human) OX=9606 GN=GNB1 PE=1 SV=3	63	176	7	340	37.4	6	313.78	0.586	0.674	1.034	1.5831e+08	1.00643e+08	1.76707e+08	1.71692e+08
P55060	Exportin-2 OS=Homo sapiens (Human) OX=9606 GN=CSE1L PE=1 SV=3	33	108	28	971	110.3	5.77	99.94	1.4	1.537	1.981	2.93456e+07	4.4174e+07	5.20511e+07	5.89092e+07
P09493	Tropomyosin alpha-1 chain OS=Homo sapiens (Human) OX=9606 GN=TPM1 PE=1 SV=2	54	191	8	284	32.7	4.74	252.6	1.602	1.166	1.346	1.93954e+08	1.83581e+08	1.00531e+08	1.5911e+08
P04075	Fructose-bisphosphate aldolase A OS=Homo sapiens (Human) OX=9606 GN=ALDOA PE=1 SV=2	72	96	18	364	39.4	8.09	132.83	1.621	1.858	2.762	3.45352e+07	7.06489e+07	7.65401e+07	1.09245e+08
Q5JWF2	Guanine nucleotide-binding protein G(s) subunit alpha isoforms XLas OS=Homo sapiens (Human) OX=9606 GN=GNAS PE=1 SV=2	22	127	18	1037	111	5.03	197.83	0.785	0.614	0.886	1.50528e+08	1.22675e+08	1.18145e+08	1.41789e+08
P14866	Heterogeneous nuclear ribonucleoprotein L OS=Homo sapiens (Human) OX=9606 GN=HNRNPL PE=1 SV=2	45	107	19	589	64.1	8.22	131.83	1.513	1.086	1.227	8.00931e+07	1.10697e+08	9.50587e+07	8.68462e+07
Q09161	Nuclear cap-binding protein subunit 1 OS=Homo sapiens (Human) OX=9606 GN=NCBP1 PE=1 SV=1	41	90	23	790	91.8	6.43	102.22	0.759	0.536	0.949	4.55066e+07	3.64434e+07	3.57673e+07	4.28813e+07
Q9H307	Pinin OS=Homo sapiens (Human) OX=9606 GN=PNN PE=1 SV=5	37	90	24	717	81.6	7.14	93.91	0.432	1.065	0.533	8.3271e+07	3.40086e+07	7.44129e+07	4.25728e+07
Q15459	Splicing factor 3A subunit 1 OS=Homo sapiens (Human) OX=9606 GN=SF3A1 PE=1 SV=1	35	103	23	793	88.8	5.22	140.9	0.308	0.547	0.501	1.18206e+08	3.8767e+07	5.03267e+07	5.85818e+07
P04406	Glyceraldehyde-3-phosphate dehydrogenase OS=Homo sapiens (Human) OX=9606 GN=GAPDH PE=1 SV=3	59	114	11	335	36	8.46	181.82	1.102	1.19	2.429	1.23683e+08	1.3564e+08	1.43823e+08	2.45643e+08
P62701	40S ribosomal protein S4, X isoform OS=Homo sapiens (Human) OX=9606 GN=RPS4X PE=1 SV=2	56	208	16	263	29.6	10.15	337.14	1.198	0.968	0.964	4.55264e+08	5.47123e+08	3.82513e+08	3.8304e+08
Q7L2H7	Eukaryotic translation initiation factor 3 subunit M OS=Homo sapiens (Human) OX=9606 GN=EIF3M PE=1 SV=1	56	78	14	374	42.5	5.63	166.14	1.42	0.655	1.363	8.4227e+07	1.20473e+08	5.12237e+07	1.01913e+08
P09651	Heterogeneous nuclear ribonucleoprotein A1 OS=Homo sapiens (Human) OX=9606 GN=HNRNPA1 PE=1 SV=5	50	168	6	372	38.7	9.13	265.59	1.815	2.09	1.245	7.31257e+07	7.06632e+07	4.71468e+07	6.24222e+07
Q9H4G0	Band 4.1-like protein 1 OS=Homo sapiens (Human) OX=9606 GN=EPB41L1 PE=1 SV=2	40	87	24	881	98.4	5.62	72.66	1.013	0.847	0.918	2.97972e+07	3.0396e+07	2.50078e+07	2.75999e+07
P47756	F-actin-capping protein subunit beta OS=Homo sapiens (Human) OX=9606 GN=CAPZB PE=1 SV=4	64	154	17	277	31.3	5.59	235.29	0.898	1.428	1.029	2.46119e+08	2.17163e+08	2.79774e+08	2.44404e+08
P52948	Nuclear pore complex protein Nup98-Nup96 OS=Homo sapiens (Human) OX=9606 GN=NUP98 PE=1 SV=4	21	79	31	1817	197.5	6.4	34.67	1.137	1.583	1.385	1.31576e+07	1.54524e+07	2.35001e+07	1.90804e+07
P35232	Prohibitin OS=Homo sapiens (Human) OX=9606 GN=PHB PE=1 SV=1	85	143	19	272	29.8	5.76	230.48	3.338	1.344	1.631	8.38543e+07	2.77129e+08	1.31391e+08	1.22315e+08
Q8N3U4	Cohesin subunit SA-2 OS=Homo sapiens (Human) OX=9606 GN=STAG2 PE=1 SV=3	29	78	22	1231	141.2	5.43	54.71	1.205	0.772	1.129	9.61122e+06	1.58167e+07	1.34272e+07	1.24281e+07
P07237	Protein disulfide-isomerase OS=Homo sapiens (Human) OX=9606 GN=P4HB PE=1 SV=3	50	93	22	508	57.1	4.87	108.93	1.153	1.216	1.632	3.54555e+07	3.9678e+07	4.84849e+07	5.93052e+07
P62424	60S ribosomal protein L7a OS=Homo sapiens (Human) OX=9606 GN=RPL7A PE=1 SV=2	54	153	17	266	30	10.61	278.9	1.241	0.925	0.786	3.44628e+08	4.26878e+08	3.27416e+08	2.8379e+08
P42345	Serine/threonine-protein kinase mTOR OS=Homo sapiens (Human) OX=9606 GN=MTOR PE=1 SV=1	17	62	34	2549	288.7	7.17	30.74	1.088	1.662	1.164	1.35028e+07	1.70715e+07	2.17841e+07	1.66815e+07
Q5SRE5	Nucleoporin NUP188 homolog OS=Homo sapiens (Human) OX=9606 GN=NUP188 PE=1 SV=1	23	66	31	1749	195.9	6.73	36.5	1.159	0.874	1.086	1.53805e+07	1.62012e+07	1.46746e+07	1.40055e+07
Q9BWF3	RNA-binding protein 4 OS=Homo sapiens (Human) OX=9606 GN=RBM4 PE=1 SV=1	69	102	5	364	40.3	7.08	95.67	1.774	2.291	2.009	4.91499e+06	8.40296e+06	1.41981e+07	9.92607e+06
P49916	DNA ligase 3 OS=Homo sapiens (Human) OX=9606 GN=LIG3 PE=1 SV=2	35	86	28	1009	112.8	9.01	55.67	1.175	0.785	0.876	2.74228e+07	3.09343e+07	1.62671e+07	2.08059e+07
Q15397	Pumilio homolog 3 OS=Homo sapiens (Human) OX=9606 GN=PUM3 PE=1 SV=3	51	82	24	648	73.5	9.64	89.14	1.04	0.867	0.844	3.93888e+07	4.29102e+07	3.17378e+07	2.73845e+07
P50416	Carnitine O-palmitoyltransferase 1, liver isoform OS=Homo sapiens (Human) OX=9606 GN=CPT1A PE=1 SV=2	35	89	24	773	88.3	8.65	67.88	1.164	1.258	1.338	2.47612e+07	2.52185e+07	3.40519e+07	3.2365e+07
O15226	NF-kappa-B-repressing factor OS=Homo sapiens (Human) OX=9606 GN=NKRF PE=1 SV=2	44	75	25	690	77.6	8.79	68.2	1.196	1.416	0.97	2.33898e+07	2.82784e+07	3.08811e+07	2.22976e+07
O14936	Peripheral plasma membrane protein CASK OS=Homo sapiens (Human) OX=9606 GN=CASK PE=1 SV=3	29	104	24	926	105.1	6.43	76.89	0.963	0.668	0.852	4.04654e+07	3.83733e+07	3.5013e+07	3.45488e+07
Q9P2E9	Ribosome-binding protein 1 OS=Homo sapiens (Human) OX=9606 GN=RRBP1 PE=1 SV=5	25	67	27	1410	152.4	8.6	55.47	1.245	0.881	0.867	1.10079e+07	1.38877e+07	9.46593e+06	9.05553e+06
Q9BQ39	ATP-dependent RNA helicase DDX50 OS=Homo sapiens (Human) OX=9606 GN=DDX50 PE=1 SV=1	46	83	25	737	82.5	9.17	91.89	1.204	1.017	0.829	2.28507e+07	2.54405e+07	2.05436e+07	1.84664e+07
Q96GQ7	Probable ATP-dependent RNA helicase DDX27 OS=Homo sapiens (Human) OX=9606 GN=DDX27 PE=1 SV=2	38	94	28	796	89.8	9.28	61.96	0.974	0.6	0.649	4.72476e+07	4.3732e+07	2.81594e+07	2.82773e+07
Q8IWA0	WD repeat-containing protein 75 OS=Homo sapiens (Human) OX=9606 GN=WDR75 PE=1 SV=1	37	78	25	830	94.4	5.96	67.66	1.064	0.489	0.898	2.52848e+07	2.93999e+07	1.67867e+07	2.34695e+07
Q9NTI5	Sister chromatid cohesion protein PDS5 homolog B OS=Homo sapiens (Human) OX=9606 GN=PDS5B PE=1 SV=1	21	73	25	1447	164.6	8.47	42.83	1.129	1.071	0.804	1.53266e+07	1.7804e+07	1.73575e+07	1.32773e+07
Q8TDN6	Ribosome biogenesis protein BRX1 homolog OS=Homo sapiens (Human) OX=9606 GN=BRIX1 PE=1 SV=2	64	83	19	353	41.4	9.92	127.25	1.466	1.098	0.943	6.67459e+07	7.8777e+07	4.18394e+07	4.77696e+07
P04844	Dolichyl-diphosphooligosaccharide--protein glycosyltransferase subunit 2 OS=Homo sapiens (Human) OX=9606 GN=RPN2 PE=1 SV=3	34	82	15	631	69.2	5.69	104.32	1.706	0.848	1.19	3.80226e+07	7.33336e+07	5.4931e+07	5.4115e+07
P25705	ATP synthase subunit alpha, mitochondrial OS=Homo sapiens (Human) OX=9606 GN=ATP5F1A PE=1 SV=1	47	108	20	553	59.7	9.13	145.5	0.966	1.6	1.22	6.56828e+07	6.46912e+07	1.06263e+08	8.10014e+07
Q15269	Periodic tryptophan protein 2 homolog OS=Homo sapiens (Human) OX=9606 GN=PWP2 PE=2 SV=2	32	83	25	919	102.4	6.15	65.55	1.194	0.615	0.862	3.51171e+07	3.9036e+07	2.17851e+07	2.8633e+07
O60610	Protein diaphanous homolog 1 OS=Homo sapiens (Human) OX=9606 GN=DIAPH1 PE=1 SV=2	29	79	31	1272	141.3	5.41	35.29	1.448	1.95	1.688	9.15971e+06	1.59185e+07	2.10685e+07	1.93197e+07
Q9Y265	RuvB-like 1 OS=Homo sapiens (Human) OX=9606 GN=RUVBL1 PE=1 SV=1	52	91	18	456	50.2	6.42	105.7	0.87	1.064	1.109	5.05757e+07	3.59752e+07	4.33242e+07	4.51399e+07
Q96FV9	THO complex subunit 1 OS=Homo sapiens (Human) OX=9606 GN=THOC1 PE=1 SV=1	45	78	24	657	75.6	4.98	74.26	1.045	0.835	1.027	3.44089e+07	3.01832e+07	2.40626e+07	2.99894e+07
Q12905	Interleukin enhancer-binding factor 2 OS=Homo sapiens (Human) OX=9606 GN=ILF2 PE=1 SV=2	72	132	18	390	43	5.26	192.12	0.918	0.492	0.876	1.2276e+08	1.04693e+08	6.91534e+07	9.88632e+07
Q9Y230	RuvB-like 2 OS=Homo sapiens (Human) OX=9606 GN=RUVBL2 PE=1 SV=3	43	89	20	463	51.1	5.64	121.98	1.14	2.171	1.629	4.57907e+07	4.36954e+07	6.83779e+07	5.9686e+07
Q9P2B2	Prostaglandin F2 receptor negative regulator OS=Homo sapiens (Human) OX=9606 GN=PTGFRN PE=1 SV=2	32	117	26	879	98.5	6.61	117.06	1.089	1.093	0.9	6.32128e+07	6.68182e+07	6.3605e+07	5.70091e+07
P48634	Protein PRRC2A OS=Homo sapiens (Human) OX=9606 GN=PRRC2A PE=1 SV=3	19	77	25	2157	228.7	9.45	49.9	1.622	1.466	1.364	1.05477e+07	1.61376e+07	1.42993e+07	1.32659e+07
Q9BZE4	Nucleolar GTP-binding protein 1 OS=Homo sapiens (Human) OX=9606 GN=GTPBP4 PE=1 SV=3	36	107	21	634	73.9	9.5	140.05	1.128	0.776	0.86	5.96053e+07	6.39331e+07	4.81651e+07	4.72013e+07
P22087	rRNA 2'-O-methyltransferase fibrillarin OS=Homo sapiens (Human) OX=9606 GN=FBL PE=1 SV=2	67	132	18	321	33.8	10.18	235.93	1.083	1.096	0.911	1.35882e+08	1.67845e+08	1.37421e+08	1.35605e+08
O76021	Ribosomal L1 domain-containing protein 1 OS=Homo sapiens (Human) OX=9606 GN=RSL1D1 PE=1 SV=3	38	108	20	490	54.9	10.13	153.19	0.972	0.646	0.732	1.32616e+08	1.30954e+08	9.01942e+07	9.07779e+07
Q9UMS4	Pre-mRNA-processing factor 19 OS=Homo sapiens (Human) OX=9606 GN=PRPF19 PE=1 SV=1	46	99	14	504	55.1	6.61	138.02	0.737	0.649	0.707	1.25705e+08	9.83624e+07	1.06547e+08	9.15516e+07
P11586	C-1-tetrahydrofolate synthase, cytoplasmic OS=Homo sapiens (Human) OX=9606 GN=MTHFD1 PE=1 SV=3	36	82	27	935	101.5	7.3	54.93	1.368	0.677	1.11	2.03759e+07	2.97677e+07	2.16303e+07	2.25334e+07
P98175	RNA-binding protein 10 OS=Homo sapiens (Human) OX=9606 GN=RBM10 PE=1 SV=3	32	73	21	930	103.5	5.97	89.69	1.317	0.962	0.892	3.05728e+07	4.17671e+07	2.91818e+07	2.78235e+07
P15880	40S ribosomal protein S2 OS=Homo sapiens (Human) OX=9606 GN=RPS2 PE=1 SV=2	49	187	13	293	31.3	10.24	317.23	1.078	0.688	0.82	3.88743e+08	4.83735e+08	3.51286e+08	3.61455e+08
Q9NW13	RNA-binding protein 28 OS=Homo sapiens (Human) OX=9606 GN=RBM28 PE=1 SV=3	33	80	25	759	85.7	9.22	91.76	1.209	1.171	0.887	3.21661e+07	4.59098e+07	3.81541e+07	3.39412e+07
P62917	60S ribosomal protein L8 OS=Homo sapiens (Human) OX=9606 GN=RPL8 PE=1 SV=2	49	93	9	257	28	11.03	163.78	1.45	0.972	0.805	1.90892e+08	2.68798e+08	2.13124e+08	1.76573e+08
Q14146	Unhealthy ribosome biogenesis protein 2 homolog OS=Homo sapiens (Human) OX=9606 GN=URB2 PE=1 SV=2	24	74	31	1524	170.4	7.31	39.02	1.034	0.438	0.678	2.37817e+07	2.3568e+07	1.30587e+07	1.7085e+07
P26641	Elongation factor 1-gamma OS=Homo sapiens (Human) OX=9606 GN=EEF1G PE=1 SV=3	42	107	18	437	50.1	6.67	167.42	1.194	1.848	1.654	7.76842e+07	9.16442e+07	1.00654e+08	1.10403e+08
Q96SI9	Spermatid perinuclear RNA-binding protein OS=Homo sapiens (Human) OX=9606 GN=STRBP PE=1 SV=1	39	107	18	672	73.6	8.72	115.38	1.104	1.237	1.055	1.28886e+07	1.56094e+07	1.497e+07	1.43679e+07
P02538	Keratin, type II cytoskeletal 6A OS=Homo sapiens (Human) OX=9606 GN=KRT6A PE=1 SV=3	41	126	10	564	60	8	134.73	1.262	0.445	0.46	2.80488e+06	3.90718e+06	1.30466e+06	1.34737e+06
Q16666	Gamma-interferon-inducible protein 16 OS=Homo sapiens (Human) OX=9606 GN=IFI16 PE=1 SV=3	36	77	24	785	88.2	9.28	64.49	1.12	0.948	0.905	3.85451e+07	3.95535e+07	3.20382e+07	3.10685e+07
Q8NE71	ATP-binding cassette sub-family F member 1 OS=Homo sapiens (Human) OX=9606 GN=ABCF1 PE=1 SV=2	35	71	23	845	95.9	6.8	58.93	1.597	1.167	0.971	2.2439e+07	3.03071e+07	1.86201e+07	1.93422e+07
Q13428	Treacle protein OS=Homo sapiens (Human) OX=9606 GN=TCOF1 PE=1 SV=3	21	83	26	1488	152	9.04	58.18	1.296	1.182	1.072	2.40521e+07	2.82643e+07	2.07799e+07	2.1535e+07
P63096	Guanine nucleotide-binding protein G(i) subunit alpha-1 OS=Homo sapiens (Human) OX=9606 GN=GNAI1 PE=1 SV=2	63	196	8	354	40.3	5.97	272.17	0.759	0.752	0.916	2.92766e+07	2.41426e+07	3.00182e+07	2.77883e+07
A6NHR9	Structural maintenance of chromosomes flexible hinge domain-containing protein 1 OS=Homo sapiens (Human) OX=9606 GN=SMCHD1 PE=1 SV=2	19	72	34	2005	226.2	7.3	31.08	1.077	1.315	1.222	2.16116e+07	2.64041e+07	2.66266e+07	2.26089e+07
Q8IWX8	Calcium homeostasis endoplasmic reticulum protein OS=Homo sapiens (Human) OX=9606 GN=CHERP PE=1 SV=3	28	106	20	916	103.6	9.04	129.11	0.375	0.478	0.413	9.25375e+07	3.71652e+07	3.88614e+07	4.29242e+07
Q7L576	Cytoplasmic FMR1-interacting protein 1 OS=Homo sapiens (Human) OX=9606 GN=CYFIP1 PE=1 SV=1	26	85	28	1253	145.1	6.9	38.67	0.79	0.862	0.974	3.23403e+07	3.3601e+07	2.52153e+07	3.4169e+07
Q9NXF1	Testis-expressed protein 10 OS=Homo sapiens (Human) OX=9606 GN=TEX10 PE=1 SV=2	39	80	28	929	105.6	9.36	47.22	1.172	0.738	0.991	2.05563e+07	2.39557e+07	1.97647e+07	1.91273e+07
Q9H6R4	Nucleolar protein 6 OS=Homo sapiens (Human) OX=9606 GN=NOL6 PE=1 SV=2	28	73	22	1146	127.5	7.64	74.1	1.111	1.009	0.915	2.32211e+07	2.49734e+07	1.62963e+07	1.6902e+07
P08754	Guanine nucleotide-binding protein G(i) subunit alpha OS=Homo sapiens (Human) OX=9606 GN=GNAI3 PE=1 SV=3	59	211	8	354	40.5	5.69	303.79	0.578	0.453	0.812	9.64046e+07	7.05831e+07	8.39298e+07	7.18253e+07
P54652	Heat shock-related 70 kDa protein 2 OS=Homo sapiens (Human) OX=9606 GN=HSPA2 PE=1 SV=1	33	107	11	639	70	5.74	172.02	0.916	0.811	1.254	4.40974e+06	4.21898e+06	6.09503e+06	5.83824e+06
Q99959	Plakophilin-2 OS=Homo sapiens (Human) OX=9606 GN=PKP2 PE=1 SV=2	37	70	23	881	97.4	9.33	78.29	0.868	1.504	0.885	2.12851e+08	1.15966e+08	7.95921e+07	1.07629e+08
Q8WTT2	Nucleolar complex protein 3 homolog OS=Homo sapiens (Human) OX=9606 GN=NOC3L PE=1 SV=1	32	59	20	800	92.5	9.17	73.41	1.176	0.867	0.88	2.46398e+07	3.17771e+07	2.65466e+07	2.1024e+07
Q9NVI7	ATPase family AAA domain-containing protein 3A OS=Homo sapiens (Human) OX=9606 GN=ATAD3A PE=1 SV=2	36	104	8	634	71.3	8.98	148.85	0.782	0.397	0.514	4.59428e+07	4.07728e+07	2.49901e+07	2.81454e+07
Q96KR1	Zinc finger RNA-binding protein OS=Homo sapiens (Human) OX=9606 GN=ZFR PE=1 SV=2	28	66	23	1074	116.9	9.04	47.82	1.138	1.381	1.022	2.47209e+07	2.79443e+07	2.87921e+07	3.02605e+07
P56192	Methionine--tRNA ligase, cytoplasmic OS=Homo sapiens (Human) OX=9606 GN=MARS1 PE=1 SV=2	29	77	19	900	101.1	6.16	77.08	1.251	1.94	1.535	3.16306e+07	4.6567e+07	6.14906e+07	4.86081e+07
Q14137	Ribosome biogenesis protein BOP1 OS=Homo sapiens (Human) OX=9606 GN=BOP1 PE=1 SV=2	45	83	22	746	83.6	6.19	83.12	0.977	0.574	0.751	3.56381e+07	3.34679e+07	2.60519e+07	3.48138e+07
Q9UBB9	Tuftelin-interacting protein 11 OS=Homo sapiens (Human) OX=9606 GN=TFIP11 PE=1 SV=1	37	77	25	837	96.8	5.67	59.01	0.636	0.96	0.73	3.39739e+07	2.69877e+07	2.60203e+07	2.70473e+07
Q53EL6	Programmed cell death protein 4 OS=Homo sapiens (Human) OX=9606 GN=PDCD4 PE=1 SV=2	52	90	17	469	51.7	5.21	115.62	1.384	1.023	1.438	5.77394e+07	7.25253e+07	5.41878e+07	7.18947e+07
Q13425	Beta-2-syntrophin OS=Homo sapiens (Human) OX=9606 GN=SNTB2 PE=1 SV=1	48	87	20	540	57.9	8.82	71.27	0.802	0.833	0.867	2.99746e+07	2.32744e+07	2.40269e+07	2.2026e+07
P13647	Keratin, type II cytoskeletal 5 OS=Homo sapiens (Human) OX=9606 GN=KRT5 PE=1 SV=3	38	107	13	590	62.3	7.74	128.31	1.065	1.491	0.606	9.58414e+06	9.88945e+06	1.69713e+07	4.60228e+06
P08582	Melanotransferrin OS=Homo sapiens (Human) OX=9606 GN=MELTF PE=1 SV=2	39	61	20	738	80.2	5.94	47.24	0.747	0.602	0.748	3.18652e+07	1.83823e+07	1.43943e+07	1.89853e+07
F5H658	ATP-dependent RNA helicase DHX8 OS=Homo sapiens (Human) OX=9606 GN=DHX8 PE=1 SV=1	27	66	25	1181	133.9	7.69	53.26	0.953	1.012	0.681	1.50178e+07	1.2275e+07	1.09189e+07	9.07719e+06
O00541	Pescadillo homolog OS=Homo sapiens (Human) OX=9606 GN=PES1 PE=1 SV=1	41	105	22	588	68	7.33	98.72	1.335	0.903	0.889	4.52029e+07	5.73955e+07	4.56129e+07	3.91169e+07
O15027	Protein transport protein Sec16A OS=Homo sapiens (Human) OX=9606 GN=SEC16A PE=1 SV=4	16	64	29	2357	251.7	5.8	26.52	1.309	2.064	1.174	1.07567e+07	1.4351e+07	2.31732e+07	1.46237e+07
P48681	Nestin OS=Homo sapiens (Human) OX=9606 GN=NES PE=1 SV=2	21	67	29	1621	177.3	4.36	40.26	1.054	1.369	1.102	1.13873e+07	1.07687e+07	1.6669e+07	1.18853e+07
Q9BVP2	Guanine nucleotide-binding protein-like 3 OS=Homo sapiens (Human) OX=9606 GN=GNL3 PE=1 SV=2	42	92	21	549	62	9.16	104.08	0.995	0.796	0.661	6.47176e+07	6.2661e+07	4.83352e+07	4.37152e+07
Q9UJV9	Probable ATP-dependent RNA helicase DDX41 OS=Homo sapiens (Human) OX=9606 GN=DDX41 PE=1 SV=2	53	80	29	622	69.8	6.84	49.79	0.415	0.953	0.368	3.58039e+07	1.57401e+07	3.27405e+07	1.46042e+07
P30153	Serine/threonine-protein phosphatase 2A 65 kDa regulatory subunit A alpha isoform OS=Homo sapiens (Human) OX=9606 GN=PPP2R1A PE=1 SV=4	41	82	14	589	65.3	5.11	102.33	1.757	2.004	1.689	2.9134e+07	5.27285e+07	3.8212e+07	4.63965e+07
Q15293	Reticulocalbin-1 OS=Homo sapiens (Human) OX=9606 GN=RCN1 PE=1 SV=1	68	75	16	331	38.9	5	102.22	1.365	2.814	2.139	3.95673e+07	4.98618e+07	9.34186e+07	7.38914e+07
Q96I25	Splicing factor 45 OS=Homo sapiens (Human) OX=9606 GN=RBM17 PE=1 SV=1	55	116	17	401	44.9	5.97	93.79	0.287	0.359	0.389	1.24216e+08	3.01351e+07	3.70378e+07	4.06918e+07
O15371	Eukaryotic translation initiation factor 3 subunit D OS=Homo sapiens (Human) OX=9606 GN=EIF3D PE=1 SV=1	46	63	17	548	63.9	6.05	129.73	1.123	0.836	1.095	4.01117e+07	4.30139e+07	3.94522e+07	3.94223e+07
Q9BVJ6	U3 small nucleolar RNA-associated protein 14 homolog A OS=Homo sapiens (Human) OX=9606 GN=UTP14A PE=1 SV=1	42	68	23	771	87.9	7.87	60.17	1.326	0.797	0.911	2.55129e+07	2.87836e+07	1.57407e+07	1.79554e+07
Q8IZL8	Proline-, glutamic acid- and leucine-rich protein 1 OS=Homo sapiens (Human) OX=9606 GN=PELP1 PE=1 SV=2	27	83	20	1130	119.6	4.34	54.9	1.109	0.985	1.093	1.91394e+07	2.31096e+07	1.72874e+07	1.81031e+07
Q9NZW5	MAGUK p55 subfamily member 6 OS=Homo sapiens (Human) OX=9606 GN=MPP6 PE=1 SV=2	52	89	22	540	61.1	6.18	85.45	1.223	0.774	0.994	4.26012e+07	4.16446e+07	3.30335e+07	3.38137e+07
O43660	Pleiotropic regulator 1 OS=Homo sapiens (Human) OX=9606 GN=PLRG1 PE=1 SV=1	56	74	19	514	57.2	9.17	70.44	1.03	1.177	0.972	2.28778e+07	2.62169e+07	2.802e+07	2.27951e+07
Q2TAY7	WD40 repeat-containing protein SMU1 OS=Homo sapiens (Human) OX=9606 GN=SMU1 PE=1 SV=2	45	87	18	513	57.5	7.18	87.36	0.493	0.606	0.598	9.07362e+07	4.49799e+07	4.35974e+07	4.15333e+07
P23229	Integrin alpha-6 OS=Homo sapiens (Human) OX=9606 GN=ITGA6 PE=1 SV=5	29	78	27	1130	126.5	6.61	47.08	0.845	0.857	1.007	2.05945e+07	1.78503e+07	1.82301e+07	1.81045e+07
Q93009	Ubiquitin carboxyl-terminal hydrolase 7 OS=Homo sapiens (Human) OX=9606 GN=USP7 PE=1 SV=2	30	74	26	1102	128.2	5.55	39.62	1.066	0.996	1.128	5.74671e+07	8.72162e+07	8.66793e+07	7.60775e+07
O00161	Synaptosomal-associated protein 23 OS=Homo sapiens (Human) OX=9606 GN=SNAP23 PE=1 SV=1	70	82	12	211	23.3	5.01	152.74	0.798	1.008	0.85	1.32072e+08	9.40596e+07	8.11516e+07	9.0414e+07
Q13884	Beta-1-syntrophin OS=Homo sapiens (Human) OX=9606 GN=SNTB1 PE=1 SV=3	52	96	20	538	58	8.63	85.08	1.132	0.826	0.896	3.8126e+07	3.57999e+07	3.32733e+07	2.87068e+07
Q5H9R7	Serine/threonine-protein phosphatase 6 regulatory subunit 3 OS=Homo sapiens (Human) OX=9606 GN=PPP6R3 PE=1 SV=2	33	63	22	873	97.6	4.6	43.36	1.297	1.754	1.628	9.70882e+06	1.49913e+07	1.72889e+07	1.35888e+07
Q03252	Lamin-B2 OS=Homo sapiens (Human) OX=9606 GN=LMNB2 PE=1 SV=4	41	79	23	620	69.9	5.59	81.07	1.33	1.471	1.114	2.48186e+07	2.69535e+07	2.4449e+07	2.11294e+07
P26038	Moesin OS=Homo sapiens (Human) OX=9606 GN=MSN PE=1 SV=3	43	107	17	577	67.8	6.4	118.34	1.569	1.131	1.768	7.37536e+07	1.27913e+08	1.2787e+08	1.22914e+08
Q32MZ4	Leucine-rich repeat flightless-interacting protein 1 OS=Homo sapiens (Human) OX=9606 GN=LRRFIP1 PE=1 SV=2	34	67	19	808	89.2	4.65	78.69	1.661	1.179	1.529	9.9434e+06	1.73658e+07	1.16352e+07	1.44893e+07
O00425	Insulin-like growth factor 2 mRNA-binding protein 3 OS=Homo sapiens (Human) OX=9606 GN=IGF2BP3 PE=1 SV=2	42	84	19	579	63.7	8.87	85.29	1.249	1.218	1.135	4.44734e+07	5.83054e+07	5.50607e+07	5.2714e+07
P16989	Y-box-binding protein 3 OS=Homo sapiens (Human) OX=9606 GN=YBX3 PE=1 SV=4	42	138	8	372	40.1	9.77	237.83	1.79	1.833	1.87	2.37098e+07	3.76596e+07	4.41663e+07	4.16881e+07
P41091	Eukaryotic translation initiation factor 2 subunit 3 OS=Homo sapiens (Human) OX=9606 GN=EIF2S3 PE=1 SV=3	49	84	18	472	51.1	8.4	105.72	1.975	1.444	1.255	3.55843e+07	6.8067e+07	4.54681e+07	4.21871e+07
Q15021	Condensin complex subunit 1 OS=Homo sapiens (Human) OX=9606 GN=NCAPD2 PE=1 SV=3	26	68	28	1401	157.1	6.61	33.78	1.152	1.14	1.144	1.03048e+07	1.29378e+07	1.44569e+07	1.38875e+07
Q9H0S4	Probable ATP-dependent RNA helicase DDX47 OS=Homo sapiens (Human) OX=9606 GN=DDX47 PE=1 SV=1	44	75	16	455	50.6	9.1	112.73	1.226	0.487	0.793	5.79304e+07	6.1468e+07	3.5941e+07	4.39974e+07
P68400	Casein kinase II subunit alpha OS=Homo sapiens (Human) OX=9606 GN=CSNK2A1 PE=1 SV=1	52	74	15	391	45.1	7.74	111.03	0.782	0.62	0.952	4.29446e+07	3.46266e+07	3.17493e+07	3.7816e+07
Q5T9A4	ATPase family AAA domain-containing protein 3B OS=Homo sapiens (Human) OX=9606 GN=ATAD3B PE=1 SV=1	40	91	9	648	72.5	9.2	120.23	0.799	0.696	0.584	1.00409e+07	9.44318e+06	5.12465e+06	5.55205e+06
Q02241	Kinesin-like protein KIF23 OS=Homo sapiens (Human) OX=9606 GN=KIF23 PE=1 SV=3	32	64	25	960	110	8.51	62.24	1.137	1.271	0.996	1.81361e+07	1.98183e+07	1.76744e+07	1.68831e+07
O43172	U4/U6 small nuclear ribonucleoprotein Prp4 OS=Homo sapiens (Human) OX=9606 GN=PRPF4 PE=1 SV=2	57	74	23	522	58.4	7.42	74.61	0.63	1.048	0.807	3.42554e+07	2.3565e+07	2.87801e+07	2.86678e+07
P78371	T-complex protein 1 subunit beta OS=Homo sapiens (Human) OX=9606 GN=CCT2 PE=1 SV=4	50	72	20	535	57.5	6.46	74.86	1.076	0.859	1.4	2.36054e+07	2.60083e+07	2.68102e+07	3.12204e+07
O43852	Calumenin OS=Homo sapiens (Human) OX=9606 GN=CALU PE=1 SV=2	57	74	16	315	37.1	4.64	86.66	1.192	2.554	1.828	2.38781e+07	3.1106e+07	6.03527e+07	4.71975e+07
Q14444	Caprin-1 OS=Homo sapiens (Human) OX=9606 GN=CAPRIN1 PE=1 SV=2	36	102	17	709	78.3	5.25	165.03	1.219	0.699	0.976	1.47542e+08	1.57134e+08	8.37367e+07	1.09697e+08
P14868	Aspartate--tRNA ligase, cytoplasmic OS=Homo sapiens (Human) OX=9606 GN=DARS1 PE=1 SV=2	50	92	23	501	57.1	6.55	93.27	1.332	1.852	1.635	2.69995e+07	3.57445e+07	4.40019e+07	4.44007e+07
P10696	Alkaline phosphatase, germ cell type OS=Homo sapiens (Human) OX=9606 GN=ALPG PE=2 SV=4	42	120	1	532	57.3	6.34	212.89	0.568	0.086	0.228	1.788e+06	1.01539e+06	153190	407068
Q13523	Serine/threonine-protein kinase PRP4 homolog OS=Homo sapiens (Human) OX=9606 GN=PRPF4B PE=1 SV=3	28	60	24	1007	116.9	10.26	70.71	0.851	0.586	0.677	2.45112e+07	2.34967e+07	1.44041e+07	1.39585e+07
Q29RF7	Sister chromatid cohesion protein PDS5 homolog A OS=Homo sapiens (Human) OX=9606 GN=PDS5A PE=1 SV=1	22	67	22	1337	150.7	7.91	43.35	1.406	2.662	1.393	7.9947e+06	1.93154e+07	5.05245e+07	3.72512e+07
Q9NU22	Midasin OS=Homo sapiens (Human) OX=9606 GN=MDN1 PE=1 SV=2	6	61	29	5596	632.4	5.68	7.97	1.032	0.624	0.838	8.19723e+06	9.84959e+06	8.51361e+06	7.67434e+06
Q92538	Golgi-specific brefeldin A-resistance guanine nucleotide exchange factor 1 OS=Homo sapiens (Human) OX=9606 GN=GBF1 PE=1 SV=2	18	63	26	1859	206.3	5.73	28.15	1.097	1.655	1.338	8.78014e+06	1.15957e+07	1.59408e+07	1.27519e+07
P00338	L-lactate dehydrogenase A chain OS=Homo sapiens (Human) OX=9606 GN=LDHA PE=1 SV=2	64	64	18	332	36.7	8.27	79.75	1.217	1.271	2.101	4.1423e+07	4.77882e+07	6.00511e+07	8.40652e+07
Q9BQ04	RNA-binding protein 4B OS=Homo sapiens (Human) OX=9606 GN=RBM4B PE=1 SV=1	55	92	3	359	40.1	6.74	95.51	1.774	3.288	1.89	780958	1.38535e+06	2.47982e+06	1.48963e+06
Q9BXP5	Serrate RNA effector molecule homolog OS=Homo sapiens (Human) OX=9606 GN=SRRT PE=1 SV=1	32	71	23	876	100.6	5.96	53.9	1.361	1.301	1.12	1.90213e+07	2.53172e+07	2.20495e+07	1.90962e+07
Q86U86	Protein polybromo-1 OS=Homo sapiens (Human) OX=9606 GN=PBRM1 PE=1 SV=1	21	60	28	1689	192.8	6.89	15.96	1.092	0.961	0.926	1.10083e+07	1.12981e+07	1.07892e+07	9.93131e+06
Q9P275	Ubiquitin carboxyl-terminal hydrolase 36 OS=Homo sapiens (Human) OX=9606 GN=USP36 PE=1 SV=4	32	68	29	1123	122.8	9.7	16.68	1.359	1.312	1.251	1.03209e+07	1.41448e+07	1.2353e+07	1.21865e+07
Q92797	Symplekin OS=Homo sapiens (Human) OX=9606 GN=SYMPK PE=1 SV=2	29	68	26	1274	141.1	6.13	31.99	0.674	0.385	0.654	1.80864e+07	1.40242e+07	1.18691e+07	1.39545e+07
P23634	Plasma membrane calcium-transporting ATPase 4 OS=Homo sapiens (Human) OX=9606 GN=ATP2B4 PE=1 SV=2	21	72	10	1241	137.8	6.6	69.95	0.934	1.181	0.838	5.49313e+06	6.22905e+06	6.23224e+06	5.21115e+06
P51991	Heterogeneous nuclear ribonucleoprotein A3 OS=Homo sapiens (Human) OX=9606 GN=HNRNPA3 PE=1 SV=2	39	111	12	378	39.6	9.01	179.06	1.415	1.465	1.333	9.59886e+07	1.03614e+08	1.01777e+08	1.14224e+08
Q05639	Elongation factor 1-alpha 2 OS=Homo sapiens (Human) OX=9606 GN=EEF1A2 PE=1 SV=1	43	94	6	463	50.4	9.03	151.46	1.733	0.879	1.561	9.24982e+06	1.54405e+07	6.85691e+06	1.42704e+07
Q6PGP7	Tetratricopeptide repeat protein 37 OS=Homo sapiens (Human) OX=9606 GN=TTC37 PE=1 SV=1	18	58	25	1564	175.4	7.53	40.25	0.954	0.669	0.772	1.14929e+07	1.07244e+07	9.21463e+06	8.11715e+06
P00558	Phosphoglycerate kinase 1 OS=Homo sapiens (Human) OX=9606 GN=PGK1 PE=1 SV=3	53	80	14	417	44.6	8.1	98.51	1.269	1.221	2.284	2.93315e+07	3.64006e+07	2.95668e+07	6.17983e+07
P06241	Tyrosine-protein kinase Fyn OS=Homo sapiens (Human) OX=9606 GN=FYN PE=1 SV=3	46	84	14	537	60.7	6.67	132.39	0.742	0.566	0.675	4.2057e+07	3.00127e+07	2.32561e+07	2.77208e+07
P22314	Ubiquitin-like modifier-activating enzyme 1 OS=Homo sapiens (Human) OX=9606 GN=UBA1 PE=1 SV=3	26	62	20	1058	117.8	5.76	68.11	1.015	1.102	1.813	1.44447e+07	1.57282e+07	1.83934e+07	2.61165e+07
Q12874	Splicing factor 3A subunit 3 OS=Homo sapiens (Human) OX=9606 GN=SF3A3 PE=1 SV=1	53	68	19	501	58.8	5.38	64.33	0.314	0.294	0.509	9.51962e+07	2.85217e+07	2.75326e+07	3.70738e+07
Q14498	RNA-binding protein 39 OS=Homo sapiens (Human) OX=9606 GN=RBM39 PE=1 SV=2	41	83	17	530	59.3	10.1	84.69	0.682	0.587	0.634	5.43034e+07	3.65855e+07	3.79141e+07	3.22847e+07
P53985	Monocarboxylate transporter 1 OS=Homo sapiens (Human) OX=9606 GN=SLC16A1 PE=1 SV=3	18	84	8	500	53.9	8.66	162.83	1.328	1.765	1.499	6.7021e+07	9.89269e+07	1.06838e+08	9.37077e+07
P21589	5'-nucleotidase OS=Homo sapiens (Human) OX=9606 GN=NT5E PE=1 SV=1	44	71	19	574	63.3	7.03	80.35	0.764	0.547	0.658	3.7803e+07	2.99126e+07	2.58027e+07	2.49227e+07
Q96T88	E3 ubiquitin-protein ligase UHRF1 OS=Homo sapiens (Human) OX=9606 GN=UHRF1 PE=1 SV=1	33	54	21	793	89.8	7.56	44.12	1.372	0.542	0.696	1.47753e+07	2.09984e+07	7.93076e+06	9.24278e+06
Q9NV79	Protein-L-isoaspartate O-methyltransferase domain-containing protein 2 OS=Homo sapiens (Human) OX=9606 GN=PCMTD2 PE=1 SV=2	56	91	19	361	41	6.11	84.81	0.79	0.591	1.378	6.33098e+07	4.55108e+07	3.12615e+07	7.06946e+07
Q08945	FACT complex subunit SSRP1 OS=Homo sapiens (Human) OX=9606 GN=SSRP1 PE=1 SV=1	35	92	21	709	81	6.87	96.3	1.536	0.836	1.024	3.89843e+07	5.53752e+07	3.95296e+07	3.92407e+07
Q9NRL2	Bromodomain adjacent to zinc finger domain protein 1A OS=Homo sapiens (Human) OX=9606 GN=BAZ1A PE=1 SV=2	20	62	26	1556	178.6	6.6	36.48	1.207	0.797	0.85	8.54726e+07	1.36347e+08	3.30415e+08	1.45903e+08
Q03001	Dystonin OS=Homo sapiens (Human) OX=9606 GN=DST PE=1 SV=4	5	44	26	7570	860.1	5.25	6.69	0.879	0.47	0.551	7.67665e+06	6.83865e+06	3.86299e+06	4.6977e+06
O75431	Metaxin-2 OS=Homo sapiens (Human) OX=9606 GN=MTX2 PE=1 SV=1	64	108	11	263	29.7	6.29	207.57	2.153	1.375	1.149	7.05118e+07	1.17663e+08	5.80121e+07	7.30888e+07
Q8TAA9	Vang-like protein 1 OS=Homo sapiens (Human) OX=9606 GN=VANGL1 PE=1 SV=1	44	90	19	524	59.9	8.81	89.6	0.709	0.717	0.792	4.42949e+07	3.55539e+07	3.45617e+07	3.72879e+07
Q15046	Lysine--tRNA ligase OS=Homo sapiens (Human) OX=9606 GN=KARS1 PE=1 SV=3	43	76	21	597	68	6.35	69.89	1.385	1.345	1.423	1.94016e+07	2.71231e+07	2.50479e+07	2.76661e+07
Q8WXF1	Paraspeckle component 1 OS=Homo sapiens (Human) OX=9606 GN=PSPC1 PE=1 SV=1	46	87	19	523	58.7	6.67	115.54	1.851	1.173	1.146	3.93007e+07	6.06795e+07	3.681e+07	4.11545e+07
P26639	Threonine--tRNA ligase 1, cytoplasmic OS=Homo sapiens (Human) OX=9606 GN=TARS1 PE=1 SV=3	40	68	24	723	83.4	6.67	45.13	1.131	1.201	1.551	1.43995e+07	1.63384e+07	1.85481e+07	2.35689e+07
Q9H8H0	Nucleolar protein 11 OS=Homo sapiens (Human) OX=9606 GN=NOL11 PE=1 SV=1	44	89	22	719	81.1	6.07	91.19	1.156	0.574	0.913	3.87299e+07	4.38282e+07	2.57011e+07	3.54562e+07
P46060	Ran GTPase-activating protein 1 OS=Homo sapiens (Human) OX=9606 GN=RANGAP1 PE=1 SV=1	44	76	20	587	63.5	4.68	96.95	1.468	1.158	1.631	3.02329e+07	3.44047e+07	4.18826e+07	3.60717e+07
Q15061	WD repeat-containing protein 43 OS=Homo sapiens (Human) OX=9606 GN=WDR43 PE=1 SV=3	38	83	18	677	74.8	5.57	56.5	1.196	1.006	1.209	3.46046e+07	4.43281e+07	2.79598e+07	3.68164e+07
Q7Z417	Nuclear fragile X mental retardation-interacting protein 2 OS=Homo sapiens (Human) OX=9606 GN=NUFIP2 PE=1 SV=1	41	54	18	695	76.1	8.7	78.95	1.164	0.534	0.84	2.52941e+07	2.90833e+07	1.58657e+07	1.79036e+07
P22061	Protein-L-isoaspartate(D-aspartate) O-methyltransferase OS=Homo sapiens (Human) OX=9606 GN=PCMT1 PE=1 SV=4	63	128	12	227	24.6	7.21	173.28	1.104	0.865	1.644	1.12459e+08	1.36234e+08	1.66268e+08	2.11573e+08
Q13423	NAD(P) transhydrogenase, mitochondrial OS=Homo sapiens (Human) OX=9606 GN=NNT PE=1 SV=3	25	52	20	1086	113.8	8.09	54.75	3.819	2.387	1.934	5.39809e+06	25515181	1.23372e+07	1.09446e+07
P18583	Protein SON OS=Homo sapiens (Human) OX=9606 GN=SON PE=1 SV=4	17	63	25	2426	263.7	5.64	29.32	0.922	1.317	0.958	2.11291e+07	1.76162e+07	1.83624e+07	1.31936e+07
Q0ZGT2	Nexilin OS=Homo sapiens (Human) OX=9606 GN=NEXN PE=1 SV=1	37	61	22	675	80.6	5.33	64.93	1.291	0.865	0.801	3.54177e+07	4.10592e+07	2.2524e+07	2.59323e+07
Q13393	Phospholipase D1 OS=Homo sapiens (Human) OX=9606 GN=PLD1 PE=1 SV=1	27	70	26	1074	124.1	8.78	37.86	0.839	0.711	0.861	2.94276e+07	2.41411e+07	2.47674e+07	2.72225e+07
P60174	Triosephosphate isomerase OS=Homo sapiens (Human) OX=9606 GN=TPI1 PE=1 SV=3	69	79	14	286	30.8	5.92	132.11	1.674	0.903	2.619	4.50403e+07	6.97913e+07	5.59176e+07	1.1012e+08
Q06787	Synaptic functional regulator FMR1 OS=Homo sapiens (Human) OX=9606 GN=FMR1 PE=1 SV=1	39	70	18	632	71.1	7.42	55.32	1.059	0.612	0.714	2.05481e+07	2.17375e+07	1.45726e+07	1.54795e+07
Q92508	Piezo-type mechanosensitive ion channel component 1 OS=Homo sapiens (Human) OX=9606 GN=PIEZO1 PE=1 SV=4	14	63	24	2521	286.6	7.47	24.78	0.878	0.566	0.781	1.57877e+07	1.31813e+07	1.15158e+07	1.22368e+07
O00429	Dynamin-1-like protein OS=Homo sapiens (Human) OX=9606 GN=DNM1L PE=1 SV=2	46	61	25	736	81.8	6.81	35.91	1.376	1.591	1.869	1.10207e+07	1.45623e+07	1.7296e+07	1.78164e+07
Q13823	Nucleolar GTP-binding protein 2 OS=Homo sapiens (Human) OX=9606 GN=GNL2 PE=1 SV=1	37	70	26	731	83.6	9.25	50.64	1.276	1.363	0.945	2.11059e+07	2.4294e+07	2.12488e+07	1.67325e+07
Q96T37	RNA-binding protein 15 OS=Homo sapiens (Human) OX=9606 GN=RBM15 PE=1 SV=2	26	62	20	977	107.1	10.08	53.07	1.091	1.051	0.82	2.00777e+07	2.02072e+07	1.7707e+07	1.5871e+07
P25205	DNA replication licensing factor MCM3 OS=Homo sapiens (Human) OX=9606 GN=MCM3 PE=1 SV=3	37	63	25	808	90.9	5.77	39.42	1.069	0.966	1.136	1.40394e+07	1.63053e+07	1.54717e+07	1.65283e+07
P27694	Replication protein A 70 kDa DNA-binding subunit OS=Homo sapiens (Human) OX=9606 GN=RPA1 PE=1 SV=2	41	68	21	616	68.1	7.21	70.55	1.32	1.188	1.3	8.28388e+07	1.3068e+08	9.20199e+07	9.59163e+07
Q6KB66	Keratin, type II cytoskeletal 80 OS=Homo sapiens (Human) OX=9606 GN=KRT80 PE=1 SV=2	52	76	22	452	50.5	5.67	85.32	1.155	2.412	1.482	1.5201e+07	1.82023e+07	3.57438e+07	2.06355e+07
Q15365	Poly(rC)-binding protein 1 OS=Homo sapiens (Human) OX=9606 GN=PCBP1 PE=1 SV=2	59	79	10	356	37.5	7.09	110.52	1.349	1.531	1.766	3.57291e+07	4.10186e+07	3.72913e+07	4.38565e+07
Q9Y2A7	Nck-associated protein 1 OS=Homo sapiens (Human) OX=9606 GN=NCKAP1 PE=1 SV=1	24	70	23	1128	128.7	6.62	55.55	0.885	1.165	0.973	1.65255e+07	1.45692e+07	1.58719e+07	1.62846e+07
P46782	40S ribosomal protein S5 OS=Homo sapiens (Human) OX=9606 GN=RPS5 PE=1 SV=4	65	102	12	204	22.9	9.72	149.74	1.169	0.806	0.936	2.50798e+08	2.57731e+08	1.5058e+08	2.02301e+08
Q86VP6	Cullin-associated NEDD8-dissociated protein 1 OS=Homo sapiens (Human) OX=9606 GN=CAND1 PE=1 SV=2	24	65	24	1230	136.3	5.78	47.73	1.244	0.838	1.479	1.46813e+07	4.69179e+07	3.97461e+07	5.31001e+07
Q9BSJ8	Extended synaptotagmin-1 OS=Homo sapiens (Human) OX=9606 GN=ESYT1 PE=1 SV=1	29	64	24	1104	122.8	5.83	47.92	1.569	1.125	1.505	1.02796e+07	1.52747e+07	1.65719e+07	1.44921e+07
Q92626	Peroxidasin homolog OS=Homo sapiens (Human) OX=9606 GN=PXDN PE=1 SV=2	22	53	24	1479	165.2	7.17	29.02	1.193	0.779	1.165	8.84777e+06	1.18425e+07	9.66526e+06	1.01765e+07
Q9UJ83	2-hydroxyacyl-CoA lyase 1 OS=Homo sapiens (Human) OX=9606 GN=HACL1 PE=1 SV=2	42	90	17	578	63.7	7.36	72.91	1.307	0.695	1.203	2.36424e+07	2.99395e+07	2.26837e+07	3.22169e+07
P02533	Keratin, type I cytoskeletal 14 OS=Homo sapiens (Human) OX=9606 GN=KRT14 PE=1 SV=4	42	100	5	472	51.5	5.16	128.89	2.508	0.971	0.91	1.43892e+06	3.42691e+06	1.22469e+06	909091
O00303	Eukaryotic translation initiation factor 3 subunit F OS=Homo sapiens (Human) OX=9606 GN=EIF3F PE=1 SV=1	49	103	13	357	37.5	5.45	172.92	1.278	0.778	1.249	1.08036e+08	1.32391e+08	6.98171e+07	1.23718e+08
Q01813	ATP-dependent 6-phosphofructokinase, platelet type OS=Homo sapiens (Human) OX=9606 GN=PFKP PE=1 SV=2	37	70	16	784	85.5	7.55	63.34	0.98	0.624	1.336	1.30654e+07	1.33562e+07	1.06401e+07	1.62641e+07
P05198	Eukaryotic translation initiation factor 2 subunit 1 OS=Homo sapiens (Human) OX=9606 GN=EIF2S1 PE=1 SV=3	54	80	16	315	36.1	5.08	90.65	1.843	1.307	1.165	3.32283e+07	5.76176e+07	3.77024e+07	3.66928e+07
P14625	Endoplasmin OS=Homo sapiens (Human) OX=9606 GN=HSP90B1 PE=1 SV=1	31	73	19	803	92.4	4.84	68.25	1.163	1.321	1.792	2.11713e+07	2.53313e+07	2.43171e+07	3.40003e+07
Q9GZL7	Ribosome biogenesis protein WDR12 OS=Homo sapiens (Human) OX=9606 GN=WDR12 PE=1 SV=2	53	67	16	423	47.7	5.9	80.58	1.243	0.974	1.076	3.25863e+07	4.07554e+07	3.44126e+07	3.37551e+07
P17480	Nucleolar transcription factor 1 OS=Homo sapiens (Human) OX=9606 GN=UBTF PE=1 SV=1	27	60	20	764	89.4	5.81	56.27	1.482	1.048	0.961	2.47817e+07	3.66139e+07	2.27324e+07	2.53689e+07
P62906	60S ribosomal protein L10a OS=Homo sapiens (Human) OX=9606 GN=RPL10A PE=1 SV=2	57	174	12	217	24.8	9.94	276.39	1.225	1.038	1.031	4.2273e+08	4.50593e+08	3.28341e+08	3.51372e+08
Q9HCS7	Pre-mRNA-splicing factor SYF1 OS=Homo sapiens (Human) OX=9606 GN=XAB2 PE=1 SV=2	30	81	24	855	99.9	6.23	56.91	0.842	1.264	0.966	1.87969e+07	1.53516e+07	2.03202e+07	1.6374e+07
Q69YN4	Protein virilizer homolog OS=Homo sapiens (Human) OX=9606 GN=VIRMA PE=1 SV=2	15	53	21	1812	201.9	5.01	29.69	1.025	0.588	0.857	1.12825e+07	1.15749e+07	9.20593e+06	9.08721e+06
Q6P158	Putative ATP-dependent RNA helicase DHX57 OS=Homo sapiens (Human) OX=9606 GN=DHX57 PE=1 SV=2	19	55	22	1386	155.5	7.71	27.88	1.012	0.472	0.714	1.02889e+07	1.03927e+07	6.41061e+06	6.86587e+06
Q14669	E3 ubiquitin-protein ligase TRIP12 OS=Homo sapiens (Human) OX=9606 GN=TRIP12 PE=1 SV=1	15	55	23	1992	220.3	8.48	21.51	1.067	0.603	0.786	9.86829e+06	1.09018e+07	6.5637e+06	7.89427e+06
P11532	Dystrophin OS=Homo sapiens (Human) OX=9606 GN=DMD PE=1 SV=3	6	62	15	3685	426.5	5.88	94.14	1.046	1.026	0.97	3.06256e+07	3.2811e+07	2.45048e+07	2.6789e+07
Q9HAV0	Guanine nucleotide-binding protein subunit beta-4 OS=Homo sapiens (Human) OX=9606 GN=GNB4 PE=1 SV=3	60	98	6	340	37.5	6	134.23	0.512	0.772	0.909	4.23376e+07	2.69433e+07	3.63743e+07	4.05994e+07
Q562R1	Beta-actin-like protein 2 OS=Homo sapiens (Human) OX=9606 GN=ACTBL2 PE=1 SV=2	44	819	5	376	42	5.59	1163.98	1.428	2	1.21	7.48879e+06	1.25488e+07	1.22212e+07	8.70146e+06
P29692	Elongation factor 1-delta OS=Homo sapiens (Human) OX=9606 GN=EEF1D PE=1 SV=5	72	62	15	281	31.1	5.01	88.56	1.233	1.576	1.716	3.28463e+07	3.72004e+07	3.42426e+07	4.56767e+07
P53396	ATP-citrate synthase OS=Homo sapiens (Human) OX=9606 GN=ACLY PE=1 SV=3	26	66	24	1101	120.8	7.33	31.91	0.975	0.988	1.144	1.54163e+07	1.18031e+07	1.26592e+07	1.51742e+07
Q9BZF9	Uveal autoantigen with coiled-coil domains and ankyrin repeats OS=Homo sapiens (Human) OX=9606 GN=UACA PE=1 SV=2	22	57	25	1416	162.4	7.03	23	0.887	0.571	0.764	1.27281e+07	9.89885e+06	5.73425e+06	7.86384e+06
Q14240	Eukaryotic initiation factor 4A-II OS=Homo sapiens (Human) OX=9606 GN=EIF4A2 PE=1 SV=2	59	94	11	407	46.4	5.48	139.5	1.994	1.531	2.082	2.98151e+06	6.86613e+06	5.82124e+06	8.35197e+06
Q687X5	Metalloreductase STEAP4 OS=Homo sapiens (Human) OX=9606 GN=STEAP4 PE=1 SV=1	45	83	15	459	51.9	9.29	113.66	0.476	0.304	0.56	1.0915e+08	6.20496e+07	4.45041e+07	6.87166e+07
O96019	Actin-like protein 6A OS=Homo sapiens (Human) OX=9606 GN=ACTL6A PE=1 SV=1	48	62	14	429	47.4	5.6	67.56	1.511	0.81	1.241	2.14956e+07	3.40144e+07	2.36729e+07	2.68193e+07
O43854	EGF-like repeat and discoidin I-like domain-containing protein 3 OS=Homo sapiens (Human) OX=9606 GN=EDIL3 PE=1 SV=1	51	79	19	480	53.7	7.28	74.47	0.626	0.753	0.767	5.45619e+07	3.47446e+07	4.34486e+07	4.46476e+07
P47755	F-actin-capping protein subunit alpha-2 OS=Homo sapiens (Human) OX=9606 GN=CAPZA2 PE=1 SV=3	70	101	11	286	32.9	5.85	152.77	0.693	0.667	0.951	4.34172e+07	3.00168e+07	3.52816e+07	4.22157e+07
Q6R327	Rapamycin-insensitive companion of mTOR OS=Homo sapiens (Human) OX=9606 GN=RICTOR PE=1 SV=1	19	55	25	1708	192.1	7.47	16.4	1.135	1.576	1.185	1.81396e+07	1.47209e+07	1.609e+07	1.40106e+07
A0FGR8	Extended synaptotagmin-2 OS=Homo sapiens (Human) OX=9606 GN=ESYT2 PE=1 SV=1	32	59	21	921	102.3	9.26	51.47	1.603	1.716	1.594	1.06557e+07	1.62928e+07	1.70908e+07	1.63695e+07
Q9BSC4	Nucleolar protein 10 OS=Homo sapiens (Human) OX=9606 GN=NOL10 PE=1 SV=1	46	55	20	688	80.3	8.46	34.87	1.197	0.652	0.907	2.07727e+07	2.37729e+07	1.46697e+07	1.62493e+07
P18206	Vinculin OS=Homo sapiens (Human) OX=9606 GN=VCL PE=1 SV=4	24	56	22	1134	123.7	5.66	27.95	1.689	2.071	1.998	4.87432e+06	1.05748e+07	1.1251e+07	1.23541e+07
P49756	RNA-binding protein 25 OS=Homo sapiens (Human) OX=9606 GN=RBM25 PE=1 SV=3	28	69	20	843	100.1	6.32	48.78	0.862	0.743	0.676	2.93179e+07	2.51851e+07	2.1829e+07	1.56946e+07
P52292	Importin subunit alpha-1 OS=Homo sapiens (Human) OX=9606 GN=KPNA2 PE=1 SV=1	41	71	15	529	57.8	5.4	103.83	1.343	0.907	1.521	2.96046e+07	3.707e+07	2.82003e+07	3.63308e+07
Q3ZCM7	Tubulin beta-8 chain OS=Homo sapiens (Human) OX=9606 GN=TUBB8 PE=1 SV=2	24	251	1	444	49.7	4.89	421.98	0.483	0.455	0.504	781125	377420	355154	393365
P33176	Kinesin-1 heavy chain OS=Homo sapiens (Human) OX=9606 GN=KIF5B PE=1 SV=1	31	55	15	963	109.6	6.51	28.5	0.929	0.656	0.934	4.38823e+06	4.6048e+06	4.43215e+06	4.0474e+06
Q14694	Ubiquitin carboxyl-terminal hydrolase 10 OS=Homo sapiens (Human) OX=9606 GN=USP10 PE=1 SV=2	35	68	18	798	87.1	5.31	51.2	1.197	0.669	0.879	4.57487e+07	4.96106e+07	3.22134e+07	3.10058e+07
O95831	Apoptosis-inducing factor 1, mitochondrial OS=Homo sapiens (Human) OX=9606 GN=AIFM1 PE=1 SV=1	38	66	17	613	66.9	8.95	88.68	1.715	1.022	1.498	2.82555e+07	4.44368e+07	3.39535e+07	3.64582e+07
P18124	60S ribosomal protein L7 OS=Homo sapiens (Human) OX=9606 GN=RPL7 PE=1 SV=1	57	153	17	248	29.2	10.65	258.47	1.214	0.966	0.921	4.62897e+08	4.83603e+08	3.14655e+08	3.60855e+08
Q9Y6C9	Mitochondrial carrier homolog 2 OS=Homo sapiens (Human) OX=9606 GN=MTCH2 PE=1 SV=1	46	75	12	303	33.3	7.97	119.57	5.758	3.507	2.047	2.75043e+07	1.30258e+08	5.67912e+07	4.46964e+07
Q9UN86	Ras GTPase-activating protein-binding protein 2 OS=Homo sapiens (Human) OX=9606 GN=G3BP2 PE=1 SV=2	37	78	14	482	54.1	5.55	71.36	1.356	0.897	0.868	3.2443e+07	4.57952e+07	4.64463e+07	3.31401e+07
Q14697	Neutral alpha-glucosidase AB OS=Homo sapiens (Human) OX=9606 GN=GANAB PE=1 SV=3	30	51	20	944	106.8	6.14	37.07	1.004	1.182	1.707	1.04419e+07	9.01955e+06	1.37582e+07	1.63368e+07
P14649	Myosin light chain 6B OS=Homo sapiens (Human) OX=9606 GN=MYL6B PE=1 SV=1	66	195	13	208	22.8	5.73	215.67	0.922	1.008	1.194	3.73101e+07	4.55056e+07	4.2002e+07	5.71254e+07
Q9UHI6	Probable ATP-dependent RNA helicase DDX20 OS=Homo sapiens (Human) OX=9606 GN=DDX20 PE=1 SV=2	29	69	19	824	92.2	6.95	52.47	1.283	1.368	1.154	1.81061e+07	2.49996e+07	2.86988e+07	2.19736e+07
Q14671	Pumilio homolog 1 OS=Homo sapiens (Human) OX=9606 GN=PUM1 PE=1 SV=3	27	56	20	1186	126.4	6.84	22.08	1.172	1.372	1.361	1.18143e+07	1.2416e+07	1.51756e+07	1.43188e+07
P63104	14-3-3 protein zeta/delta OS=Homo sapiens (Human) OX=9606 GN=YWHAZ PE=1 SV=1	57	83	10	245	27.7	4.79	108.44	1.686	1.905	2.741	2.49289e+07	4.2896e+07	3.55301e+07	6.66598e+07
Q99460	26S proteasome non-ATPase regulatory subunit 1 OS=Homo sapiens (Human) OX=9606 GN=PSMD1 PE=1 SV=2	31	62	22	953	105.8	5.39	28.57	1.048	1.254	1.611	1.2422e+07	1.3275e+07	1.75621e+07	1.9759e+07
Q96FS4	Signal-induced proliferation-associated protein 1 OS=Homo sapiens (Human) OX=9606 GN=SIPA1 PE=1 SV=1	29	58	22	1042	112.1	6.6	22.54	1.228	1.108	1.027	1.39995e+07	1.46907e+07	2.0294e+07	1.42292e+07
Q6KC79	Nipped-B-like protein OS=Homo sapiens (Human) OX=9606 GN=NIPBL PE=1 SV=2	11	56	25	2804	315.9	7.91	17.58	1.236	1.342	1.048	1.49497e+07	1.80917e+07	2.09721e+07	1.56349e+07
Q5SW79	Centrosomal protein of 170 kDa OS=Homo sapiens (Human) OX=9606 GN=CEP170 PE=1 SV=1	16	59	21	1584	175.2	7.11	51.98	1.311	1.389	1.409	1.02017e+07	1.70169e+07	1.75205e+07	1.45742e+07
O43175	D-3-phosphoglycerate dehydrogenase OS=Homo sapiens (Human) OX=9606 GN=PHGDH PE=1 SV=4	41	72	16	533	56.6	6.71	66.58	1.163	0.996	2.043	2.71681e+07	2.91325e+07	2.85259e+07	4.22783e+07
P51114	Fragile X mental retardation syndrome-related protein 1 OS=Homo sapiens (Human) OX=9606 GN=FXR1 PE=1 SV=3	38	57	14	621	69.7	6.15	59.47	1.314	0.674	0.92	1.27691e+07	1.63282e+07	9.00512e+06	1.03755e+07
Q10570	Cleavage and polyadenylation specificity factor subunit 1 OS=Homo sapiens (Human) OX=9606 GN=CPSF1 PE=1 SV=2	23	67	25	1443	160.8	6.4	39.37	0.421	0.39	0.477	2.47232e+07	9.24479e+06	8.84805e+06	9.96023e+06
P07910	Heterogeneous nuclear ribonucleoproteins C1/C2 OS=Homo sapiens (Human) OX=9606 GN=HNRNPC PE=1 SV=4	52	109	13	306	33.7	5.08	166.22	0.947	0.938	1.038	1.85657e+08	1.51315e+08	1.5385e+08	1.42852e+08
Q92615	La-related protein 4B OS=Homo sapiens (Human) OX=9606 GN=LARP4B PE=1 SV=3	38	57	19	738	80.5	6.92	42.47	1.196	0.72	0.915	1.70533e+07	2.2525e+07	1.50553e+07	1.55146e+07
O14617	AP-3 complex subunit delta-1 OS=Homo sapiens (Human) OX=9606 GN=AP3D1 PE=1 SV=1	22	43	21	1153	130.1	8.48	18.17	1.247	1.21	1.152	8.63711e+06	1.0547e+07	9.50043e+06	1.0421e+07
Q12873	Chromodomain-helicase-DNA-binding protein 3 OS=Homo sapiens (Human) OX=9606 GN=CHD3 PE=1 SV=3	16	55	18	2000	226.5	7.3	24.05	1.359	1.66	1.234	1.25004e+07	1.78061e+07	1.35826e+07	1.51634e+07
Q6NW34	Nucleolus and neural progenitor protein OS=Homo sapiens (Human) OX=9606 GN=NEPRO PE=1 SV=3	40	53	20	567	64.5	9.74	60.19	13.889	0.904	11.604	3.21896e+06	6.96709e+07	3.11014e+06	5.11141e+07
Q14315	Filamin-C OS=Homo sapiens (Human) OX=9606 GN=FLNC PE=1 SV=3	6	121	1	2725	290.8	5.97	208.69	0.968	1.776	1.008	489942	474223	869972	494070
Q86TV6	Tetratricopeptide repeat protein 7B OS=Homo sapiens (Human) OX=9606 GN=TTC7B PE=1 SV=3	32	60	21	843	94.1	6.89	26.53	0.933	0.999	1.109	1.31797e+07	1.20971e+07	1.29604e+07	1.36862e+07
O43427	Acidic fibroblast growth factor intracellular-binding protein OS=Homo sapiens (Human) OX=9606 GN=FIBP PE=1 SV=3	43	74	15	364	41.9	6.48	106.2	2.267	1.053	2.024	6.52517e+07	1.30017e+08	7.60108e+07	1.06074e+08
P62081	40S ribosomal protein S7 OS=Homo sapiens (Human) OX=9606 GN=RPS7 PE=1 SV=1	52	82	8	194	22.1	10.1	153.84	1.086	0.318	0.675	2.99968e+08	3.18092e+08	1.69447e+08	1.89866e+08
Q96TA2	ATP-dependent zinc metalloprotease YME1L1 OS=Homo sapiens (Human) OX=9606 GN=YME1L1 PE=1 SV=2	29	49	21	773	86.4	8.76	35.68	1.717	0.919	0.876	1.1418e+07	1.94449e+07	1.06492e+07	1.00693e+07
Q02878	60S ribosomal protein L6 OS=Homo sapiens (Human) OX=9606 GN=RPL6 PE=1 SV=3	45	145	15	288	32.7	10.58	200.55	1.336	1.031	0.824	4.16335e+08	5.42111e+08	4.06176e+08	3.45635e+08
Q96SB4	SRSF protein kinase 1 OS=Homo sapiens (Human) OX=9606 GN=SRPK1 PE=1 SV=2	38	73	14	655	74.3	6.16	76.49	1.037	0.605	0.886	2.72565e+07	2.7406e+07	1.4132e+07	1.7582e+07
P32969	60S ribosomal protein L9 OS=Homo sapiens (Human) OX=9606 GN=RPL9P8 PE=1 SV=1	61	95	8	192	21.9	9.95	175.92	1.325	1.241	0.768	2.31762e+08	2.22799e+08	8.24721e+07	1.55274e+08
O14639	Actin-binding LIM protein 1 OS=Homo sapiens (Human) OX=9606 GN=ABLIM1 PE=1 SV=3	23	81	15	778	87.6	8.59	118.67	1.497	1.183	1.126	3.49368e+07	5.39087e+07	3.75463e+07	3.78637e+07
A6NKT7	RanBP2-like and GRIP domain-containing protein 3 OS=Homo sapiens (Human) OX=9606 GN=RGPD3 PE=3 SV=2	14	60	1	1758	197.4	6.33	36.47	1.083	2.319	1.101	755408	817949	1.75157e+06	831763
Q9H2U1	ATP-dependent DNA/RNA helicase DHX36 OS=Homo sapiens (Human) OX=9606 GN=DHX36 PE=1 SV=2	30	53	22	1008	114.7	7.68	20.5	1.373	0.905	0.899	9.88908e+06	1.37796e+07	8.22145e+06	8.34266e+06
Q9Y383	Putative RNA-binding protein Luc7-like 2 OS=Homo sapiens (Human) OX=9606 GN=LUC7L2 PE=1 SV=2	37	92	9	392	46.5	10.01	113.06	0.489	0.877	0.721	6.43524e+07	2.57824e+07	3.83668e+07	3.01746e+07
O15372	Eukaryotic translation initiation factor 3 subunit H OS=Homo sapiens (Human) OX=9606 GN=EIF3H PE=1 SV=1	51	88	17	352	39.9	6.54	111.08	1.204	1.336	1.437	5.25838e+07	7.17736e+07	7.5232e+07	7.4039e+07
P33993	DNA replication licensing factor MCM7 OS=Homo sapiens (Human) OX=9606 GN=MCM7 PE=1 SV=4	40	55	24	719	81.3	6.46	25.32	1.02	1.181	1.08	9.97557e+06	9.15005e+06	1.05925e+07	1.01496e+07
O75534	Cold shock domain-containing protein E1 OS=Homo sapiens (Human) OX=9606 GN=CSDE1 PE=1 SV=2	32	73	25	798	88.8	6.25	44.3	1.239	1.757	1.312	1.23172e+07	1.6901e+07	2.0985e+07	1.68841e+07
Q969X6	U3 small nucleolar RNA-associated protein 4 homolog OS=Homo sapiens (Human) OX=9606 GN=UTP4 PE=1 SV=1	37	65	19	686	76.8	8.85	45.37	1.223	0.678	0.862	2.26688e+07	2.45048e+07	1.53802e+07	1.71362e+07
P61221	ATP-binding cassette sub-family E member 1 OS=Homo sapiens (Human) OX=9606 GN=ABCE1 PE=1 SV=1	37	46	18	599	67.3	8.34	57.78	1.177	1.082	1.097	2.73385e+07	3.16664e+07	2.53633e+07	2.17903e+07
P16144	Integrin beta-4 OS=Homo sapiens (Human) OX=9606 GN=ITGB4 PE=1 SV=5	14	69	21	1822	202	6.09	41.98	0.822	0.794	0.634	1.60611e+07	1.24948e+07	9.85166e+06	9.53305e+06
Q76FK4	Nucleolar protein 8 OS=Homo sapiens (Human) OX=9606 GN=NOL8 PE=1 SV=1	23	37	21	1167	131.5	7.09	15.52	1.243	0.792	0.956	5.10513e+06	6.23942e+06	3.85443e+06	4.87415e+06
Q9UKN8	General transcription factor 3C polypeptide 4 OS=Homo sapiens (Human) OX=9606 GN=GTF3C4 PE=1 SV=2	29	44	18	822	91.9	6.65	23.41	1.145	0.967	1.21	1.26771e+07	1.2428e+07	1.02338e+07	1.25958e+07
Q9Y446	Plakophilin-3 OS=Homo sapiens (Human) OX=9606 GN=PKP3 PE=1 SV=1	34	52	20	797	87	9.32	41.1	1.129	0.826	1.015	1.44006e+07	1.49512e+07	1.24934e+07	1.18186e+07
Q96CW1	AP-2 complex subunit mu OS=Homo sapiens (Human) OX=9606 GN=AP2M1 PE=1 SV=2	50	88	19	435	49.6	9.54	106.91	0.928	0.947	0.697	7.97543e+07	7.33484e+07	6.8589e+07	5.58197e+07
P07195	L-lactate dehydrogenase B chain OS=Homo sapiens (Human) OX=9606 GN=LDHB PE=1 SV=2	50	65	16	334	36.6	6.05	81.07	1.44	1.273	2.823	3.24656e+07	5.85137e+07	5.88626e+07	9.86521e+07
Q99623	Prohibitin-2 OS=Homo sapiens (Human) OX=9606 GN=PHB2 PE=1 SV=2	53	107	13	299	33.3	9.83	155.74	2.674	1.946	1.299	9.57109e+07	2.78258e+08	1.56717e+08	1.34452e+08
P31943	Heterogeneous nuclear ribonucleoprotein H OS=Homo sapiens (Human) OX=9606 GN=HNRNPH1 PE=1 SV=4	46	106	7	449	49.2	6.3	150.3	1.378	1.109	1.117	2.56947e+07	3.2578e+07	2.8096e+07	2.90654e+07
P27635	60S ribosomal protein L10 OS=Homo sapiens (Human) OX=9606 GN=RPL10 PE=1 SV=4	46	120	10	214	24.6	10.08	149.78	1.304	0.718	0.871	1.90375e+08	2.41694e+08	1.66383e+08	1.65529e+08
Q8IWZ3	Ankyrin repeat and KH domain-containing protein 1 OS=Homo sapiens (Human) OX=9606 GN=ANKHD1 PE=1 SV=1	11	54	9	2542	269.3	5.73	33.01	0.612	0.53	0.644	4.5423e+06	3.15976e+06	3.15373e+06	2.78958e+06
P35658	Nuclear pore complex protein Nup214 OS=Homo sapiens (Human) OX=9606 GN=NUP214 PE=1 SV=2	14	53	20	2090	213.5	7.47	18.18	0.921	1.945	1.205	7.68591e+06	9.20758e+06	1.70645e+07	1.19714e+07
P21359	Neurofibromin OS=Homo sapiens (Human) OX=9606 GN=NF1 PE=1 SV=2	10	44	26	2839	319.2	7.39	13.05	1.269	0.671	1.039	7.49684e+06	1.18662e+07	9.82969e+06	6.97893e+06
Q96CW5	Gamma-tubulin complex component 3 OS=Homo sapiens (Human) OX=9606 GN=TUBGCP3 PE=1 SV=2	29	55	21	907	103.5	8.12	31.35	1.085	1.275	1.387	6.52915e+06	6.9154e+06	9.58083e+06	8.70612e+06
P48960	Adhesion G protein-coupled receptor E5 OS=Homo sapiens (Human) OX=9606 GN=ADGRE5 PE=1 SV=4	22	58	12	835	91.8	6.87	70.83	1.127	0.767	0.941	1.79564e+07	2.28589e+07	1.65309e+07	1.68585e+07
P08708	40S ribosomal protein S17 OS=Homo sapiens (Human) OX=9606 GN=RPS17 PE=1 SV=2	60	86	11	135	15.5	9.85	128.35	1.401	0.89	0.866	2.16994e+08	2.63875e+08	1.72791e+08	1.89311e+08
Q96QC0	Serine/threonine-protein phosphatase 1 regulatory subunit 10 OS=Homo sapiens (Human) OX=9606 GN=PPP1R10 PE=1 SV=1	25	63	16	940	99	9.17	47.2	0.227	0.215	0.274	4.90311e+07	9.6164e+06	8.25471e+06	1.22228e+07
O60293	Zinc finger C3H1 domain-containing protein OS=Homo sapiens (Human) OX=9606 GN=ZFC3H1 PE=1 SV=3	13	46	23	1989	226.2	8.13	11.29	1.172	0.786	0.886	1.16952e+07	1.11309e+07	8.59886e+06	1.00889e+07
P40937	Replication factor C subunit 5 OS=Homo sapiens (Human) OX=9606 GN=RFC5 PE=1 SV=1	59	55	17	340	38.5	7.2	55.92	1.392	0.906	1.139	3.93721e+07	4.95523e+07	3.48996e+07	3.8301e+07
Q9Y3F4	Serine-threonine kinase receptor-associated protein OS=Homo sapiens (Human) OX=9606 GN=STRAP PE=1 SV=1	68	75	17	350	38.4	5.12	60.37	1.749	2.147	1.935	2.77616e+07	6.13376e+07	5.39559e+07	5.66102e+07
Q7Z406	Myosin-14 OS=Homo sapiens (Human) OX=9606 GN=MYH14 PE=1 SV=2	8	162	5	1995	227.7	5.6	280.96	0.709	0.72	0.48	6.25911e+07	4.08792e+07	4.49403e+07	3.63363e+07
P23528	Cofilin-1 OS=Homo sapiens (Human) OX=9606 GN=CFL1 PE=1 SV=3	66	94	9	166	18.5	8.09	155.46	0.966	1.207	1.752	1.37646e+08	1.02518e+08	1.19701e+08	1.88582e+08
P35249	Replication factor C subunit 4 OS=Homo sapiens (Human) OX=9606 GN=RFC4 PE=1 SV=2	52	67	15	363	39.7	8.02	79.71	1.454	0.993	1.045	6.18694e+07	7.40211e+07	8.41081e+07	5.13899e+07
Q96SB3	Neurabin-2 OS=Homo sapiens (Human) OX=9606 GN=PPP1R9B PE=1 SV=3	33	40	18	817	89.3	4.97	33.98	1.644	1.113	1.093	1.00254e+07	1.4504e+07	1.1236e+07	8.93959e+06
Q9NXV6	CDKN2A-interacting protein OS=Homo sapiens (Human) OX=9606 GN=CDKN2AIP PE=1 SV=3	45	54	18	580	61.1	9.01	48.7	1.366	1.522	1.271	9.18503e+06	1.27005e+07	1.28139e+07	1.17511e+07
Q15746	Myosin light chain kinase, smooth muscle OS=Homo sapiens (Human) OX=9606 GN=MYLK PE=1 SV=4	15	56	26	1914	210.6	6.15	10.14	1.085	1.309	1.089	7.34722e+06	9.14781e+06	1.00093e+07	7.69404e+06
P38606	V-type proton ATPase catalytic subunit A OS=Homo sapiens (Human) OX=9606 GN=ATP6V1A PE=1 SV=2	41	65	20	617	68.3	5.52	56.45	1.017	1	0.939	2.23293e+07	2.56978e+07	2.39501e+07	2.40158e+07
Q99714	3-hydroxyacyl-CoA dehydrogenase type-2 OS=Homo sapiens (Human) OX=9606 GN=HSD17B10 PE=1 SV=3	89	64	15	261	26.9	7.78	59.57	1.521	0.963	1.472	2.20068e+07	3.16478e+07	2.19529e+07	3.35067e+07
P35240	Merlin OS=Homo sapiens (Human) OX=9606 GN=NF2 PE=1 SV=1	37	60	21	595	69.6	6.47	50.11	1.311	1.012	0.996	1.45639e+07	1.92597e+07	1.65628e+07	1.42549e+07
P49454	Centromere protein F OS=Homo sapiens (Human) OX=9606 GN=CENPF PE=1 SV=3	9	26	23	3114	357.3	5.1	15.29	1.334	0.997	0.794	4.99787e+06	6.71455e+06	2.82783e+06	3.19526e+06
Q9H0D6	5'-3' exoribonuclease 2 OS=Homo sapiens (Human) OX=9606 GN=XRN2 PE=1 SV=1	30	61	21	950	108.5	7.47	58.86	1.081	0.808	1.077	2.04441e+07	2.24196e+07	2.08877e+07	2.24822e+07
P50991	T-complex protein 1 subunit delta OS=Homo sapiens (Human) OX=9606 GN=CCT4 PE=1 SV=4	45	64	17	539	57.9	7.83	45.31	1.045	0.959	1.405	2.49778e+07	2.48498e+07	2.31048e+07	3.11609e+07
P04792	Heat shock protein beta-1 OS=Homo sapiens (Human) OX=9606 GN=HSPB1 PE=1 SV=2	63	112	11	205	22.8	6.4	187.15	1.635	2.97	3.522	9.13438e+07	1.42475e+08	2.69403e+08	2.73769e+08
Q9BSJ2	Gamma-tubulin complex component 2 OS=Homo sapiens (Human) OX=9606 GN=TUBGCP2 PE=1 SV=2	30	50	23	902	102.5	6.84	12.44	1.158	1.534	1.431	8.37726e+06	8.73552e+06	1.11923e+07	9.63751e+06
Q9UJA5	tRNA (adenine(58)-N(1))-methyltransferase non-catalytic subunit TRM6 OS=Homo sapiens (Human) OX=9606 GN=TRMT6 PE=1 SV=1	44	59	17	497	55.8	7.55	41.87	1.217	0.821	0.785	1.84914e+07	2.63459e+07	1.48706e+07	1.67388e+07
Q08380	Galectin-3-binding protein OS=Homo sapiens (Human) OX=9606 GN=LGALS3BP PE=1 SV=1	38	55	17	585	65.3	5.27	58.14	1.244	1.435	1.265	1.60329e+07	2.47179e+07	2.37133e+07	2.36407e+07
Q15020	Squamous cell carcinoma antigen recognized by T-cells 3 OS=Homo sapiens (Human) OX=9606 GN=SART3 PE=1 SV=1	24	60	21	963	109.9	5.57	30.57	1.376	1.741	1.442	8.15646e+06	1.176e+07	1.3073e+07	1.16988e+07
Q9BTC0	Death-inducer obliterator 1 OS=Homo sapiens (Human) OX=9606 GN=DIDO1 PE=1 SV=5	13	47	21	2240	243.7	7.88	29.4	1.357	1.355	0.947	7.46584e+06	1.06835e+07	9.12837e+06	7.53344e+06
Q9Y4W2	Ribosomal biogenesis protein LAS1L OS=Homo sapiens (Human) OX=9606 GN=LAS1L PE=1 SV=2	35	50	18	734	83	4.73	42.05	0.898	0.668	0.905	1.55221e+07	1.4521e+07	1.25394e+07	1.1936e+07
Q92979	Ribosomal RNA small subunit methyltransferase NEP1 OS=Homo sapiens (Human) OX=9606 GN=EMG1 PE=1 SV=4	74	80	13	244	26.7	9.17	88.12	1.696	0.748	1.228	3.35814e+07	5.51291e+07	3.44429e+07	4.43265e+07
Q8N9T8	Protein KRI1 homolog OS=Homo sapiens (Human) OX=9606 GN=KRI1 PE=1 SV=3	31	48	14	703	82.5	5.14	56.93	1.173	0.514	0.808	1.73959e+07	1.85752e+07	9.56031e+06	1.36062e+07
Q92973	Transportin-1 OS=Homo sapiens (Human) OX=9606 GN=TNPO1 PE=1 SV=2	30	53	18	898	102.3	4.98	55.3	1.34	1.317	1.598	1.35798e+07	1.74049e+07	1.75594e+07	2.27425e+07
Q9HAU0	Pleckstrin homology domain-containing family A member 5 OS=Homo sapiens (Human) OX=9606 GN=PLEKHA5 PE=1 SV=1	28	51	22	1116	127.4	7.53	14.74	1.808	1.805	1.625	6.98684e+06	1.39784e+07	1.33515e+07	1.14924e+07
O14646	Chromodomain-helicase-DNA-binding protein 1 OS=Homo sapiens (Human) OX=9606 GN=CHD1 PE=1 SV=2	16	55	18	1710	196.6	7.14	15.58	1.368	0.981	1.032	8.40307e+06	1.06229e+07	8.28774e+06	8.40033e+06
P09471	Guanine nucleotide-binding protein G(o) subunit alpha OS=Homo sapiens (Human) OX=9606 GN=GNAO1 PE=1 SV=4	45	94	12	354	40	5.53	136.24	0.905	1.4	1.029	3.01107e+07	2.91565e+07	4.01056e+07	3.29634e+07
Q96H55	Unconventional myosin-XIX OS=Homo sapiens (Human) OX=9606 GN=MYO19 PE=1 SV=2	32	46	21	970	109.1	7.71	13.13	0.604	0.339	0.607	3.08143e+07	2.08868e+07	1.80968e+07	2.29147e+07
P07942	Laminin subunit beta-1 OS=Homo sapiens (Human) OX=9606 GN=LAMB1 PE=1 SV=2	12	55	21	1786	197.9	4.94	35.57	1.183	1.473	1.395	8.22249e+06	1.05867e+07	1.08907e+07	1.1357e+07
P49750	YLP motif-containing protein 1 OS=Homo sapiens (Human) OX=9606 GN=YLPM1 PE=1 SV=4	13	53	23	2146	241.5	6.55	27.33	1.46	1.207	1.114	7.56909e+06	11001522	8.80303e+06	7.66819e+06
O60216	Double-strand-break repair protein rad21 homolog OS=Homo sapiens (Human) OX=9606 GN=RAD21 PE=1 SV=2	46	48	20	631	71.6	4.65	44.51	1.062	0.814	1.078	1.37034e+07	1.75497e+07	1.63834e+07	1.54977e+07
P39019	40S ribosomal protein S19 OS=Homo sapiens (Human) OX=9606 GN=RPS19 PE=1 SV=2	56	206	11	145	16.1	10.32	308.53	1.725	0.98	1.39	7.02981e+08	1.01598e+09	6.71858e+08	7.49033e+08
O43395	U4/U6 small nuclear ribonucleoprotein Prp3 OS=Homo sapiens (Human) OX=9606 GN=PRPF3 PE=1 SV=2	36	60	20	683	77.5	9.5	58.1	0.572	0.915	0.63	3.16836e+07	1.92645e+07	2.94542e+07	2.05902e+07
Q9Y2R4	Probable ATP-dependent RNA helicase DDX52 OS=Homo sapiens (Human) OX=9606 GN=DDX52 PE=1 SV=3	37	59	15	599	67.5	9.67	74.29	1.087	0.435	0.627	1.77444e+07	1.75901e+07	1.03082e+07	1.16651e+07
Q8IWT6	Volume-regulated anion channel subunit LRRC8A OS=Homo sapiens (Human) OX=9606 GN=LRRC8A PE=1 SV=1	29	59	19	810	94.1	7.94	34.28	0.874	0.746	0.553	1.22882e+07	1.40474e+07	8.84516e+06	8.43623e+06
Q9BUL9	Ribonuclease P protein subunit p25 OS=Homo sapiens (Human) OX=9606 GN=RPP25 PE=1 SV=1	82	82	12	199	20.6	9.61	119.52	43.007	82.841	100	1.31935e+06	6.73811e+07	1.52127e+08	1.83927e+08
O75694	Nuclear pore complex protein Nup155 OS=Homo sapiens (Human) OX=9606 GN=NUP155 PE=1 SV=1	17	53	19	1391	155.1	6.16	35.42	1.138	1.403	1.363	8.13226e+06	9.14119e+06	9.00734e+06	1.05917e+07
Q8N201	Integrator complex subunit 1 OS=Homo sapiens (Human) OX=9606 GN=INTS1 PE=1 SV=2	12	51	22	2190	244.1	6.13	13.65	1.181	1.174	0.931	6.86361e+06	7.16458e+06	6.94563e+06	5.66692e+06
Q8IZH2	5'-3' exoribonuclease 1 OS=Homo sapiens (Human) OX=9606 GN=XRN1 PE=1 SV=1	17	54	24	1706	194	7.21	13.6	1.115	0.95	0.986	1.31703e+07	1.48288e+07	1.16307e+07	1.25199e+07
Q9GZS1	DNA-directed RNA polymerase I subunit RPA49 OS=Homo sapiens (Human) OX=9606 GN=POLR1E PE=1 SV=3	58	66	20	419	47.2	8.94	45.79	1.375	1.203	1.029	1.55561e+07	2.35156e+07	1.62052e+07	1.70423e+07
Q96PY5	Formin-like protein 2 OS=Homo sapiens (Human) OX=9606 GN=FMNL2 PE=1 SV=3	22	58	17	1086	123.2	7.4	32.21	1.05	0.944	1.12	9.66955e+06	9.20272e+06	7.42384e+06	9.83946e+06
O75179	Ankyrin repeat domain-containing protein 17 OS=Homo sapiens (Human) OX=9606 GN=ANKRD17 PE=1 SV=3	9	50	6	2603	274.1	6.52	35.69	0.882	0.297	0.564	3.22596e+06	2.99954e+06	1.23474e+06	1.96049e+06
Q9NVH1	DnaJ homolog subfamily C member 11 OS=Homo sapiens (Human) OX=9606 GN=DNAJC11 PE=1 SV=2	37	60	17	559	63.2	8.4	61.68	1.972	0.759	1.177	2.39054e+07	4.25018e+07	2.26609e+07	2.87147e+07
Q99590	Protein SCAF11 OS=Homo sapiens (Human) OX=9606 GN=SCAF11 PE=1 SV=2	19	49	20	1463	164.6	8.41	12.76	1.237	1.201	1.04	9.84383e+06	1.07327e+07	1.01075e+07	9.25084e+06
Q14676	Mediator of DNA damage checkpoint protein 1 OS=Homo sapiens (Human) OX=9606 GN=MDC1 PE=1 SV=3	18	45	20	2089	226.5	5.47	24.74	1.071	0.788	1.173	5.65724e+06	7.40272e+06	6.87941e+06	7.66209e+06
Q13206	Probable ATP-dependent RNA helicase DDX10 OS=Homo sapiens (Human) OX=9606 GN=DDX10 PE=1 SV=2	30	53	23	875	100.8	8.63	32.11	1.095	0.805	0.931	1.37419e+07	1.53159e+07	9.66105e+06	1.12897e+07
Q9UKD2	mRNA turnover protein 4 homolog OS=Homo sapiens (Human) OX=9606 GN=MRTO4 PE=1 SV=2	58	79	14	239	27.5	8.29	92.48	1.206	1.045	1.086	5.91412e+07	6.60334e+07	4.67523e+07	5.30403e+07
Q13769	THO complex subunit 5 homolog OS=Homo sapiens (Human) OX=9606 GN=THOC5 PE=1 SV=2	39	44	19	683	78.5	6.87	28.26	1.033	0.91	0.693	9.67298e+07	1.07561e+08	1.27134e+08	9.43787e+07
P62263	40S ribosomal protein S14 OS=Homo sapiens (Human) OX=9606 GN=RPS14 PE=1 SV=3	42	109	9	151	16.3	10.05	194.54	1.651	1.075	1.488	3.26221e+08	4.30469e+08	3.67062e+08	3.41756e+08
Q92888	Rho guanine nucleotide exchange factor 1 OS=Homo sapiens (Human) OX=9606 GN=ARHGEF1 PE=1 SV=2	28	55	21	912	102.4	5.66	15.93	0.826	1.035	1.098	1.02407e+07	1.00617e+07	1.49835e+07	1.26224e+07
Q5SSJ5	Heterochromatin protein 1-binding protein 3 OS=Homo sapiens (Human) OX=9606 GN=HP1BP3 PE=1 SV=1	36	80	17	553	61.2	9.67	73.22	1.209	1.354	1.055	4.82793e+07	5.59826e+07	5.05817e+07	4.43966e+07
P21796	Voltage-dependent anion-selective channel protein 1 OS=Homo sapiens (Human) OX=9606 GN=VDAC1 PE=1 SV=2	71	103	14	283	30.8	8.54	162.58	3.51	1.062	1.778	6.1273e+07	2.01675e+08	8.22403e+07	9.41288e+07
P38159	RNA-binding motif protein, X chromosome OS=Homo sapiens (Human) OX=9606 GN=RBMX PE=1 SV=3	37	143	5	391	42.3	10.05	159.03	1.021	1.493	1.078	7.58151e+07	6.70091e+07	8.5472e+07	6.59965e+07
Q14966	Zinc finger protein 638 OS=Homo sapiens (Human) OX=9606 GN=ZNF638 PE=1 SV=2	13	47	21	1978	220.5	6.38	24.46	1.259	1.71	1.008	6.48635e+06	9.81774e+06	1.25205e+07	8.56715e+06
Q99755	Phosphatidylinositol 4-phosphate 5-kinase type-1 alpha OS=Homo sapiens (Human) OX=9606 GN=PIP5K1A PE=1 SV=1	35	62	16	562	62.6	8.21	51.94	4.014	1.464	2.299	7.61305e+06	3.4866e+07	1.37814e+07	1.8873e+07
P26640	Valine--tRNA ligase OS=Homo sapiens (Human) OX=9606 GN=VARS1 PE=1 SV=4	19	56	20	1264	140.4	7.59	50.9	1.329	2.168	1.635	1.24666e+07	1.73262e+07	1.93179e+07	1.80092e+07
Q9Y5B6	PAX3- and PAX7-binding protein 1 OS=Homo sapiens (Human) OX=9606 GN=PAXBP1 PE=1 SV=2	31	52	20	917	104.7	5.68	36.54	0.497	0.514	0.618	1.96107e+07	9.27032e+06	1.23369e+07	1.06821e+07
Q96J84	Kin of IRRE-like protein 1 OS=Homo sapiens (Human) OX=9606 GN=KIRREL1 PE=1 SV=2	40	55	20	757	83.5	5.73	25.9	0.878	0.825	0.871	1.51026e+07	1.02619e+07	1.02207e+07	1.11565e+07
P31689	DnaJ homolog subfamily A member 1 OS=Homo sapiens (Human) OX=9606 GN=DNAJA1 PE=1 SV=2	53	62	14	397	44.8	7.08	62.61	1.203	1.35	1.832	1.64583e+07	2.15569e+07	2.76539e+07	3.16003e+07
Q16576	Histone-binding protein RBBP7 OS=Homo sapiens (Human) OX=9606 GN=RBBP7 PE=1 SV=1	39	65	7	425	47.8	5.05	82.01	1.493	2.88	2.869	5.33046e+06	9.23183e+06	1.72266e+07	1.42957e+07
Q16698	2,4-dienoyl-CoA reductase, mitochondrial OS=Homo sapiens (Human) OX=9606 GN=DECR1 PE=1 SV=1	47	75	14	335	36	9.28	93.01	0.927	0.674	0.883	4.89048e+07	5.26471e+07	4.05366e+07	4.61252e+07
Q92598	Heat shock protein 105 kDa OS=Homo sapiens (Human) OX=9606 GN=HSPH1 PE=1 SV=1	30	47	17	858	96.8	5.39	41.69	0.996	1.257	1.683	9.09381e+06	8.80965e+06	1.58694e+07	1.56143e+07
P09382	Galectin-1 OS=Homo sapiens (Human) OX=9606 GN=LGALS1 PE=1 SV=2	81	237	10	135	14.7	5.5	486.66	1.163	0.972	1.164	9.56008e+08	1.08882e+09	8.23603e+08	9.62984e+08
O15085	Rho guanine nucleotide exchange factor 11 OS=Homo sapiens (Human) OX=9606 GN=ARHGEF11 PE=1 SV=1	18	49	21	1522	167.6	5.5	13.7	1.002	0.703	0.79	7.62148e+06	7.7405e+06	3.97827e+06	4.72988e+06
P05141	ADP/ATP translocase 2 OS=Homo sapiens (Human) OX=9606 GN=SLC25A5 PE=1 SV=7	48	129	6	298	32.8	9.69	190.68	1.572	1.342	1.672	5.66766e+07	7.82154e+07	5.98466e+07	7.41233e+07
Q86TC9	Myopalladin OS=Homo sapiens (Human) OX=9606 GN=MYPN PE=1 SV=2	20	46	18	1320	145.2	6.77	17.87	1.444	2.088	1.45	6.94205e+06	9.94662e+06	1.31136e+07	1.03371e+07
Q7Z2T5	TRMT1-like protein OS=Homo sapiens (Human) OX=9606 GN=TRMT1L PE=1 SV=2	35	42	17	733	81.7	7.88	29.76	1.183	1.143	0.932	9.69801e+06	1.28291e+07	1.03397e+07	9.1348e+06
O43242	26S proteasome non-ATPase regulatory subunit 3 OS=Homo sapiens (Human) OX=9606 GN=PSMD3 PE=1 SV=2	38	49	18	534	60.9	8.44	33.26	1.302	2.178	1.855	1.14901e+07	1.25805e+07	1.74653e+07	1.61877e+07
Q9H2P0	Activity-dependent neuroprotector homeobox protein OS=Homo sapiens (Human) OX=9606 GN=ADNP PE=1 SV=1	23	52	20	1102	123.5	7.34	23.77	1.18	1.735	1.151	5.43073e+06	7.58539e+06	1.1885e+07	7.27949e+06
Q9NY93	Probable ATP-dependent RNA helicase DDX56 OS=Homo sapiens (Human) OX=9606 GN=DDX56 PE=1 SV=1	41	60	19	547	61.6	9.26	37.69	1.31	1.162	0.819	1.92629e+07	2.10736e+07	1.82615e+07	1.37441e+07
P62258	14-3-3 protein epsilon OS=Homo sapiens (Human) OX=9606 GN=YWHAE PE=1 SV=1	63	91	14	255	29.2	4.74	115.89	1.559	1.709	2.541	7.04836e+07	9.7689e+07	8.30697e+07	1.31828e+08
Q9UJZ1	Stomatin-like protein 2, mitochondrial OS=Homo sapiens (Human) OX=9606 GN=STOML2 PE=1 SV=1	56	63	14	356	38.5	7.39	91.83	1.819	1.175	1.174	3.16539e+07	5.3869e+07	3.31531e+07	3.39396e+07
P26196	Probable ATP-dependent RNA helicase DDX6 OS=Homo sapiens (Human) OX=9606 GN=DDX6 PE=1 SV=2	48	42	15	483	54.4	8.66	42.66	1.522	1.246	1.145	1.41412e+07	1.99838e+07	1.30927e+07	1.44414e+07
Q9BZJ0	Crooked neck-like protein 1 OS=Homo sapiens (Human) OX=9606 GN=CRNKL1 PE=1 SV=4	27	49	20	848	100.4	8	38.71	0.732	0.902	0.876	3.77077e+07	4.39545e+07	2.70664e+07	2.9567e+07
P12236	ADP/ATP translocase 3 OS=Homo sapiens (Human) OX=9606 GN=SLC25A6 PE=1 SV=4	57	131	5	298	32.8	9.74	196.96	1.324	1.06	1.375	3.10805e+07	4.01915e+07	2.63479e+07	3.77095e+07
Q9UKV8	Protein argonaute-2 OS=Homo sapiens (Human) OX=9606 GN=AGO2 PE=1 SV=3	28	44	13	859	97.1	9.19	32.15	1.376	1	1.005	4.66926e+06	6.06568e+06	3.82397e+06	4.24457e+06
P05388	60S acidic ribosomal protein P0 OS=Homo sapiens (Human) OX=9606 GN=RPLP0 PE=1 SV=1	51	95	12	317	34.3	5.97	161.27	1.262	0.778	1.125	3.83195e+08	5.39606e+08	3.19275e+08	4.32224e+08
Q14257	Reticulocalbin-2 OS=Homo sapiens (Human) OX=9606 GN=RCN2 PE=1 SV=1	58	58	14	317	36.9	4.4	63.93	1.075	1.057	1.388	2.94552e+07	3.48811e+07	4.29378e+07	3.65603e+07
O95816	BAG family molecular chaperone regulator 2 OS=Homo sapiens (Human) OX=9606 GN=BAG2 PE=1 SV=1	68	85	14	211	23.8	6.7	159.76	1.095	1.963	1.817	8.261e+07	7.72541e+07	1.35241e+08	1.23622e+08
Q10471	Polypeptide N-acetylgalactosaminyltransferase 2 OS=Homo sapiens (Human) OX=9606 GN=GALNT2 PE=1 SV=1	41	53	18	571	64.7	8.35	30.58	1.105	0.737	1.028	2.86547e+07	3.19761e+07	2.78972e+07	2.73269e+07
Q8N163	Cell cycle and apoptosis regulator protein 2 OS=Homo sapiens (Human) OX=9606 GN=CCAR2 PE=1 SV=2	29	50	18	923	102.8	5.22	25.64	1.341	1.807	1.498	9.25347e+06	8.59982e+06	1.75989e+07	1.26001e+07
P57740	Nuclear pore complex protein Nup107 OS=Homo sapiens (Human) OX=9606 GN=NUP107 PE=1 SV=1	33	47	20	925	106.3	5.43	28.94	0.917	1.064	1.068	1.65634e+07	2.01386e+07	2.11372e+07	1.96253e+07
Q99848	Probable rRNA-processing protein EBP2 OS=Homo sapiens (Human) OX=9606 GN=EBNA1BP2 PE=1 SV=2	51	80	17	306	34.8	10.1	80.46	1.501	1.384	1.021	5.06015e+07	7.39774e+07	5.92818e+07	5.14349e+07
Q8N3V7	Synaptopodin OS=Homo sapiens (Human) OX=9606 GN=SYNPO PE=1 SV=2	28	62	17	929	99.4	8.72	50.54	1.065	1.206	1.024	1.73746e+07	1.99157e+07	1.99375e+07	1.77245e+07
Q96MG8	Protein-L-isoaspartate O-methyltransferase domain-containing protein 1 OS=Homo sapiens (Human) OX=9606 GN=PCMTD1 PE=1 SV=2	36	106	11	357	40.7	5.66	149.19	0.919	0.818	1.317	1.53092e+08	1.36304e+08	1.17223e+08	1.93075e+08
Q9NUP9	Protein lin-7 homolog C OS=Homo sapiens (Human) OX=9606 GN=LIN7C PE=1 SV=1	58	70	10	197	21.8	8.43	113.48	1.275	1.596	1.304	3.62932e+07	4.55274e+07	6.72557e+07	5.57035e+07
Q13895	Bystin OS=Homo sapiens (Human) OX=9606 GN=BYSL PE=1 SV=3	39	49	13	437	49.6	8.12	42.04	1.131	1.015	0.995	1.3612e+07	1.816e+07	1.39333e+07	1.48108e+07
O96008	Mitochondrial import receptor subunit TOM40 homolog OS=Homo sapiens (Human) OX=9606 GN=TOMM40 PE=1 SV=1	41	57	9	361	37.9	7.25	86.07	4.562	2.1	2.389	1.29666e+07	6.3441e+07	2.27447e+07	2.52256e+07
P98082	Disabled homolog 2 OS=Homo sapiens (Human) OX=9606 GN=DAB2 PE=1 SV=3	36	52	18	770	82.4	5.53	32.27	1.179	0.556	0.974	1.67035e+07	1.81041e+07	1.01946e+07	1.73776e+07
Q6RFH5	WD repeat-containing protein 74 OS=Homo sapiens (Human) OX=9606 GN=WDR74 PE=1 SV=1	52	62	15	385	42.4	8.32	58.79	1.158	0.855	1.035	1.7881e+07	20102617	1.94093e+07	1.84689e+07
P56537	Eukaryotic translation initiation factor 6 OS=Homo sapiens (Human) OX=9606 GN=EIF6 PE=1 SV=1	57	65	9	245	26.6	4.68	125.62	1.356	0.783	0.98	5.61722e+07	7.87792e+07	5.15058e+07	5.4449e+07
Q8WWY3	U4/U6 small nuclear ribonucleoprotein Prp31 OS=Homo sapiens (Human) OX=9606 GN=PRPF31 PE=1 SV=2	41	59	14	499	55.4	5.78	37.66	0.628	0.433	0.663	3.85047e+07	2.18934e+07	2.20736e+07	1.93801e+07
P08174	Complement decay-accelerating factor OS=Homo sapiens (Human) OX=9606 GN=CD55 PE=1 SV=4	38	120	12	381	41.4	7.59	187.38	0.657	0.539	0.757	3.55868e+08	2.40853e+08	2.08301e+08	2.5853e+08
Q9UBH6	Xenotropic and polytropic retrovirus receptor 1 OS=Homo sapiens (Human) OX=9606 GN=XPR1 PE=1 SV=1	31	49	18	696	81.5	8.44	45.33	1.016	1.175	1.19	1.99922e+07	2.35803e+07	1.94907e+07	2.5184e+07
Q8N5C6	S1 RNA-binding domain-containing protein 1 OS=Homo sapiens (Human) OX=9606 GN=SRBD1 PE=1 SV=2	26	44	22	995	111.7	8.72	19.72	1.194	0.987	0.769	1.22405e+07	1.57814e+07	1.44881e+07	1.29085e+07
Q9HAV4	Exportin-5 OS=Homo sapiens (Human) OX=9606 GN=XPO5 PE=1 SV=1	23	46	22	1204	136.2	5.8	19.74	1.236	1.481	1.756	6.43455e+06	9.05679e+06	1.20036e+07	1.18994e+07
Q9Y678	Coatomer subunit gamma-1 OS=Homo sapiens (Human) OX=9606 GN=COPG1 PE=1 SV=1	31	62	20	874	97.7	5.47	24.24	1.452	1.816	1.707	7.67049e+06	1.23839e+07	1.62685e+07	1.40127e+07
P54920	Alpha-soluble NSF attachment protein OS=Homo sapiens (Human) OX=9606 GN=NAPA PE=1 SV=3	61	51	15	295	33.2	5.36	54.4	1.341	0.89	1.517	1.18803e+07	1.65504e+07	1.27006e+07	1.60157e+07
O75592	E3 ubiquitin-protein ligase MYCBP2 OS=Homo sapiens (Human) OX=9606 GN=MYCBP2 PE=1 SV=4	7	34	23	4678	513.3	7.02	5.96	0.811	1.186	0.8	4.70363e+06	5.3642e+06	5.62562e+06	4.31604e+06
P62241	40S ribosomal protein S8 OS=Homo sapiens (Human) OX=9606 GN=RPS8 PE=1 SV=2	51	97	10	208	24.2	10.32	181.04	1.134	0.518	0.816	2.59773e+08	2.74796e+08	1.62984e+08	2.13696e+08
Q5VYK3	Proteasome adapter and scaffold protein ECM29 OS=Homo sapiens (Human) OX=9606 GN=ECPAS PE=1 SV=2	14	48	21	1845	204.2	7.12	12.97	1.212	1.176	1.478	6.25242e+06	7.23163e+06	8.14343e+06	8.33511e+06
O76094	Signal recognition particle subunit SRP72 OS=Homo sapiens (Human) OX=9606 GN=SRP72 PE=1 SV=3	30	52	17	671	74.6	9.26	35.71	1.492	1.336	1.437	7.31574e+06	1.16072e+07	8.47253e+06	9.93178e+06
P19022	Cadherin-2 OS=Homo sapiens (Human) OX=9606 GN=CDH2 PE=1 SV=4	25	39	14	906	99.7	4.81	27.45	0.777	0.398	0.622	5.72542e+07	4.88053e+07	2.22597e+07	3.69944e+07
P51659	Peroxisomal multifunctional enzyme type 2 OS=Homo sapiens (Human) OX=9606 GN=HSD17B4 PE=1 SV=3	33	45	16	736	79.6	8.84	34.43	0.914	1.25	1.368	6.09753e+06	6.8468e+06	7.4673e+06	9.31757e+06
P08758	Annexin A5 OS=Homo sapiens (Human) OX=9606 GN=ANXA5 PE=1 SV=2	65	54	18	320	35.9	5.05	35.17	1.469	0.682	2.001	1.39008e+07	1.98553e+07	1.23421e+07	3.21049e+07
P30101	Protein disulfide-isomerase A3 OS=Homo sapiens (Human) OX=9606 GN=PDIA3 PE=1 SV=4	46	53	18	505	56.7	6.35	22.2	1.547	1.24	2.325	9.6844e+06	1.15633e+07	1.31582e+07	1.78295e+07
Q5QJE6	Deoxynucleotidyltransferase terminal-interacting protein 2 OS=Homo sapiens (Human) OX=9606 GN=DNTTIP2 PE=1 SV=2	27	49	16	756	84.4	6.16	33.4	1.437	1.198	0.892	1.02863e+07	1.41226e+07	9.30566e+06	8.69221e+06
Q14C86	GTPase-activating protein and VPS9 domain-containing protein 1 OS=Homo sapiens (Human) OX=9606 GN=GAPVD1 PE=1 SV=2	17	43	20	1478	164.9	5.22	28.31	0.964	1.552	1.225	5.26537e+06	6.8327e+06	1.07741e+07	8.77917e+06
Q9NYH9	U3 small nucleolar RNA-associated protein 6 homolog OS=Homo sapiens (Human) OX=9606 GN=UTP6 PE=2 SV=2	38	43	20	597	70.1	7.28	34.01	1.352	1.348	1.231	1.16603e+07	1.4417e+07	1.20878e+07	1.32521e+07
Q9BY77	Polymerase delta-interacting protein 3 OS=Homo sapiens (Human) OX=9606 GN=POLDIP3 PE=1 SV=2	48	62	17	421	46.1	9.99	48.01	1.311	1.684	1.416	1.27681e+07	2.03238e+07	2.93738e+07	2.22489e+07
P51531	Probable global transcription activator SNF2L2 OS=Homo sapiens (Human) OX=9606 GN=SMARCA2 PE=1 SV=2	12	49	2	1590	181.2	7.2	43.26	1.16	0.861	0.901	322971	336708	246375	260443
Q96HP0	Dedicator of cytokinesis protein 6 OS=Homo sapiens (Human) OX=9606 GN=DOCK6 PE=1 SV=3	12	44	19	2047	229.4	6.74	17.98	1.05	0.773	0.952	4.90117e+06	5.75469e+06	3.61684e+06	4.41837e+06
Q86V81	THO complex subunit 4 OS=Homo sapiens (Human) OX=9606 GN=ALYREF PE=1 SV=3	54	87	9	257	26.9	11.15	157.25	1.063	0.663	0.957	1.34633e+08	1.60444e+08	1.78521e+08	1.71148e+08
P40227	T-complex protein 1 subunit zeta OS=Homo sapiens (Human) OX=9606 GN=CCT6A PE=1 SV=3	35	52	12	531	58	6.68	55.36	1.022	1.157	1.383	1.8169e+07	2.07294e+07	2.00157e+07	2.33525e+07
Q9ULX6	A-kinase anchor protein 8-like OS=Homo sapiens (Human) OX=9606 GN=AKAP8L PE=1 SV=4	30	47	17	646	71.6	5.05	24.55	1.02	2.626	0.936	9.38269e+06	1.03731e+07	2.45292e+07	8.84983e+06
Q5T3I0	G patch domain-containing protein 4 OS=Homo sapiens (Human) OX=9606 GN=GPATCH4 PE=1 SV=2	38	44	15	446	50.4	9.63	39.85	1.268	0.936	0.916	1.006e+07	1.28858e+07	8.92016e+06	9.62755e+06
Q9NYL2	Mitogen-activated protein kinase kinase kinase 20 OS=Homo sapiens (Human) OX=9606 GN=MAP3K20 PE=1 SV=3	24	37	16	800	91.1	7.87	30.52	0.933	0.806	0.726	6.66356e+06	8.06697e+06	6.39562e+06	5.63756e+06
P46459	Vesicle-fusing ATPase OS=Homo sapiens (Human) OX=9606 GN=NSF PE=1 SV=3	29	54	21	744	82.5	6.95	16.57	0.99	1.521	1.083	8.5429e+06	8.94628e+06	1.1846e+07	9.45763e+06
P61158	Actin-related protein 3 OS=Homo sapiens (Human) OX=9606 GN=ACTR3 PE=1 SV=3	48	67	15	418	47.3	5.88	71.53	1.017	0.711	1.2	3.65562e+07	2.78344e+07	2.68454e+07	3.23577e+07
Q9Y3T9	Nucleolar complex protein 2 homolog OS=Homo sapiens (Human) OX=9606 GN=NOC2L PE=1 SV=4	21	74	17	749	84.9	5.62	88.09	1.159	0.693	0.92	3.7009e+07	4.76281e+07	3.83785e+07	3.9515e+07
Q6ZU35	Capping protein inhibiting regulator of actin dynamics OS=Homo sapiens (Human) OX=9606 GN=CRACD PE=1 SV=3	22	36	22	1233	136.7	5.6	10.92	1.376	0.854	0.992	9.26183e+06	1.49422e+07	8.95206e+06	1.03214e+07
Q8IX12	Cell division cycle and apoptosis regulator protein 1 OS=Homo sapiens (Human) OX=9606 GN=CCAR1 PE=1 SV=2	18	58	19	1150	132.7	5.76	39.01	1.131	0.74	0.772	1.84672e+07	2.25988e+07	1.40037e+07	1.5853e+07
O15294	UDP-N-acetylglucosamine--peptide N-acetylglucosaminyltransferase 110 kDa subunit OS=Homo sapiens (Human) OX=9606 GN=OGT PE=1 SV=3	21	45	18	1046	116.9	6.7	18	0.82	0.889	0.963	7.41254e+06	7.6298e+06	8.47927e+06	7.87517e+06
P29317	Ephrin type-A receptor 2 OS=Homo sapiens (Human) OX=9606 GN=EPHA2 PE=1 SV=2	24	37	18	976	108.2	6.23	11.01	1.389	1.042	0.832	7.0731e+06	1.08488e+07	8.01214e+06	6.54551e+06
O75400	Pre-mRNA-processing factor 40 homolog A OS=Homo sapiens (Human) OX=9606 GN=PRPF40A PE=1 SV=2	22	59	19	957	108.7	7.56	41.79	0.876	0.901	0.736	3.47652e+07	3.01672e+07	2.87189e+07	2.42437e+07
P83111	Serine beta-lactamase-like protein LACTB, mitochondrial OS=Homo sapiens (Human) OX=9606 GN=LACTB PE=1 SV=2	33	60	15	547	60.7	8.53	41	1.121	0.604	0.872	1.99492e+07	2.67281e+07	1.63239e+07	2.04689e+07
Q9Y5J1	U3 small nucleolar RNA-associated protein 18 homolog OS=Homo sapiens (Human) OX=9606 GN=UTP18 PE=1 SV=3	49	46	17	556	62	8.76	43.12	1.381	0.979	1.298	1.29277e+07	1.91142e+07	1.59234e+07	1.79966e+07
Q9NQ55	Suppressor of SWI4 1 homolog OS=Homo sapiens (Human) OX=9606 GN=PPAN PE=2 SV=1	39	52	13	473	53.2	10.13	59.13	1.069	0.476	0.79	2.75864e+07	3.00922e+07	1.98942e+07	2.0252e+07
P33991	DNA replication licensing factor MCM4 OS=Homo sapiens (Human) OX=9606 GN=MCM4 PE=1 SV=5	24	49	17	863	96.5	6.74	42.74	0.992	0.85	0.908	2.81408e+07	2.85171e+07	3.20992e+07	3.53908e+07
Q63HN8	E3 ubiquitin-protein ligase RNF213 OS=Homo sapiens (Human) OX=9606 GN=RNF213 PE=1 SV=3	5	37	24	5207	591	6.48	0	1.176	1.787	1.26	3.62733e+06	6.43985e+06	7.34992e+06	4.90355e+06
Q9H0H5	Rac GTPase-activating protein 1 OS=Homo sapiens (Human) OX=9606 GN=RACGAP1 PE=1 SV=1	36	48	18	632	71	8.88	29.93	1.153	0.954	0.89	1.20236e+07	1.51929e+07	1.3467e+07	1.13089e+07
Q9P2N5	RNA-binding protein 27 OS=Homo sapiens (Human) OX=9606 GN=RBM27 PE=1 SV=2	22	45	18	1060	118.6	9.19	23.22	1.309	1.006	0.746	7.49306e+06	1.06549e+07	7.9469e+06	5.90072e+06
P15144	Aminopeptidase N OS=Homo sapiens (Human) OX=9606 GN=ANPEP PE=1 SV=4	24	44	17	967	109.5	5.48	35.84	0.547	0.267	0.463	1.74455e+07	9.00481e+06	6.13993e+06	7.9462e+06
P18621	60S ribosomal protein L17 OS=Homo sapiens (Human) OX=9606 GN=RPL17 PE=1 SV=3	47	102	9	184	21.4	10.17	201.54	0.845	0.65	0.484	2.58264e+08	2.30399e+08	1.55088e+08	1.70996e+08
P30050	60S ribosomal protein L12 OS=Homo sapiens (Human) OX=9606 GN=RPL12 PE=1 SV=1	62	134	8	165	17.8	9.42	270.8	1.308	0.943	1.276	5.54273e+08	6.84369e+08	4.94051e+08	6.05929e+08
Q15366	Poly(rC)-binding protein 2 OS=Homo sapiens (Human) OX=9606 GN=PCBP2 PE=1 SV=1	40	58	6	365	38.6	6.79	95.42	1.141	0.483	1.152	2.57402e+07	2.54095e+07	1.9761e+07	2.53824e+07
Q9H501	ESF1 homolog OS=Homo sapiens (Human) OX=9606 GN=ESF1 PE=1 SV=1	27	55	20	851	98.7	5.11	43.89	1.525	1.139	1.163	1.22906e+07	1.90398e+07	1.17312e+07	1.23795e+07
P26368	Splicing factor U2AF 65 kDa subunit OS=Homo sapiens (Human) OX=9606 GN=U2AF2 PE=1 SV=4	35	85	10	475	53.5	9.09	115.62	0.331	0.394	0.671	1.66817e+08	6.2892e+07	7.67429e+07	9.12697e+07
Q9H9Y6	DNA-directed RNA polymerase I subunit RPA2 OS=Homo sapiens (Human) OX=9606 GN=POLR1B PE=1 SV=2	18	48	18	1135	128.1	7.83	30.95	1.237	0.561	0.836	1.07458e+07	1.3136e+07	6.55062e+06	1.04907e+07
Q14566	DNA replication licensing factor MCM6 OS=Homo sapiens (Human) OX=9606 GN=MCM6 PE=1 SV=1	25	42	18	821	92.8	5.41	30.46	1.162	0.995	1.122	8.46999e+06	9.60623e+06	1.00391e+07	9.1096e+06
Q8IY37	Probable ATP-dependent RNA helicase DHX37 OS=Homo sapiens (Human) OX=9606 GN=DHX37 PE=1 SV=1	21	46	21	1157	129.5	8.1	16.57	1.321	1.096	0.926	1.38413e+07	1.52117e+07	1.1133e+07	1.06912e+07
Q7KZI7	Serine/threonine-protein kinase MARK2 OS=Homo sapiens (Human) OX=9606 GN=MARK2 PE=1 SV=2	27	58	14	788	87.9	9.72	43.58	1.351	1.269	0.942	7.89511e+06	1.07344e+07	9.75315e+06	8.53803e+06
P05387	60S acidic ribosomal protein P2 OS=Homo sapiens (Human) OX=9606 GN=RPLP2 PE=1 SV=1	96	92	9	115	11.7	4.54	182.31	1.461	1.251	1.308	3.27245e+08	3.91159e+08	2.49277e+08	3.44678e+08
Q14157	Ubiquitin-associated protein 2-like OS=Homo sapiens (Human) OX=9606 GN=UBAP2L PE=1 SV=2	22	54	14	1087	114.5	7.11	40.45	1.293	1.059	1.255	2.14001e+07	24765064	2.01834e+07	2.36541e+07
P15311	Ezrin OS=Homo sapiens (Human) OX=9606 GN=EZR PE=1 SV=4	28	71	11	586	69.4	6.27	64.56	1.288	1.298	1.267	1.86888e+07	2.0036e+07	2.28556e+07	1.8575e+07
Q9H2D6	TRIO and F-actin-binding protein OS=Homo sapiens (Human) OX=9606 GN=TRIOBP PE=1 SV=3	8	47	16	2365	261.2	8.48	31.14	1.226	1.195	1.193	9.25671e+06	1.16497e+07	8.98476e+06	1.11272e+07
O94901	SUN domain-containing protein 1 OS=Homo sapiens (Human) OX=9606 GN=SUN1 PE=1 SV=3	29	51	18	812	90	7.08	20.99	1.256	1.365	1.022	8.96665e+06	1.03892e+07	1.03405e+07	8.53194e+06
P62495	Eukaryotic peptide chain release factor subunit 1 OS=Homo sapiens (Human) OX=9606 GN=ETF1 PE=1 SV=3	39	56	15	437	49	5.71	69.04	1.165	0.451	0.811	2.1381e+07	2.52772e+07	1.06981e+07	1.78208e+07
Q9UKJ3	G patch domain-containing protein 8 OS=Homo sapiens (Human) OX=9606 GN=GPATCH8 PE=1 SV=2	14	49	17	1502	164.1	8.66	26.97	0.567	1.042	0.771	1.59339e+07	7.92579e+06	1.35389e+07	1.13068e+07
Q9NZI8	Insulin-like growth factor 2 mRNA-binding protein 1 OS=Homo sapiens (Human) OX=9606 GN=IGF2BP1 PE=1 SV=2	31	53	14	577	63.4	9.2	45.17	1.354	1.083	1.047	1.111e+07	1.46398e+07	1.18276e+07	1.15081e+07
O43818	U3 small nucleolar RNA-interacting protein 2 OS=Homo sapiens (Human) OX=9606 GN=RRP9 PE=1 SV=1	40	55	15	475	51.8	7.85	48.39	1.069	1.044	0.84	2.2421e+07	2.31428e+07	2.30209e+07	1.8522e+07
P52597	Heterogeneous nuclear ribonucleoprotein F OS=Homo sapiens (Human) OX=9606 GN=HNRNPF PE=1 SV=3	42	75	9	415	45.6	5.58	116.27	1.122	1.404	1.099	2.57614e+07	3.2349e+07	5.24888e+07	3.47423e+07
Q9Y295	Developmentally-regulated GTP-binding protein 1 OS=Homo sapiens (Human) OX=9606 GN=DRG1 PE=1 SV=1	44	46	14	367	40.5	8.9	49.94	1.113	0.352	0.83	2.04684e+07	2.33488e+07	8.78045e+06	1.59897e+07
Q15477	Helicase SKI2W OS=Homo sapiens (Human) OX=9606 GN=SKIV2L PE=1 SV=3	19	41	19	1246	137.7	6.06	15.16	1.135	0.93	0.782	8.15255e+06	8.07226e+06	7.83207e+06	6.16146e+06
Q9BQ67	Glutamate-rich WD repeat-containing protein 1 OS=Homo sapiens (Human) OX=9606 GN=GRWD1 PE=1 SV=1	46	47	12	446	49.4	4.92	68.61	0.994	0.676	0.891	1.85042e+07	1.4975e+07	1.13812e+07	1.3801e+07
O00231	26S proteasome non-ATPase regulatory subunit 11 OS=Homo sapiens (Human) OX=9606 GN=PSMD11 PE=1 SV=3	44	39	15	422	47.4	6.48	55.51	1.592	0.924	1.568	1.53608e+07	2.13867e+07	1.87449e+07	2.2207e+07
Q96I24	Far upstream element-binding protein 3 OS=Homo sapiens (Human) OX=9606 GN=FUBP3 PE=1 SV=2	36	55	13	572	61.6	8.38	46.77	1.185	1.828	0.983	1.037e+07	1.22772e+07	1.58142e+07	9.75526e+06
Q9P0V3	SH3 domain-binding protein 4 OS=Homo sapiens (Human) OX=9606 GN=SH3BP4 PE=1 SV=1	26	41	20	963	107.4	7.71	20.56	1.099	0.858	0.819	9.264e+06	9.27857e+06	7.46871e+06	7.17687e+06
Q8N8A6	ATP-dependent RNA helicase DDX51 OS=Homo sapiens (Human) OX=9606 GN=DDX51 PE=1 SV=3	33	47	17	666	72.4	8.16	36.34	0.93	0.615	0.788	1.10229e+07	1.16828e+07	8.18694e+06	8.91897e+06
Q9UBB4	Ataxin-10 OS=Homo sapiens (Human) OX=9606 GN=ATXN10 PE=1 SV=1	41	37	16	475	53.5	5.25	30.32	1.902	1.44	2.363	4.11631e+06	1.05533e+07	1.19206e+07	1.37402e+07
P20042	Eukaryotic translation initiation factor 2 subunit 2 OS=Homo sapiens (Human) OX=9606 GN=EIF2S2 PE=1 SV=2	51	73	14	333	38.4	5.8	96.45	2.116	1.471	1.352	2.72839e+07	5.62245e+07	3.65559e+07	3.72107e+07
O15213	WD repeat-containing protein 46 OS=Homo sapiens (Human) OX=9606 GN=WDR46 PE=1 SV=3	33	38	16	610	68	9.67	32.67	1.167	1.009	0.725	1.11632e+07	1.22281e+07	9.84206e+06	8.06437e+06
Q13501	Sequestosome-1 OS=Homo sapiens (Human) OX=9606 GN=SQSTM1 PE=1 SV=1	50	48	10	440	47.7	5.22	32.42	1.191	1.852	1.217	9.33797e+06	1.11946e+07	1.17633e+07	1.20257e+07
Q6UXN9	WD repeat-containing protein 82 OS=Homo sapiens (Human) OX=9606 GN=WDR82 PE=1 SV=1	58	73	15	313	35.1	7.69	75.32	0.281	0.32	0.256	1.19932e+08	3.10174e+07	3.29329e+07	3.23031e+07
P49736	DNA replication licensing factor MCM2 OS=Homo sapiens (Human) OX=9606 GN=MCM2 PE=1 SV=4	24	57	19	904	101.8	5.52	22.79	1.018	1.104	1.171	1.06491e+07	1.30105e+07	1.42348e+07	1.19259e+07
Q8NE01	Metal transporter CNNM3 OS=Homo sapiens (Human) OX=9606 GN=CNNM3 PE=1 SV=1	28	55	17	707	76.1	6.09	30.57	0.838	0.667	0.991	1.51825e+07	1.36354e+07	1.18609e+07	1.39267e+07
O15144	Actin-related protein 2/3 complex subunit 2 OS=Homo sapiens (Human) OX=9606 GN=ARPC2 PE=1 SV=1	56	49	14	300	34.3	7.36	53.84	1.332	0.857	0.958	2.11083e+07	2.21409e+07	2.05037e+07	2.04719e+07
P62195	26S proteasome regulatory subunit 8 OS=Homo sapiens (Human) OX=9606 GN=PSMC5 PE=1 SV=1	52	48	15	406	45.6	7.55	41.1	0.912	0.975	1.433	7.86334e+06	8.6284e+06	9.87669e+06	1.18559e+07
Q6PJT7	Zinc finger CCCH domain-containing protein 14 OS=Homo sapiens (Human) OX=9606 GN=ZC3H14 PE=1 SV=1	29	52	17	736	82.8	7.31	16.68	0.722	1.01	0.716	9.93838e+06	5.82129e+06	8.20294e+06	6.1105e+06
Q8NCA5	Protein FAM98A OS=Homo sapiens (Human) OX=9606 GN=FAM98A PE=1 SV=2	31	51	9	518	55.2	8.95	89.93	1.267	1.056	1.068	2.56736e+07	2.92184e+07	2.12627e+07	2.89508e+07
Q9BW27	Nuclear pore complex protein Nup85 OS=Homo sapiens (Human) OX=9606 GN=NUP85 PE=1 SV=1	29	39	16	656	75	5.55	25.21	1.073	1.035	1.419	1.0262e+07	9.75912e+06	1.07286e+07	1.15806e+07
O75475	PC4 and SFRS1-interacting protein OS=Homo sapiens (Human) OX=9606 GN=PSIP1 PE=1 SV=1	34	41	15	530	60.1	9.13	42.39	1.649	1.404	1.43	1.60248e+07	2.23341e+07	1.76395e+07	1.83194e+07
P42696	RNA-binding protein 34 OS=Homo sapiens (Human) OX=9606 GN=RBM34 PE=1 SV=2	43	52	16	430	48.5	10.11	42.79	1.269	1.115	1.047	1.44382e+07	1.72223e+07	1.554e+07	1.38416e+07
Q96EE3	Nucleoporin SEH1 OS=Homo sapiens (Human) OX=9606 GN=SEH1L PE=1 SV=3	53	44	13	360	39.6	8.09	28.47	1.27	0.833	1.281	7.67334e+06	1.03104e+07	7.29699e+06	1.03709e+07
Q9UBQ5	Eukaryotic translation initiation factor 3 subunit K OS=Homo sapiens (Human) OX=9606 GN=EIF3K PE=1 SV=1	56	58	8	218	25	4.93	88.16	1.805	1.628	1.723	4.09467e+07	7.07296e+07	4.65886e+07	6.91798e+07
Q13263	Transcription intermediary factor 1-beta OS=Homo sapiens (Human) OX=9606 GN=TRIM28 PE=1 SV=5	28	56	15	835	88.5	5.77	31.24	1.302	1.259	1.613	1.6045e+07	1.89071e+07	3.00863e+07	2.36094e+07
P09661	U2 small nuclear ribonucleoprotein A' OS=Homo sapiens (Human) OX=9606 GN=SNRPA1 PE=1 SV=2	47	95	13	255	28.4	8.62	147.95	0.418	0.339	0.55	1.31597e+08	5.69446e+07	5.08858e+07	6.95158e+07
A0A2R8Y4L2	Heterogeneous nuclear ribonucleoprotein A1 pseudogene 48 OS=Homo sapiens (Human) OX=9606 GN=HNRNPA1P48 PE=1 SV=1	46	96	1	275	29.2	9.48	143.06	1.162	0.999	1.688	2.80261e+06	3.25757e+06	2.79878e+06	4.73128e+06
Q13123	Protein Red OS=Homo sapiens (Human) OX=9606 GN=IK PE=1 SV=3	38	50	18	557	65.6	6.64	28.77	0.803	0.799	0.656	1.55426e+07	1.22554e+07	1.414e+07	9.76897e+06
P35052	Glypican-1 OS=Homo sapiens (Human) OX=9606 GN=GPC1 PE=1 SV=2	38	46	14	558	61.6	7.3	30.65	0.73	0.521	0.637	2.89212e+07	2.40695e+07	1.51636e+07	2.56173e+07
Q92485	Acid sphingomyelinase-like phosphodiesterase 3b OS=Homo sapiens (Human) OX=9606 GN=SMPDL3B PE=1 SV=2	41	55	12	455	50.8	5.64	69.22	0.583	0.448	0.508	5.05947e+07	2.91113e+07	2.99649e+07	2.81698e+07
O95400	CD2 antigen cytoplasmic tail-binding protein 2 OS=Homo sapiens (Human) OX=9606 GN=CD2BP2 PE=1 SV=1	44	58	11	341	37.6	4.61	73.03	0.794	1	0.87	5.82006e+07	4.75887e+07	5.42124e+07	4.98275e+07
P13674	Prolyl 4-hydroxylase subunit alpha-1 OS=Homo sapiens (Human) OX=9606 GN=P4HA1 PE=1 SV=2	31	45	15	534	61	6.01	45.31	1.235	2.117	1.623	1.07371e+07	1.18641e+07	2.1909e+07	1.87986e+07
Q07955	Serine/arginine-rich splicing factor 1 OS=Homo sapiens (Human) OX=9606 GN=SRSF1 PE=1 SV=2	42	151	13	248	27.7	10.36	244.17	0.885	1.346	0.938	1.319e+08	1.22197e+08	1.47684e+08	1.20747e+08
Q96TC7	Regulator of microtubule dynamics protein 3 OS=Homo sapiens (Human) OX=9606 GN=RMDN3 PE=1 SV=2	41	50	15	470	52.1	5.1	59.4	1.031	0.484	0.811	2.17164e+07	2.54923e+07	1.2085e+07	1.70935e+07
Q9UHB9	Signal recognition particle subunit SRP68 OS=Homo sapiens (Human) OX=9606 GN=SRP68 PE=1 SV=2	34	41	15	627	70.7	8.56	41.91	1.225	1.175	1.073	8.23364e+06	8.73682e+06	9.08817e+06	8.8999e+06
Q9UG63	ATP-binding cassette sub-family F member 2 OS=Homo sapiens (Human) OX=9606 GN=ABCF2 PE=1 SV=2	26	44	15	623	71.2	7.37	35.79	1.451	0.799	0.794	1.33349e+07	1.88313e+07	8.8185e+06	1.0436e+07
P14678	Small nuclear ribonucleoprotein-associated proteins B and B' OS=Homo sapiens (Human) OX=9606 GN=SNRPB PE=1 SV=2	25	139	7	240	24.6	11.19	169.53	0.488	0.664	0.866	4.53206e+08	2.07609e+08	1.87533e+08	3.23354e+08
Q9UNE7	E3 ubiquitin-protein ligase CHIP OS=Homo sapiens (Human) OX=9606 GN=STUB1 PE=1 SV=2	54	54	16	303	34.8	5.87	33.67	1.242	1.221	1.173	1.26907e+07	1.43082e+07	1.51183e+07	1.58011e+07
P12268	Inosine-5'-monophosphate dehydrogenase 2 OS=Homo sapiens (Human) OX=9606 GN=IMPDH2 PE=1 SV=2	33	46	13	514	55.8	6.9	31.53	1.09	1.024	1.406	1.2407e+07	1.28654e+07	1.39768e+07	1.63493e+07
P55196	Afadin OS=Homo sapiens (Human) OX=9606 GN=AFDN PE=1 SV=3	12	35	16	1824	206.7	6.47	18.89	1.499	1.068	0.976	2.7146e+06	6.01573e+06	4.26159e+06	3.04243e+06
Q9Y6M4	Casein kinase I isoform gamma-3 OS=Homo sapiens (Human) OX=9606 GN=CSNK1G3 PE=1 SV=2	40	63	5	447	51.4	9.22	57.75	0.705	0.372	0.444	6.02956e+06	3.90987e+06	2.10402e+06	3.09156e+06
P29992	Guanine nucleotide-binding protein subunit alpha-11 OS=Homo sapiens (Human) OX=9606 GN=GNA11 PE=1 SV=2	50	66	8	359	42.1	5.69	87.99	0.838	0.729	1.037	2.55206e+07	2.83853e+07	2.50071e+07	3.11379e+07
Q86VM9	Zinc finger CCCH domain-containing protein 18 OS=Homo sapiens (Human) OX=9606 GN=ZC3H18 PE=1 SV=2	22	44	15	953	106.3	8.32	38.64	1.274	1.505	1.146	7.88956e+06	1.01231e+07	1.11078e+07	9.0521e+06
P50895	Basal cell adhesion molecule OS=Homo sapiens (Human) OX=9606 GN=BCAM PE=1 SV=2	33	43	14	628	67.4	5.81	31.87	1.378	1.625	1.062	1.02562e+07	1.01716e+07	1.0505e+07	9.5047e+06
P39656	Dolichyl-diphosphooligosaccharide--protein glycosyltransferase 48 kDa subunit OS=Homo sapiens (Human) OX=9606 GN=DDOST PE=1 SV=4	36	59	12	456	50.8	6.55	90.18	1.405	0.789	1.213	3.94847e+07	5.67845e+07	3.91688e+07	4.57161e+07
O75569	Interferon-inducible double-stranded RNA-dependent protein kinase activator A OS=Homo sapiens (Human) OX=9606 GN=PRKRA PE=1 SV=1	50	42	12	313	34.4	8.41	42.34	1.182	1.377	1.174	1.5606e+07	1.87012e+07	1.9805e+07	1.81953e+07
Q12792	Twinfilin-1 OS=Homo sapiens (Human) OX=9606 GN=TWF1 PE=1 SV=3	44	62	12	350	40.3	6.96	97.13	0.907	0.628	0.862	3.76451e+07	3.49198e+07	2.79108e+07	3.02747e+07
P35250	Replication factor C subunit 2 OS=Homo sapiens (Human) OX=9606 GN=RFC2 PE=1 SV=3	49	63	15	354	39.1	6.44	70.94	1.414	1.102	1.172	2.67889e+07	38285386	3.21669e+07	3.24835e+07
P52732	Kinesin-like protein KIF11 OS=Homo sapiens (Human) OX=9606 GN=KIF11 PE=1 SV=2	20	36	18	1056	119.1	5.64	24.34	1.39	1.803	1.423	6.85992e+06	8.52893e+06	8.97789e+06	7.22368e+06
P45880	Voltage-dependent anion-selective channel protein 2 OS=Homo sapiens (Human) OX=9606 GN=VDAC2 PE=1 SV=2	60	97	12	294	31.5	7.56	144.37	3.328	0.992	1.607	8.88405e+07	2.91723e+08	9.83452e+07	1.25985e+08
P27695	DNA-(apurinic or apyrimidinic site) endonuclease OS=Homo sapiens (Human) OX=9606 GN=APEX1 PE=1 SV=2	46	38	10	318	35.5	8.12	42.95	2.084	1.043	2.143	4.88584e+06	1.1646e+07	6.07707e+06	1.08497e+07
Q05519	Serine/arginine-rich splicing factor 11 OS=Homo sapiens (Human) OX=9606 GN=SRSF11 PE=1 SV=1	27	85	10	484	53.5	10.52	93.24	0.355	0.619	0.514	8.77737e+07	2.61867e+07	4.03413e+07	4.04344e+07
P51610	Host cell factor 1 OS=Homo sapiens (Human) OX=9606 GN=HCFC1 PE=1 SV=2	11	55	19	2035	208.6	7.46	19.21	1.15	1.575	1.224	8.05414e+06	1.15953e+07	1.5281e+07	1.18527e+07
P27824	Calnexin OS=Homo sapiens (Human) OX=9606 GN=CANX PE=1 SV=2	30	52	16	592	67.5	4.6	50.14	1.338	1.655	1.771	1.45632e+07	2.0085e+07	2.47739e+07	2.6978e+07
Q9NVI1	Fanconi anemia group I protein OS=Homo sapiens (Human) OX=9606 GN=FANCI PE=1 SV=4	16	43	21	1328	149.2	6.74	10.12	1.297	1.717	1.582	1.99023e+07	3.14483e+07	3.13051e+07	2.54187e+07
Q9H078	Caseinolytic peptidase B protein homolog OS=Homo sapiens (Human) OX=9606 GN=CLPB PE=1 SV=1	28	54	18	707	78.7	9.01	42.21	1.8	2.04	1.453	7.63792e+06	1.44808e+07	1.24834e+07	1.07898e+07
P62333	26S proteasome regulatory subunit 10B OS=Homo sapiens (Human) OX=9606 GN=PSMC6 PE=1 SV=1	46	39	12	389	44.1	7.49	46.99	1.003	0.882	1.173	8.61543e+06	9.19282e+06	9.17843e+06	1.07971e+07
P62750	60S ribosomal protein L23a OS=Homo sapiens (Human) OX=9606 GN=RPL23A PE=1 SV=1	44	108	10	156	17.7	10.45	193.24	1.273	1.082	0.932	1.85076e+08	2.7713e+08	2.19641e+08	1.86193e+08
Q9UBU9	Nuclear RNA export factor 1 OS=Homo sapiens (Human) OX=9606 GN=NXF1 PE=1 SV=1	37	37	17	619	70.1	8.51	28.66	1.247	1.049	0.978	8.7103e+06	1.19246e+07	1.02494e+07	8.59017e+06
P78316	Nucleolar protein 14 OS=Homo sapiens (Human) OX=9606 GN=NOP14 PE=1 SV=3	23	41	16	857	97.6	7.58	32.14	1.197	1.168	0.904	7.09205e+06	1.0134e+07	8.18451e+06	7.26466e+06
O15381	Nuclear valosin-containing protein-like OS=Homo sapiens (Human) OX=9606 GN=NVL PE=1 SV=1	24	42	17	856	95	6.48	13.64	1.106	1.004	0.836	7.71717e+06	8.46694e+06	5.15468e+06	5.81342e+06
P08621	U1 small nuclear ribonucleoprotein 70 kDa OS=Homo sapiens (Human) OX=9606 GN=SNRNP70 PE=1 SV=2	39	68	14	437	51.5	9.94	81.91	1.123	1.259	1.032	6.02512e+07	6.36756e+07	6.76442e+07	5.50053e+07
P30876	DNA-directed RNA polymerase II subunit RPB2 OS=Homo sapiens (Human) OX=9606 GN=POLR2B PE=1 SV=1	19	51	19	1174	133.8	6.87	25.18	1.036	1.056	1.033	8.75914e+06	8.55506e+06	8.60806e+06	8.13137e+06
Q969S3	Zinc finger protein 622 OS=Homo sapiens (Human) OX=9606 GN=ZNF622 PE=1 SV=1	37	40	14	477	54.2	6.15	42.44	1.681	1.072	1.208	6.24456e+06	1.01513e+07	7.46535e+06	7.92307e+06
Q15084	Protein disulfide-isomerase A6 OS=Homo sapiens (Human) OX=9606 GN=PDIA6 PE=1 SV=1	35	44	11	440	48.1	5.08	56.15	1.255	1.122	1.895	1.05037e+07	1.12375e+07	8.77497e+06	1.67813e+07
P62805	Histone H4 OS=Homo sapiens (Human) OX=9606 GN=H4C12 PE=1 SV=2	56	86	9	103	11.4	11.36	133.02	0.985	0.787	0.934	2.30006e+08	2.21863e+08	1.54192e+08	1.8366e+08
O43719	HIV Tat-specific factor 1 OS=Homo sapiens (Human) OX=9606 GN=HTATSF1 PE=1 SV=1	26	54	17	755	85.8	4.4	39.19	0.343	0.488	0.58	2.19041e+07	6.98218e+06	9.69581e+06	1.13827e+07
O75746	Calcium-binding mitochondrial carrier protein Aralar1 OS=Homo sapiens (Human) OX=9606 GN=SLC25A12 PE=1 SV=2	28	53	11	678	74.7	8.38	42.23	1.774	1.367	1.428	3.48241e+06	6.22033e+06	5.57186e+06	4.55834e+06
Q8NEM2	SHC SH2 domain-binding protein 1 OS=Homo sapiens (Human) OX=9606 GN=SHCBP1 PE=1 SV=3	30	42	17	672	75.6	4.75	16.76	1.196	1.041	1.411	9.73755e+06	1.01167e+07	9.60529e+06	1.09241e+07
P25398	40S ribosomal protein S12 OS=Homo sapiens (Human) OX=9606 GN=RPS12 PE=1 SV=3	55	131	8	132	14.5	7.21	260.85	1.396	1.694	1.42	6.19021e+08	8.38145e+08	6.0833e+08	7.64786e+08
P62841	40S ribosomal protein S15 OS=Homo sapiens (Human) OX=9606 GN=RPS15 PE=1 SV=2	56	55	5	145	17	10.39	53.78	1.178	1.037	0.856	3.89535e+07	3.00538e+07	1.90439e+07	2.47594e+07
P40926	Malate dehydrogenase, mitochondrial OS=Homo sapiens (Human) OX=9606 GN=MDH2 PE=1 SV=3	49	44	13	338	35.5	8.68	58.65	1.326	0.768	2.463	1.47826e+07	2.13776e+07	1.60313e+07	3.26924e+07
Q1ED39	Lysine-rich nucleolar protein 1 OS=Homo sapiens (Human) OX=9606 GN=KNOP1 PE=1 SV=1	33	35	14	458	51.6	9.86	38.48	1.714	1.452	1.356	7.23022e+06	1.40159e+07	1.25285e+07	1.11892e+07
Q9UNQ2	Probable dimethyladenosine transferase OS=Homo sapiens (Human) OX=9606 GN=DIMT1 PE=1 SV=1	57	42	13	313	35.2	9.99	44.12	1.139	0.595	0.955	2.02766e+07	2.20084e+07	9.67766e+06	1.48157e+07
Q9NVV4	Poly(A) RNA polymerase, mitochondrial OS=Homo sapiens (Human) OX=9606 GN=MTPAP PE=1 SV=1	31	43	14	582	66.1	9.04	48.83	1.044	0.74	0.872	1.72095e+07	1.71209e+07	9.76072e+06	1.0796e+07
Q9HCU4	Cadherin EGF LAG seven-pass G-type receptor 2 OS=Homo sapiens (Human) OX=9606 GN=CELSR2 PE=1 SV=1	10	40	20	2923	317.3	5.31	10.22	0.947	1.319	1.138	8.31782e+06	1.04458e+07	7.14423e+06	1.20398e+07
Q15428	Splicing factor 3A subunit 2 OS=Homo sapiens (Human) OX=9606 GN=SF3A2 PE=1 SV=2	32	50	11	464	49.2	9.64	53.08	0.389	0.465	0.476	4.72149e+07	1.69579e+07	2.48004e+07	2.28994e+07
Q9Y4C8	Probable RNA-binding protein 19 OS=Homo sapiens (Human) OX=9606 GN=RBM19 PE=1 SV=3	19	36	14	960	107.3	6.54	26.63	1.137	0.929	0.942	6.23322e+06	8.63436e+06	6.53835e+06	6.22563e+06
P31946	14-3-3 protein beta/alpha OS=Homo sapiens (Human) OX=9606 GN=YWHAB PE=1 SV=3	56	57	6	246	28.1	4.83	87.3	1.262	0.986	2.276	8.21909e+06	9.64834e+06	1.0237e+07	1.77096e+07
Q9ULW0	Targeting protein for Xklp2 OS=Homo sapiens (Human) OX=9606 GN=TPX2 PE=1 SV=2	30	49	20	747	85.6	9.23	23.61	1.963	1.572	1.153	6.63364e+06	1.19718e+07	9.00009e+06	7.19364e+06
Q8N766	ER membrane protein complex subunit 1 OS=Homo sapiens (Human) OX=9606 GN=EMC1 PE=1 SV=1	25	37	18	993	111.7	7.66	17.06	1.424	1.673	1.064	5.07855e+06	8.03911e+06	6.52397e+06	5.45197e+06
Q5T2T1	MAGUK p55 subfamily member 7 OS=Homo sapiens (Human) OX=9606 GN=MPP7 PE=1 SV=1	35	35	15	576	65.5	7.14	16.65	1.277	1.182	0.881	6.99556e+06	1.04309e+07	9.07058e+06	7.54923e+06
O15231	Zinc finger protein 185 OS=Homo sapiens (Human) OX=9606 GN=ZNF185 PE=1 SV=3	34	39	16	689	73.5	7.01	21.04	1.357	1.53	0.858	5.79525e+06	8.98202e+06	9.55757e+06	5.07774e+06
O95793	Double-stranded RNA-binding protein Staufen homolog 1 OS=Homo sapiens (Human) OX=9606 GN=STAU1 PE=1 SV=2	32	45	14	577	63.1	9.44	28.94	1.172	0.834	1.118	6.73302e+06	9.24667e+06	8.07042e+06	8.67235e+06
Q9UBC2	Epidermal growth factor receptor substrate 15-like 1 OS=Homo sapiens (Human) OX=9606 GN=EPS15L1 PE=1 SV=1	25	31	18	864	94.2	5.11	7.15	1.069	0.429	0.847	7.93796e+06	8.54674e+06	4.06741e+06	6.08966e+06
Q15424	Scaffold attachment factor B1 OS=Homo sapiens (Human) OX=9606 GN=SAFB PE=1 SV=4	28	52	10	915	102.6	5.47	26.11	1.595	1.276	1.147	5.19158e+06	6.35531e+06	6.32043e+06	6.12122e+06
Q9NWH9	SAFB-like transcription modulator OS=Homo sapiens (Human) OX=9606 GN=SLTM PE=1 SV=2	18	43	16	1034	117.1	7.87	19.58	1.397	1.154	1.066	7.16326e+06	1.37149e+07	1.1968e+07	9.34376e+06
Q8WUM0	Nuclear pore complex protein Nup133 OS=Homo sapiens (Human) OX=9606 GN=NUP133 PE=1 SV=2	17	40	17	1156	128.9	5.1	9.4	1.003	1.362	1.37	1.2767e+07	2.29438e+07	4.74698e+07	3.91062e+07
Q15024	Exosome complex component RRP42 OS=Homo sapiens (Human) OX=9606 GN=EXOSC7 PE=1 SV=3	46	42	10	291	31.8	5.19	58.1	1.396	0.628	0.953	1.60553e+07	2.06786e+07	9.73247e+06	1.57057e+07
O75821	Eukaryotic translation initiation factor 3 subunit G OS=Homo sapiens (Human) OX=9606 GN=EIF3G PE=1 SV=2	46	77	12	320	35.6	6.13	107.34	1.478	1.871	1.677	6.74566e+07	9.74667e+07	8.71846e+07	1.01349e+08
O60941	Dystrobrevin beta OS=Homo sapiens (Human) OX=9606 GN=DTNB PE=1 SV=1	32	51	15	627	71.3	7.91	45.72	0.727	0.802	0.803	1.6981e+07	1.28091e+07	1.20463e+07	1.41495e+07
Q8IX01	SURP and G-patch domain-containing protein 2 OS=Homo sapiens (Human) OX=9606 GN=SUGP2 PE=1 SV=2	22	42	17	1082	120.1	7.28	22.46	0.919	0.883	1.035	1.18326e+07	7.80348e+06	1.06215e+07	1.13188e+07
Q07954	Prolow-density lipoprotein receptor-related protein 1 OS=Homo sapiens (Human) OX=9606 GN=LRP1 PE=1 SV=2	5	40	18	4544	504.3	5.39	12.04	0.742	0.744	0.724	5.43065e+06	4.26138e+06	4.28461e+06	4.19794e+06
Q02809	Procollagen-lysine,2-oxoglutarate 5-dioxygenase 1 OS=Homo sapiens (Human) OX=9606 GN=PLOD1 PE=1 SV=2	28	42	17	727	83.5	6.95	25.13	1.224	1.02	1.227	1.6249e+07	2.19749e+07	2.14648e+07	2.13623e+07
P98196	Probable phospholipid-transporting ATPase IH OS=Homo sapiens (Human) OX=9606 GN=ATP11A PE=1 SV=3	17	39	16	1134	129.7	6.6	27.09	0.892	1.272	0.922	7.83753e+06	6.80586e+06	6.88531e+06	5.92037e+06
Q9UK61	Protein TASOR OS=Homo sapiens (Human) OX=9606 GN=TASOR PE=1 SV=3	15	34	21	1670	188.9	5.8	2.03	1.111	1.739	1.051	4.01439e+06	5.00396e+06	6.40986e+06	4.68711e+06
P08779	Keratin, type I cytoskeletal 16 OS=Homo sapiens (Human) OX=9606 GN=KRT16 PE=1 SV=4	30	69	5	473	51.2	5.05	98.32	2.819	1.316	1.095	669761	1.94887e+06	817537	890722
Q16795	NADH dehydrogenase [ubiquinone] 1 alpha subcomplex subunit 9, mitochondrial OS=Homo sapiens (Human) OX=9606 GN=NDUFA9 PE=1 SV=2	42	56	13	377	42.5	9.8	84.89	1.105	1.065	0.97	2.11909e+07	2.31303e+07	2.1685e+07	2.01443e+07
Q9ULT8	E3 ubiquitin-protein ligase HECTD1 OS=Homo sapiens (Human) OX=9606 GN=HECTD1 PE=1 SV=3	9	33	17	2610	289.2	5.35	13.22	1.199	1.411	1.005	3.52417e+06	3.97781e+06	5.15587e+06	3.79765e+06
Q01844	RNA-binding protein EWS OS=Homo sapiens (Human) OX=9606 GN=EWSR1 PE=1 SV=1	15	116	8	656	68.4	9.33	194.97	0.386	0.387	0.492	3.58554e+08	1.18022e+08	1.169e+08	1.51161e+08
O15357	Phosphatidylinositol 3,4,5-trisphosphate 5-phosphatase 2 OS=Homo sapiens (Human) OX=9606 GN=INPPL1 PE=1 SV=2	16	35	17	1258	138.5	6.54	29.86	0.992	1.007	1.25	6.9436e+06	6.62522e+06	8.16988e+06	7.16027e+06
P19784	Casein kinase II subunit alpha' OS=Homo sapiens (Human) OX=9606 GN=CSNK2A2 PE=1 SV=1	48	44	12	350	41.2	8.56	44.76	0.961	0.828	0.914	1.99386e+07	1.83709e+07	1.82805e+07	1.98713e+07
Q8TED0	U3 small nucleolar RNA-associated protein 15 homolog OS=Homo sapiens (Human) OX=9606 GN=UTP15 PE=1 SV=3	37	64	16	518	58.4	9.11	41.97	1.271	1.042	0.99	2.16158e+07	2.42231e+07	1.8949e+07	1.81512e+07
Q96HS1	Serine/threonine-protein phosphatase PGAM5, mitochondrial OS=Homo sapiens (Human) OX=9606 GN=PGAM5 PE=1 SV=2	52	79	13	289	32	8.68	83.21	1.555	1.049	1.076	1.95594e+08	2.50846e+08	1.41535e+08	2.02617e+08
Q9NX63	MICOS complex subunit MIC19 OS=Homo sapiens (Human) OX=9606 GN=CHCHD3 PE=1 SV=1	42	75	9	227	26.1	8.28	103.56	1.058	1.136	0.948	1.10123e+08	1.15694e+08	1.06125e+08	9.31209e+07
Q9NZL4	Hsp70-binding protein 1 OS=Homo sapiens (Human) OX=9606 GN=HSPBP1 PE=1 SV=2	47	45	12	359	39.3	5.21	46.84	1.961	0.429	1.683	1.3623e+07	2.09833e+07	7.07194e+06	2.1704e+07
P62714	Serine/threonine-protein phosphatase 2A catalytic subunit beta isoform OS=Homo sapiens (Human) OX=9606 GN=PPP2CB PE=1 SV=1	54	46	1	309	35.6	5.43	46.73	1.681	1.293	1.836	250774	421477	324309	460497
P36957	Dihydrolipoyllysine-residue succinyltransferase component of 2-oxoglutarate dehydrogenase complex, mitochondrial OS=Homo sapiens (Human) OX=9606 GN=DLST PE=1 SV=4	30	69	11	453	48.7	8.95	126.97	0.909	0.49	1.157	5.2478e+07	5.42378e+07	3.49417e+07	7.42126e+07
P18754	Regulator of chromosome condensation OS=Homo sapiens (Human) OX=9606 GN=RCC1 PE=1 SV=1	50	34	13	421	44.9	7.52	41.57	1.73	1.501	1.838	5.67046e+06	1.13502e+07	1.03413e+07	1.09514e+07
P78332	RNA-binding protein 6 OS=Homo sapiens (Human) OX=9606 GN=RBM6 PE=1 SV=5	21	36	19	1123	128.6	6.32	10.84	1.825	1.182	1.138	3.32121e+06	6.39417e+06	3.93991e+06	3.64097e+06
O95707	Ribonuclease P protein subunit p29 OS=Homo sapiens (Human) OX=9606 GN=POP4 PE=1 SV=2	46	60	9	220	25.4	10.07	92.8	44.76	74.527	92.528	1.59219e+06	1.16232e+08	2.31699e+08	2.38281e+08
P21127	Cyclin-dependent kinase 11B OS=Homo sapiens (Human) OX=9606 GN=CDK11B PE=1 SV=4	23	46	18	795	92.6	5.54	23.62	0.781	1.065	0.803	1.48158e+07	1.22841e+07	1.50077e+07	1.09571e+07
P61981	14-3-3 protein gamma OS=Homo sapiens (Human) OX=9606 GN=YWHAG PE=1 SV=2	51	63	7	247	28.3	4.89	89.85	1.656	1.568	2.47	1.75607e+07	2.82594e+07	2.23359e+07	4.49922e+07
Q01518	Adenylyl cyclase-associated protein 1 OS=Homo sapiens (Human) OX=9606 GN=CAP1 PE=1 SV=5	34	40	13	475	51.9	8.06	37.16	2.006	2.481	2.549	7.45784e+06	1.13962e+07	1.43856e+07	1.64017e+07
P67775	Serine/threonine-protein phosphatase 2A catalytic subunit alpha isoform OS=Homo sapiens (Human) OX=9606 GN=PPP2CA PE=1 SV=1	54	46	1	309	35.6	5.54	46.73	1.3	1.014	1.288	551576	716783	559264	710502
Q15008	26S proteasome non-ATPase regulatory subunit 6 OS=Homo sapiens (Human) OX=9606 GN=PSMD6 PE=1 SV=1	39	41	15	389	45.5	5.62	34.74	1.363	0.74	1.669	7.62846e+06	1.03556e+07	8.32933e+06	1.19194e+07
Q13488	V-type proton ATPase 116 kDa subunit a3 OS=Homo sapiens (Human) OX=9606 GN=TCIRG1 PE=1 SV=3	21	46	15	830	92.9	7.12	42.48	1.098	0.536	0.744	1.2466e+07	1.49108e+07	1.16427e+07	1.21274e+07
Q9Y221	60S ribosome subunit biogenesis protein NIP7 homolog OS=Homo sapiens (Human) OX=9606 GN=NIP7 PE=1 SV=1	61	41	9	180	20.4	8.51	58.41	0.864	0.317	0.719	5.06703e+07	4.7239e+07	2.9415e+07	3.54495e+07
Q86XZ4	Spermatogenesis-associated serine-rich protein 2 OS=Homo sapiens (Human) OX=9606 GN=SPATS2 PE=1 SV=1	38	42	14	545	59.5	8.9	35.09	1.266	0.653	0.922	1.32268e+07	1.39941e+07	1.14653e+07	1.11057e+07
O43823	A-kinase anchor protein 8 OS=Homo sapiens (Human) OX=9606 GN=AKAP8 PE=1 SV=1	34	34	16	692	76.1	5.15	14.55	1.087	1.438	1.09	9.20833e+06	1.13872e+07	1.37363e+07	9.36144e+06
P55795	Heterogeneous nuclear ribonucleoprotein H2 OS=Homo sapiens (Human) OX=9606 GN=HNRNPH2 PE=1 SV=1	37	77	6	449	49.2	6.3	94.41	1.632	1.157	1.033	4.26221e+06	5.93124e+06	4.81047e+06	4.3205e+06
P33992	DNA replication licensing factor MCM5 OS=Homo sapiens (Human) OX=9606 GN=MCM5 PE=1 SV=5	28	48	18	734	82.2	8.37	30.38	0.968	0.945	1.048	9.88854e+06	9.88004e+06	9.87568e+06	1.00655e+07
Q9GZS3	WD repeat-containing protein 61 OS=Homo sapiens (Human) OX=9606 GN=WDR61 PE=1 SV=1	56	38	11	305	33.6	5.47	50.82	0.948	0.83	1.117	1.50525e+07	1.75144e+07	1.59077e+07	1.78199e+07
Q96S55	ATPase WRNIP1 OS=Homo sapiens (Human) OX=9606 GN=WRNIP1 PE=1 SV=2	31	43	16	665	72.1	6.1	20.09	1.27	1.142	1.518	6.05421e+06	7.86869e+06	8.88681e+06	8.85444e+06
O75052	Carboxyl-terminal PDZ ligand of neuronal nitric oxide synthase protein OS=Homo sapiens (Human) OX=9606 GN=NOS1AP PE=1 SV=3	33	46	13	506	56.1	6.3	46.62	0.882	0.894	0.831	1.69077e+07	1.58035e+07	1.65912e+07	1.54544e+07
O14647	Chromodomain-helicase-DNA-binding protein 2 OS=Homo sapiens (Human) OX=9606 GN=CHD2 PE=1 SV=2	12	38	14	1828	211.2	8.1	12.25	1.104	1.363	0.922	3.12937e+06	4.06948e+06	3.52113e+06	3.33436e+06
P55209	Nucleosome assembly protein 1-like 1 OS=Homo sapiens (Human) OX=9606 GN=NAP1L1 PE=1 SV=1	43	32	8	391	45.3	4.46	44.07	1.305	0.64	1.372	5.99467e+07	6.68146e+07	2.93948e+07	6.16424e+07
Q6P1J9	Parafibromin OS=Homo sapiens (Human) OX=9606 GN=CDC73 PE=1 SV=1	33	51	18	531	60.5	9.61	33.09	1.088	1.494	1.102	1.85422e+07	1.73872e+07	2.37403e+07	1.65869e+07
P51398	28S ribosomal protein S29, mitochondrial OS=Homo sapiens (Human) OX=9606 GN=DAP3 PE=1 SV=1	43	44	14	398	45.5	8.88	44.9	1.463	0.948	1.139	1.2069e+07	1.77462e+07	1.17822e+07	1.36851e+07
Q8TDN4	CDK5 and ABL1 enzyme substrate 1 OS=Homo sapiens (Human) OX=9606 GN=CABLES1 PE=1 SV=2	31	44	14	633	67.6	9.17	34	2.227	1.313	2.181	7.71278e+06	1.44508e+07	9.25495e+06	1.41296e+07
Q9Y224	RNA transcription, translation and transport factor protein OS=Homo sapiens (Human) OX=9606 GN=RTRAF PE=1 SV=1	69	46	16	244	28.1	6.65	55.79	0.799	0.741	1.316	2.68403e+07	2.19631e+07	1.43906e+07	3.01762e+07
P40763	Signal transducer and activator of transcription 3 OS=Homo sapiens (Human) OX=9606 GN=STAT3 PE=1 SV=2	25	39	13	770	88	6.3	22.7	1.01	1.245	1.815	4.5349e+06	6.06328e+06	9.54038e+06	7.74016e+06
Q13547	Histone deacetylase 1 OS=Homo sapiens (Human) OX=9606 GN=HDAC1 PE=1 SV=1	37	47	8	482	55.1	5.48	44.76	1.032	0.935	1.281	1.57572e+07	1.817e+07	1.81916e+07	1.86867e+07
P37802	Transgelin-2 OS=Homo sapiens (Human) OX=9606 GN=TAGLN2 PE=1 SV=3	66	44	11	199	22.4	8.25	47.08	1.264	0.751	2.986	1.44379e+07	1.81849e+07	1.20082e+07	3.81352e+07
Q6PD62	RNA polymerase-associated protein CTR9 homolog OS=Homo sapiens (Human) OX=9606 GN=CTR9 PE=1 SV=1	17	41	17	1173	133.4	6.77	19.26	0.917	1.018	0.851	1.18967e+07	1.00945e+07	1.23801e+07	8.69185e+06
P46781	40S ribosomal protein S9 OS=Homo sapiens (Human) OX=9606 GN=RPS9 PE=1 SV=3	48	98	13	194	22.6	10.65	127.73	1.05	0.543	0.72	5.31216e+08	5.66519e+08	3.75287e+08	3.94824e+08
O15427	Monocarboxylate transporter 4 OS=Homo sapiens (Human) OX=9606 GN=SLC16A3 PE=1 SV=1	21	63	8	465	49.4	7.96	109.9	1.718	1.523	1.134	8.53226e+07	1.04253e+08	8.48767e+07	7.96621e+07
Q06830	Peroxiredoxin-1 OS=Homo sapiens (Human) OX=9606 GN=PRDX1 PE=1 SV=1	60	58	7	199	22.1	8.13	56.54	1.725	1.777	2.507	2.53357e+07	5.04574e+07	5.52718e+07	7.53694e+07
P50148	Guanine nucleotide-binding protein G(q) subunit alpha OS=Homo sapiens (Human) OX=9606 GN=GNAQ PE=1 SV=4	48	59	7	359	42.1	5.68	62.92	0.868	1.053	1.054	9.51207e+06	1.07835e+07	9.29448e+06	1.17394e+07
P00367	Glutamate dehydrogenase 1, mitochondrial OS=Homo sapiens (Human) OX=9606 GN=GLUD1 PE=1 SV=2	36	46	16	558	61.4	7.8	24.73	1.236	1.08	1.476	9.37818e+06	1.11652e+07	1.13469e+07	1.31633e+07
Q9Y266	Nuclear migration protein nudC OS=Homo sapiens (Human) OX=9606 GN=NUDC PE=1 SV=1	36	48	12	331	38.2	5.38	53.31	2.014	3.733	2.992	9.65688e+06	1.77598e+07	3.6215e+07	2.61989e+07
Q6P2E9	Enhancer of mRNA-decapping protein 4 OS=Homo sapiens (Human) OX=9606 GN=EDC4 PE=1 SV=1	17	38	16	1401	151.6	5.86	20.88	0.959	0.857	1.245	5.42272e+06	5.80534e+06	7.28156e+06	7.49506e+06
P24928	DNA-directed RNA polymerase II subunit RPB1 OS=Homo sapiens (Human) OX=9606 GN=POLR2A PE=1 SV=2	14	34	19	1970	217	7.37	11.72	0.999	1.239	0.864	6.59851e+06	6.05269e+06	6.67906e+06	5.24907e+06
P29401	Transketolase OS=Homo sapiens (Human) OX=9606 GN=TKT PE=1 SV=3	33	41	14	623	67.8	7.66	48.42	1.28	2.358	2.847	8.8439e+06	1.14015e+07	1.6559e+07	2.35258e+07
O60784	Target of Myb protein 1 OS=Homo sapiens (Human) OX=9606 GN=TOM1 PE=1 SV=2	41	28	13	492	53.8	4.7	42.08	1.023	0.552	0.947	1.20252e+07	1.03707e+07	7.12934e+06	9.48814e+06
O43809	Cleavage and polyadenylation specificity factor subunit 5 OS=Homo sapiens (Human) OX=9606 GN=NUDT21 PE=1 SV=1	52	65	10	227	26.2	8.82	91.32	0.841	0.596	0.897	6.56492e+07	5.11683e+07	3.73273e+07	4.36821e+07
Q9BZH6	WD repeat-containing protein 11 OS=Homo sapiens (Human) OX=9606 GN=WDR11 PE=1 SV=1	16	34	15	1224	136.6	6.92	23.24	1.139	0.808	1.11	3.83087e+06	6.16936e+06	4.34441e+06	4.33553e+06
P31948	Stress-induced-phosphoprotein 1 OS=Homo sapiens (Human) OX=9606 GN=STIP1 PE=1 SV=1	35	44	16	543	62.6	6.8	40.15	1.361	0.975	2.047	9.27354e+06	1.43896e+07	1.09805e+07	1.95295e+07
Q9Y4W6	AFG3-like protein 2 OS=Homo sapiens (Human) OX=9606 GN=AFG3L2 PE=1 SV=2	23	37	18	797	88.5	8.66	23.51	2.706	1.756	1.227	1.02904e+07	2.4479e+07	1.45796e+07	1.23358e+07
P40938	Replication factor C subunit 3 OS=Homo sapiens (Human) OX=9606 GN=RFC3 PE=1 SV=2	51	53	14	356	40.5	8.34	46.49	1.336	1.107	1.171	1.99106e+07	1.93409e+07	1.65086e+07	2.09082e+07
Q9HCM4	Band 4.1-like protein 5 OS=Homo sapiens (Human) OX=9606 GN=EPB41L5 PE=1 SV=3	29	41	13	733	81.8	6.58	20.14	2.048	0.856	1.475	5.12309e+06	1.06681e+07	5.85104e+06	8.40142e+06
O95232	Luc7-like protein 3 OS=Homo sapiens (Human) OX=9606 GN=LUC7L3 PE=1 SV=2	23	38	11	432	51.4	9.79	42.18	0.688	0.615	0.778	2.1189e+07	1.41583e+07	1.26217e+07	1.18956e+07
Q9Y2D5	A-kinase anchor protein 2 OS=Homo sapiens (Human) OX=9606 GN=AKAP2 PE=1 SV=3	28	39	16	859	94.6	5.11	22.76	1.62	0.736	0.985	8.15529e+06	1.39633e+07	7.17784e+06	8.01821e+06
P46783	40S ribosomal protein S10 OS=Homo sapiens (Human) OX=9606 GN=RPS10 PE=1 SV=1	53	161	8	165	18.9	10.15	258.97	1.172	0.736	1.066	2.28641e+08	1.71283e+08	1.11085e+08	1.71661e+08
P07737	Profilin-1 OS=Homo sapiens (Human) OX=9606 GN=PFN1 PE=1 SV=2	69	53	8	140	15	8.27	73.74	1.598	0.905	2.672	2.8007e+07	4.10076e+07	2.52847e+07	6.2148e+07
Q12931	Heat shock protein 75 kDa, mitochondrial OS=Homo sapiens (Human) OX=9606 GN=TRAP1 PE=1 SV=3	20	39	13	704	80.1	8.21	38.37	1.22	2.194	2.16	4.29187e+06	5.28763e+06	8.80228e+06	7.63018e+06
Q13561	Dynactin subunit 2 OS=Homo sapiens (Human) OX=9606 GN=DCTN2 PE=1 SV=4	44	54	13	401	44.2	5.21	44.82	1.468	1.176	1.028	2.0516e+07	3.05148e+07	2.47688e+07	2.24442e+07
P28288	ATP-binding cassette sub-family D member 3 OS=Homo sapiens (Human) OX=9606 GN=ABCD3 PE=1 SV=1	26	47	16	659	75.4	9.36	39.29	0.995	0.585	0.832	2.3382e+07	2.13826e+07	1.9091e+07	1.81636e+07
Q9Y277	Voltage-dependent anion-selective channel protein 3 OS=Homo sapiens (Human) OX=9606 GN=VDAC3 PE=1 SV=1	49	61	9	283	30.6	8.66	88.54	4.036	2.05	1.938	2.15929e+07	8.25627e+07	3.42098e+07	3.4313e+07
P30154	Serine/threonine-protein phosphatase 2A 65 kDa regulatory subunit A beta isoform OS=Homo sapiens (Human) OX=9606 GN=PPP2R1B PE=1 SV=3	29	33	9	601	66.2	4.94	26.94	2.04	2.293	2.207	1.92906e+06	4.53864e+06	4.07586e+06	5.49108e+06
Q9NQW6	Anillin OS=Homo sapiens (Human) OX=9606 GN=ANLN PE=1 SV=2	18	36	18	1124	124.1	8.07	20.81	1.277	1.234	0.967	3.99553e+06	6.21759e+06	5.76119e+06	4.1678e+06
Q6UXV4	MICOS complex subunit MIC27 OS=Homo sapiens (Human) OX=9606 GN=APOOL PE=1 SV=1	60	33	11	268	29.1	9.52	22.82	1.364	0.829	0.893	7.97329e+06	1.12862e+07	7.24359e+06	6.92149e+06
Q96E39	RNA binding motif protein, X-linked-like-1 OS=Homo sapiens (Human) OX=9606 GN=RBMXL1 PE=1 SV=1	32	110	3	390	42.1	9.89	107.85	0.941	1.042	0.828	2.98668e+06	2.02462e+06	1.81562e+06	1.70026e+06
Q96II8	DISP complex protein LRCH3 OS=Homo sapiens (Human) OX=9606 GN=LRCH3 PE=1 SV=2	31	41	15	777	86	6.71	16.36	0.739	0.489	0.716	8.16391e+06	7.27558e+06	4.58976e+06	5.02522e+06
P43353	Aldehyde dehydrogenase family 3 member B1 OS=Homo sapiens (Human) OX=9606 GN=ALDH3B1 PE=1 SV=1	43	41	11	468	51.8	7.62	34.61	1.224	0.913	1.008	1.57217e+07	1.937e+07	1.19644e+07	1.38832e+07
Q9Y4P3	Transducin beta-like protein 2 OS=Homo sapiens (Human) OX=9606 GN=TBL2 PE=1 SV=1	39	40	14	447	49.8	9.44	40.99	1.08	1.021	0.99	1.64481e+07	1.73732e+07	1.34462e+07	1.36779e+07
P16070	CD44 antigen OS=Homo sapiens (Human) OX=9606 GN=CD44 PE=1 SV=3	12	66	8	742	81.5	5.33	129.38	1.007	1.017	0.907	9.68667e+07	8.53806e+07	6.99065e+07	8.12635e+07
Q9NUL3	Double-stranded RNA-binding protein Staufen homolog 2 OS=Homo sapiens (Human) OX=9606 GN=STAU2 PE=1 SV=2	32	39	12	570	62.6	9.61	26.93	1.228	0.975	1.004	7.91698e+06	9.3658e+06	7.7247e+06	7.46791e+06
Q12797	Aspartyl/asparaginyl beta-hydroxylase OS=Homo sapiens (Human) OX=9606 GN=ASPH PE=1 SV=3	27	43	16	758	85.8	5.01	23.48	1.207	1.232	1.15	7.63244e+06	1.06415e+07	9.01574e+06	9.1424e+06
O00629	Importin subunit alpha-3 OS=Homo sapiens (Human) OX=9606 GN=KPNA4 PE=1 SV=1	43	45	10	521	57.9	4.96	48.47	1.461	0.917	1.194	6.86461e+06	9.20348e+06	7.99571e+06	8.60809e+06
P35241	Radixin OS=Homo sapiens (Human) OX=9606 GN=RDX PE=1 SV=1	24	56	6	583	68.5	6.37	56.21	1.257	0.827	1.026	2.32463e+06	3.44296e+06	2.26489e+06	2.85095e+06
Q7KZ85	Transcription elongation factor SPT6 OS=Homo sapiens (Human) OX=9606 GN=SUPT6H PE=1 SV=2	14	32	18	1726	198.9	4.91	6.48	1.025	1.321	1.09	4.60091e+06	6.42562e+06	9.13952e+06	6.75196e+06
O60658	High affinity cAMP-specific and IBMX-insensitive 3',5'-cyclic phosphodiesterase 8A OS=Homo sapiens (Human) OX=9606 GN=PDE8A PE=1 SV=2	21	38	14	829	93.2	6.11	30.53	0.671	0.468	0.563	9.24799e+06	6.76023e+06	6.03472e+06	5.50019e+06
Q14247	Src substrate cortactin OS=Homo sapiens (Human) OX=9606 GN=CTTN PE=1 SV=2	31	47	14	550	61.5	5.4	44.59	1.724	0.867	1.114	1.60073e+07	2.82998e+07	1.70969e+07	1.90402e+07
Q9BYX7	Putative beta-actin-like protein 3 OS=Homo sapiens (Human) OX=9606 GN=POTEKP PE=5 SV=1	25	351	1	375	42	6.33	534.04	0.01	0.01	0.549	919072			504143
O95757	Heat shock 70 kDa protein 4L OS=Homo sapiens (Human) OX=9606 GN=HSPA4L PE=1 SV=3	21	36	10	839	94.5	5.88	29.03	1.138	1.485	1.753	2.64972e+06	3.31706e+06	5.1194e+06	5.11818e+06
Q9H8H2	Probable ATP-dependent RNA helicase DDX31 OS=Homo sapiens (Human) OX=9606 GN=DDX31 PE=1 SV=2	20	40	14	851	94	9.99	32.75	0.86	0.389	0.634	9.33973e+06	8.59604e+06	3.93553e+06	5.4001e+06
O75781	Paralemmin-1 OS=Homo sapiens (Human) OX=9606 GN=PALM PE=1 SV=2	46	50	12	387	42.1	5	73.86	0.828	0.756	0.635	3.49877e+07	3.04636e+07	2.43095e+07	2.23391e+07
Q9BYG3	MKI67 FHA domain-interacting nucleolar phosphoprotein OS=Homo sapiens (Human) OX=9606 GN=NIFK PE=1 SV=1	35	60	11	293	34.2	9.88	49.82	1.254	0.614	0.847	2.26872e+07	2.53769e+07	1.65068e+07	1.98229e+07
Q15369	Elongin-C OS=Homo sapiens (Human) OX=9606 GN=ELOC PE=1 SV=1	66	81	7	112	12.5	4.78	116.17	0.898	1.128	1.582	5.74137e+07	6.32637e+07	5.75976e+07	9.7553e+07
O75844	CAAX prenyl protease 1 homolog OS=Homo sapiens (Human) OX=9606 GN=ZMPSTE24 PE=1 SV=2	29	40	12	475	54.8	7.49	50.38	1.799	1.304	1.31	1.02532e+07	1.77362e+07	1.56138e+07	1.24457e+07
Q92576	PHD finger protein 3 OS=Homo sapiens (Human) OX=9606 GN=PHF3 PE=1 SV=3	12	26	15	2039	229.3	6.96	11.36	0.995	0.645	0.854	3.20781e+06	3.84494e+06	3.06341e+06	3.67678e+06
Q1KMD3	Heterogeneous nuclear ribonucleoprotein U-like protein 2 OS=Homo sapiens (Human) OX=9606 GN=HNRNPUL2 PE=1 SV=1	31	45	18	747	85.1	4.91	14.39	1.046	1.726	1.007	5.67132e+06	6.78767e+06	9.75991e+06	6.14749e+06
P0CG39	POTE ankyrin domain family member J OS=Homo sapiens (Human) OX=9606 GN=POTEJ PE=3 SV=1	11	419	2	1038	117.3	5.97	601.26	0.796	0.544	0.943	2.49506e+06	4.49122e+06	2.39553e+06	4.09335e+06
P23588	Eukaryotic translation initiation factor 4B OS=Homo sapiens (Human) OX=9606 GN=EIF4B PE=1 SV=2	25	37	12	611	69.1	5.73	44	3.275	1.244	1.668	7.60806e+06	2.26083e+07	1.0704e+07	1.272e+07
Q9UJS0	Calcium-binding mitochondrial carrier protein Aralar2 OS=Homo sapiens (Human) OX=9606 GN=SLC25A13 PE=1 SV=2	30	47	10	675	74.1	8.62	37.57	1.489	1.138	1.219	4.17076e+06	6.79511e+06	7.33763e+06	5.75691e+06
P61313	60S ribosomal protein L15 OS=Homo sapiens (Human) OX=9606 GN=RPL15 PE=1 SV=2	46	101	10	204	24.1	11.62	153.72	1.466	1.074	1.089	1.58154e+08	2.00512e+08	1.40728e+08	1.47276e+08
Q6NUK1	Calcium-binding mitochondrial carrier protein SCaMC-1 OS=Homo sapiens (Human) OX=9606 GN=SLC25A24 PE=1 SV=2	40	35	16	477	53.3	6.33	32.04	3.287	2.328	1.719	3.10321e+06	1.57505e+07	9.23764e+06	6.95707e+06
P62249	40S ribosomal protein S16 OS=Homo sapiens (Human) OX=9606 GN=RPS16 PE=1 SV=2	57	104	11	146	16.4	10.21	187.17	1.383	1.358	1.121	5.9906e+08	7.49365e+08	5.64252e+08	6.04193e+08
Q14241	Elongin-A OS=Homo sapiens (Human) OX=9606 GN=ELOA PE=1 SV=2	23	29	13	798	89.9	9.57	21.54	1.649	1.194	0.969	7.6554e+06	1.22431e+07	9.38245e+06	8.27806e+06
Q14573	Inositol 1,4,5-trisphosphate receptor type 3 OS=Homo sapiens (Human) OX=9606 GN=ITPR3 PE=1 SV=2	10	33	14	2671	303.9	6.48	8.57	1.002	0.762	0.805	4.09072e+06	3.28764e+06	2.92713e+06	2.10391e+06
P62280	40S ribosomal protein S11 OS=Homo sapiens (Human) OX=9606 GN=RPS11 PE=1 SV=3	51	86	10	158	18.4	10.3	127.88	1.123	1.237	0.895	2.66583e+08	3.23018e+08	2.53461e+08	2.36123e+08
Q5BKZ1	DBIRD complex subunit ZNF326 OS=Homo sapiens (Human) OX=9606 GN=ZNF326 PE=1 SV=2	31	41	14	582	65.6	5.15	35.12	1.329	1.946	1.126	6.83392e+06	1.02722e+07	1.63379e+07	9.01704e+06
O94979	Protein transport protein Sec31A OS=Homo sapiens (Human) OX=9606 GN=SEC31A PE=1 SV=3	13	37	16	1220	132.9	6.89	26.03	1.239	1.837	1.48	5.33837e+06	1.05542e+07	1.19536e+07	1.12054e+07
Q92945	Far upstream element-binding protein 2 OS=Homo sapiens (Human) OX=9606 GN=KHSRP PE=1 SV=4	25	43	13	711	73.1	7.3	30.91	1.394	1.358	1.856	5.50001e+06	6.99237e+06	6.82341e+06	8.36265e+06
P22695	Cytochrome b-c1 complex subunit 2, mitochondrial OS=Homo sapiens (Human) OX=9606 GN=UQCRC2 PE=1 SV=3	38	30	14	453	48.4	8.63	27.09	6.074	2.24	2.25	6.70832e+06	3.42787e+07	1.3386e+07	1.74949e+07
Q15758	Neutral amino acid transporter B(0) OS=Homo sapiens (Human) OX=9606 GN=SLC1A5 PE=1 SV=2	25	47	10	541	56.6	5.48	73.5	1.441	1.33	1.422	3.15589e+07	5.58822e+07	3.89618e+07	3.91226e+07
Q00653	Nuclear factor NF-kappa-B p100 subunit OS=Homo sapiens (Human) OX=9606 GN=NFKB2 PE=1 SV=4	22	33	16	900	96.7	6.25	10.51	1.157	1.443	1.295	3.60693e+06	4.18564e+06	7.16819e+06	5.55524e+06
O14939	Phospholipase D2 OS=Homo sapiens (Human) OX=9606 GN=PLD2 PE=1 SV=2	23	39	18	933	105.9	7.64	21.66	0.675	0.491	0.67	1.10193e+07	7.96876e+06	8.24796e+06	7.44543e+06
P23258	Tubulin gamma-1 chain OS=Homo sapiens (Human) OX=9606 GN=TUBG1 PE=1 SV=2	52	35	13	451	51.1	6.14	25.57	1.038	0.858	1.12	8.05448e+06	8.06047e+06	7.57915e+06	9.05774e+06
O95059	Ribonuclease P protein subunit p14 OS=Homo sapiens (Human) OX=9606 GN=RPP14 PE=1 SV=3	69	36	7	124	13.7	7.75	54.12	27.525	31.071	100	50840.2	2.6366e+07	3.48947e+07	5.76561e+08
P05556	Integrin beta-1 OS=Homo sapiens (Human) OX=9606 GN=ITGB1 PE=1 SV=2	21	45	15	798	88.4	5.39	44.21	1.108	1.392	1.159	9.32884e+06	1.12348e+07	1.13446e+07	1.42842e+07
Q9NQT5	Exosome complex component RRP40 OS=Homo sapiens (Human) OX=9606 GN=EXOSC3 PE=1 SV=3	61	41	11	275	29.6	8.1	40.58	1.093	0.798	0.954	1.33622e+07	1.84582e+07	1.44633e+07	1.46958e+07
O14579	Coatomer subunit epsilon OS=Homo sapiens (Human) OX=9606 GN=COPE PE=1 SV=3	37	37	8	308	34.5	5.12	50.11	1.015	0.883	1.689	1.82849e+07	1.92493e+07	1.74895e+07	3.03348e+07
P06744	Glucose-6-phosphate isomerase OS=Homo sapiens (Human) OX=9606 GN=GPI PE=1 SV=4	39	43	15	558	63.1	8.32	15.26	1.202	2.069	2.545	5.80473e+06	1.47978e+07	1.51952e+07	2.36286e+07
Q9NXC5	GATOR complex protein MIOS OS=Homo sapiens (Human) OX=9606 GN=MIOS PE=1 SV=2	22	33	16	875	98.5	6.73	13.17	1.145	0.597	1.035	5.11629e+06	7.85459e+06	5.9378e+06	5.8533e+06
P19525	Interferon-induced, double-stranded RNA-activated protein kinase OS=Homo sapiens (Human) OX=9606 GN=EIF2AK2 PE=1 SV=2	24	42	11	551	62.1	8.4	44.87	1.424	0.658	0.989	1.23481e+07	1.56324e+07	8.09101e+06	9.189e+06
P43121	Cell surface glycoprotein MUC18 OS=Homo sapiens (Human) OX=9606 GN=MCAM PE=1 SV=2	26	39	14	646	71.6	5.76	36.08	1.225	1.033	1.143	9.40784e+06	1.79565e+07	1.06121e+07	1.0014e+07
P62316	Small nuclear ribonucleoprotein Sm D2 OS=Homo sapiens (Human) OX=9606 GN=SNRPD2 PE=1 SV=1	65	101	9	118	13.5	9.91	190.01	0.623	0.785	0.878	3.40493e+08	1.79656e+08	1.87915e+08	2.42623e+08
Q6NYC8	Phostensin OS=Homo sapiens (Human) OX=9606 GN=PPP1R18 PE=1 SV=1	30	49	17	613	67.9	5.4	30.58	1.395	0.799	0.802	1.66666e+07	2.25423e+07	1.31089e+07	1.21971e+07
P27348	14-3-3 protein theta OS=Homo sapiens (Human) OX=9606 GN=YWHAQ PE=1 SV=1	46	61	6	245	27.7	4.78	79.04	1.344	1.131	2.115	8.96021e+06	1.25648e+07	9.5949e+06	1.70666e+07
P49757	Protein numb homolog OS=Homo sapiens (Human) OX=9606 GN=NUMB PE=1 SV=2	29	44	11	651	70.8	8.51	30.4	1.419	1.26	0.884	8.68866e+06	1.45884e+07	1.17504e+07	1.08003e+07
P61421	V-type proton ATPase subunit d 1 OS=Homo sapiens (Human) OX=9606 GN=ATP6V0D1 PE=1 SV=1	40	43	11	351	40.3	5	57.82	1.078	0.515	0.868	3.99614e+07	3.4759e+07	2.75258e+07	3.61526e+07
Q96EY1	DnaJ homolog subfamily A member 3, mitochondrial OS=Homo sapiens (Human) OX=9606 GN=DNAJA3 PE=1 SV=2	28	51	11	480	52.5	9.26	31.46	1.018	0.819	1.355	1.56217e+07	1.53129e+07	1.79442e+07	2.03444e+07
Q68EM7	Rho GTPase-activating protein 17 OS=Homo sapiens (Human) OX=9606 GN=ARHGAP17 PE=1 SV=1	21	29	13	881	95.4	7.62	30.23	1.27	1.203	1.241	4.79222e+06	5.53403e+06	5.94095e+06	6.22162e+06
Q14432	cGMP-inhibited 3',5'-cyclic phosphodiesterase A OS=Homo sapiens (Human) OX=9606 GN=PDE3A PE=1 SV=3	19	31	14	1141	124.9	6	28.35	1.443	2.154	1.844	7.45918e+06	9.20236e+06	1.65183e+07	1.08805e+07
Q12904	Aminoacyl tRNA synthase complex-interacting multifunctional protein 1 OS=Homo sapiens (Human) OX=9606 GN=AIMP1 PE=1 SV=2	53	49	13	312	34.3	8.43	29.36	1.375	1.204	1.579	8.73259e+06	1.42063e+07	1.52577e+07	1.56322e+07
O75044	SLIT-ROBO Rho GTPase-activating protein 2 OS=Homo sapiens (Human) OX=9606 GN=SRGAP2 PE=1 SV=3	16	23	12	1071	120.8	6.7	18.39	1.199	0.945	0.979	3.96391e+06	4.38403e+06	3.11452e+06	3.0061e+06
Q86X29	Lipolysis-stimulated lipoprotein receptor OS=Homo sapiens (Human) OX=9606 GN=LSR PE=1 SV=4	26	43	12	649	71.4	7.97	25.51	1.082	0.93	0.797	1.28987e+07	1.35091e+07	1.07571e+07	9.73258e+06
Q13573	SNW domain-containing protein 1 OS=Homo sapiens (Human) OX=9606 GN=SNW1 PE=1 SV=1	30	39	13	536	61.5	9.52	33.08	0.804	1.174	0.83	1.66603e+07	1.41233e+07	1.81311e+07	1.23774e+07
Q9BV38	WD repeat-containing protein 18 OS=Homo sapiens (Human) OX=9606 GN=WDR18 PE=1 SV=2	38	37	12	432	47.4	6.7	39.99	1.323	1.058	1.283	1.20721e+07	1.73513e+07	1.59648e+07	1.70164e+07
Q9BRK5	45 kDa calcium-binding protein OS=Homo sapiens (Human) OX=9606 GN=SDF4 PE=1 SV=1	33	38	9	362	41.8	4.86	40.66	1.416	3.105	2.347	7.29202e+06	1.04946e+07	2.07234e+07	1.61228e+07
Q86U38	Nucleolar protein 9 OS=Homo sapiens (Human) OX=9606 GN=NOP9 PE=1 SV=1	25	25	10	636	69.4	7.28	25	1.129	0.575	0.78	6.29828e+06	8.28197e+06	4.88887e+06	5.31176e+06
P21281	V-type proton ATPase subunit B, brain isoform OS=Homo sapiens (Human) OX=9606 GN=ATP6V1B2 PE=1 SV=3	41	51	14	511	56.5	5.81	28.88	0.699	0.39	0.66	2.69248e+07	1.8764e+07	1.29162e+07	1.92612e+07
Q0JRZ9	F-BAR domain only protein 2 OS=Homo sapiens (Human) OX=9606 GN=FCHO2 PE=1 SV=2	28	33	15	810	88.9	6.86	28.89	1.101	0.608	0.883	1.36637e+07	1.59129e+07	7.46559e+06	1.06685e+07
O00566	U3 small nucleolar ribonucleoprotein protein MPP10 OS=Homo sapiens (Human) OX=9606 GN=MPHOSPH10 PE=1 SV=2	25	37	13	681	78.8	4.86	39.88	1.4	0.688	0.986	1.13352e+07	1.77559e+07	1.13146e+07	1.22608e+07
O60341	Lysine-specific histone demethylase 1A OS=Homo sapiens (Human) OX=9606 GN=KDM1A PE=1 SV=2	21	45	15	852	92.8	6.52	10.35	1.088	1.357	1.305	6.41403e+06	7.84882e+06	1.06706e+07	8.84033e+06
Q13838	Spliceosome RNA helicase DDX39B OS=Homo sapiens (Human) OX=9606 GN=DDX39B PE=1 SV=1	35	36	5	428	49	5.67	27.05	1.325	0.603	1.017	3.19525e+06	4.06558e+06	2.01659e+06	3.40992e+06
O94826	Mitochondrial import receptor subunit TOM70 OS=Homo sapiens (Human) OX=9606 GN=TOMM70 PE=1 SV=1	30	25	13	608	67.4	7.12	21.16	4.801	3.167	2.04	1.70497e+06	1.04277e+07	6.24459e+06	4.83637e+06
A1L390	Pleckstrin homology domain-containing family G member 3 OS=Homo sapiens (Human) OX=9606 GN=PLEKHG3 PE=1 SV=1	14	31	14	1219	134.3	6.55	10.49	1.278	1.305	0.869	4.57356e+06	6.53869e+06	5.29465e+06	4.63332e+06
Q9NQ29	Putative RNA-binding protein Luc7-like 1 OS=Homo sapiens (Human) OX=9606 GN=LUC7L PE=1 SV=1	37	54	7	371	43.7	9.92	55.26	0.506	1.114	0.759	1.54932e+07	5.63821e+06	8.45655e+06	7.58927e+06
Q49A26	Putative oxidoreductase GLYR1 OS=Homo sapiens (Human) OX=9606 GN=GLYR1 PE=1 SV=4	30	37	14	553	60.5	9.17	23.63	1.155	0.857	0.949	1.38931e+07	1.40867e+07	9.81031e+06	1.10259e+07
Q9H6A9	Pecanex-like protein 3 OS=Homo sapiens (Human) OX=9606 GN=PCNX3 PE=1 SV=2	8	38	16	2034	221.9	6.64	29.16	0.637	0.531	0.628	1.41893e+07	1.35628e+07	1.33614e+07	1.09377e+07
P27448	MAP/microtubule affinity-regulating kinase 3 OS=Homo sapiens (Human) OX=9606 GN=MARK3 PE=1 SV=5	23	44	7	753	84.4	9.57	38.67	1.275	0.813	0.952	3.75091e+06	4.94869e+06	2.8614e+06	3.7565e+06
P63220	40S ribosomal protein S21 OS=Homo sapiens (Human) OX=9606 GN=RPS21 PE=1 SV=1	63	114	5	83	9.1	8.5	179.59	1.488	1.506	1.362	1.50955e+08	2.26616e+08	2.13653e+08	2.02352e+08
P17858	ATP-dependent 6-phosphofructokinase, liver type OS=Homo sapiens (Human) OX=9606 GN=PFKL PE=1 SV=6	23	38	9	780	85	7.5	17.67	0.743	0.608	1.231	3.32591e+06	4.05192e+06	3.87169e+06	4.71491e+06
P23284	Peptidyl-prolyl cis-trans isomerase B OS=Homo sapiens (Human) OX=9606 GN=PPIB PE=1 SV=2	45	58	10	216	23.7	9.41	40.17	2.016	1.822	2.113	1.70159e+07	3.34615e+07	3.0538e+07	3.3003e+07
Q9NSD9	Phenylalanine--tRNA ligase beta subunit OS=Homo sapiens (Human) OX=9606 GN=FARSB PE=1 SV=3	25	48	14	589	66.1	6.84	37.39	1.168	0.822	1.036	1.42647e+07	1.79199e+07	1.14933e+07	1.40579e+07
P31930	Cytochrome b-c1 complex subunit 1, mitochondrial OS=Homo sapiens (Human) OX=9606 GN=UQCRC1 PE=1 SV=3	37	33	11	480	52.6	6.37	32.52	5.382	1.891	2.125	2.31851e+06	1.84538e+07	7.61145e+06	6.56717e+06
Q7L0Y3	tRNA methyltransferase 10 homolog C OS=Homo sapiens (Human) OX=9606 GN=TRMT10C PE=1 SV=2	38	38	14	403	47.3	9.36	9.52	1.119	0.607	0.983	9.63075e+06	1.25372e+07	8.72267e+06	1.03188e+07
O14979	Heterogeneous nuclear ribonucleoprotein D-like OS=Homo sapiens (Human) OX=9606 GN=HNRNPDL PE=1 SV=3	31	44	9	420	46.4	9.57	68.9	1.168	0.721	1.177	2.92963e+07	3.2446e+07	2.09175e+07	3.29918e+07
P56182	Ribosomal RNA processing protein 1 homolog A OS=Homo sapiens (Human) OX=9606 GN=RRP1 PE=1 SV=1	30	49	15	461	52.8	9.33	29.37	1.213	0.944	0.89	1.2319e+07	1.77165e+07	1.36864e+07	1.30889e+07
Q6P4F7	Rho GTPase-activating protein 11A OS=Homo sapiens (Human) OX=9606 GN=ARHGAP11A PE=1 SV=2	21	34	16	1023	113.8	9.07	12.87	1.255	1.073	0.821	5.36395e+06	6.25353e+06	4.81122e+06	3.96974e+06
O00468	Agrin OS=Homo sapiens (Human) OX=9606 GN=AGRN PE=1 SV=6	9	36	16	2068	217.2	6.39	17.92	1.063	0.985	0.855	4.11282e+07	5.75929e+07	4.96138e+07	4.57962e+07
Q8ND76	Cyclin-Y OS=Homo sapiens (Human) OX=9606 GN=CCNY PE=1 SV=2	43	39	8	341	39.3	7.2	31.23	0.824	0.536	0.997	6.32511e+06	6.87102e+06	6.59595e+06	6.35326e+06
Q86W42	THO complex subunit 6 homolog OS=Homo sapiens (Human) OX=9606 GN=THOC6 PE=1 SV=1	53	47	12	341	37.5	7.43	61.37	0.958	0.849	0.922	2.44676e+07	1.83417e+07	1.43387e+07	1.96328e+07
P08237	ATP-dependent 6-phosphofructokinase, muscle type OS=Homo sapiens (Human) OX=9606 GN=PFKM PE=1 SV=2	24	39	13	780	85.1	7.99	14.86	1.312	1.093	1.749	5.58664e+06	6.88662e+06	7.14253e+06	9.78963e+06
Q92738	USP6 N-terminal-like protein OS=Homo sapiens (Human) OX=9606 GN=USP6NL PE=1 SV=3	25	35	14	828	94	9.07	12.87	1.399	1.065	1.432	8.03229e+06	1.0348e+07	8.3756e+06	8.05714e+06
Q99615	DnaJ homolog subfamily C member 7 OS=Homo sapiens (Human) OX=9606 GN=DNAJC7 PE=1 SV=2	30	34	14	494	56.4	6.96	21.2	1.759	1.671	1.842	4.35007e+06	7.57807e+06	9.45215e+06	9.16026e+06
Q07021	Complement component 1 Q subcomponent-binding protein, mitochondrial OS=Homo sapiens (Human) OX=9606 GN=C1QBP PE=1 SV=1	50	57	7	282	31.3	4.84	119.57	1.208	0.789	1.305	3.98867e+07	4.55288e+07	3.71317e+07	4.97318e+07
Q86Y56	Dynein assembly factor 5, axonemal OS=Homo sapiens (Human) OX=9606 GN=DNAAF5 PE=1 SV=4	20	35	15	855	93.5	6.42	12.13	1.321	1.544	1.529	4.66773e+06	6.66193e+06	9.25236e+06	7.76339e+06
Q02952	A-kinase anchor protein 12 OS=Homo sapiens (Human) OX=9606 GN=AKAP12 PE=1 SV=4	18	25	18	1782	191.4	4.41	5.09	1.407	1.571	1.73	3.05379e+06	5.51079e+06	4.5068e+06	7.4704e+06
Q96C19	EF-hand domain-containing protein D2 OS=Homo sapiens (Human) OX=9606 GN=EFHD2 PE=1 SV=1	46	62	8	240	26.7	5.2	63.67	1.849	1.441	1.431	1.64406e+07	2.90929e+07	2.55896e+07	2.21494e+07
O60763	General vesicular transport factor p115 OS=Homo sapiens (Human) OX=9606 GN=USO1 PE=1 SV=2	18	31	13	962	107.8	4.91	30.17	1.251	2.319	1.718	5.05829e+06	6.33826e+06	1.00464e+07	8.97798e+06
Q09028	Histone-binding protein RBBP4 OS=Homo sapiens (Human) OX=9606 GN=RBBP4 PE=1 SV=3	35	53	5	425	47.6	4.89	56.64	1.301	2.112	1.602	5.01006e+06	7.38888e+06	1.05545e+07	8.49848e+06
P62888	60S ribosomal protein L30 OS=Homo sapiens (Human) OX=9606 GN=RPL30 PE=1 SV=2	71	89	8	115	12.8	9.63	83.97	1.017	0.65	1.035	2.171e+08	2.19767e+08	1.44138e+08	1.89556e+08
Q13610	Periodic tryptophan protein 1 homolog OS=Homo sapiens (Human) OX=9606 GN=PWP1 PE=1 SV=1	32	35	11	501	55.8	4.77	32.53	0.915	0.793	0.919	1.765e+07	1.61266e+07	1.33611e+07	1.40714e+07
Q5VTL8	Pre-mRNA-splicing factor 38B OS=Homo sapiens (Human) OX=9606 GN=PRPF38B PE=1 SV=1	29	52	14	546	64.4	10.54	45.97	0.458	0.563	0.495	3.20293e+07	1.30895e+07	1.51487e+07	1.52566e+07
Q9UBX3	Mitochondrial dicarboxylate carrier OS=Homo sapiens (Human) OX=9606 GN=SLC25A10 PE=1 SV=2	51	46	11	287	31.3	9.54	34.57	2.028	2.327	1.525	1.19332e+07	1.98438e+07	2.18618e+07	1.59699e+07
Q9NTJ3	Structural maintenance of chromosomes protein 4 OS=Homo sapiens (Human) OX=9606 GN=SMC4 PE=1 SV=2	12	33	15	1288	147.1	6.79	17.22	1.389	1.95	1.417	3.84022e+06	4.99984e+06	6.6979e+06	4.71506e+06
Q93050	V-type proton ATPase 116 kDa subunit a1 OS=Homo sapiens (Human) OX=9606 GN=ATP6V0A1 PE=1 SV=3	22	46	15	837	96.4	6.43	26.83	0.835	0.62	0.71	1.66114e+07	1.37142e+07	1.09539e+07	1.20347e+07
Q16881	Thioredoxin reductase 1, cytoplasmic OS=Homo sapiens (Human) OX=9606 GN=TXNRD1 PE=1 SV=3	28	38	13	649	70.9	7.39	29.91	1.119	1.24	1.801	1.02344e+07	1.07744e+07	1.11921e+07	1.6703e+07
P31942	Heterogeneous nuclear ribonucleoprotein H3 OS=Homo sapiens (Human) OX=9606 GN=HNRNPH3 PE=1 SV=2	37	46	8	346	36.9	6.87	57.11	1.595	1.484	1.432	1.45478e+07	2.24783e+07	1.82685e+07	1.82545e+07
Q9ULF5	Zinc transporter ZIP10 OS=Homo sapiens (Human) OX=9606 GN=SLC39A10 PE=1 SV=2	16	45	13	831	94.1	6.76	44.62	1.104	1.073	0.987	2.29617e+07	2.32063e+07	1.78972e+07	2.03638e+07
Q9H845	Complex I assembly factor ACAD9, mitochondrial OS=Homo sapiens (Human) OX=9606 GN=ACAD9 PE=1 SV=1	28	28	13	621	68.7	7.96	14.22	2.43	1.251	1.611	1.90724e+06	7.85948e+06	4.9605e+06	4.59071e+06
P35659	Protein DEK OS=Homo sapiens (Human) OX=9606 GN=DEK PE=1 SV=1	31	52	10	375	42.6	8.56	67.37	1.686	0.882	1.143	2.40347e+07	4.01383e+07	2.68418e+07	2.63142e+07
Q00325	Phosphate carrier protein, mitochondrial OS=Homo sapiens (Human) OX=9606 GN=SLC25A3 PE=1 SV=2	28	65	10	362	40.1	9.38	119.53	1.51	1.043	1.304	6.16947e+07	1.02599e+08	9.30025e+07	7.5711e+07
O00411	DNA-directed RNA polymerase, mitochondrial OS=Homo sapiens (Human) OX=9606 GN=POLRMT PE=1 SV=2	17	32	13	1230	138.5	8.98	13.79	1.514	2.169	1.151	2.09894e+06	4.73629e+06	4.50335e+06	3.57199e+06
O60524	Nuclear export mediator factor NEMF OS=Homo sapiens (Human) OX=9606 GN=NEMF PE=1 SV=4	17	36	16	1076	122.9	6.35	18.78	1.592	1.573	1.111	7.55454e+06	1.09386e+07	8.24082e+06	7.40518e+06
Q9NUD5	Zinc finger CCHC domain-containing protein 3 OS=Homo sapiens (Human) OX=9606 GN=ZCCHC3 PE=1 SV=2	46	36	14	403	43.5	8.53	29.43	1.275	0.615	0.901	9.37619e+06	1.00271e+07	5.74744e+06	8.15008e+06
Q92542	Nicastrin OS=Homo sapiens (Human) OX=9606 GN=NCSTN PE=1 SV=2	24	45	13	709	78.4	5.99	40.33	1.017	0.399	0.653	3.80582e+07	3.87706e+07	2.08856e+07	2.49102e+07
Q15717	ELAV-like protein 1 OS=Homo sapiens (Human) OX=9606 GN=ELAVL1 PE=1 SV=2	37	52	10	326	36.1	9.17	72.02	1.292	1.01	1.046	4.85763e+07	5.82957e+07	4.74177e+07	4.66309e+07
P17931	Galectin-3 OS=Homo sapiens (Human) OX=9606 GN=LGALS3 PE=1 SV=5	38	66	8	250	26.1	8.56	90.97	1.429	1.421	1.596	3.98135e+07	7.72612e+07	7.70909e+07	7.39783e+07
Q15833	Syntaxin-binding protein 2 OS=Homo sapiens (Human) OX=9606 GN=STXBP2 PE=1 SV=2	29	30	13	593	66.4	6.55	22.22	0.995	0.802	0.886	6.14418e+06	7.67964e+06	6.82163e+06	4.91786e+06
Q9BY44	Eukaryotic translation initiation factor 2A OS=Homo sapiens (Human) OX=9606 GN=EIF2A PE=1 SV=3	29	28	13	585	64.9	8.87	16.21	2.274	1.446	1.887	2.97895e+06	7.50016e+06	5.5166e+06	5.49436e+06
Q96B26	Exosome complex component RRP43 OS=Homo sapiens (Human) OX=9606 GN=EXOSC8 PE=1 SV=1	50	29	10	276	30	5.3	51.01	1.978	1.393	1.506	9.13469e+06	2.21241e+07	1.42915e+07	1.60903e+07
Q68E01	Integrator complex subunit 3 OS=Homo sapiens (Human) OX=9606 GN=INTS3 PE=1 SV=1	22	35	14	1043	118	5.8	18.8	1.143	0.674	0.862	6.12447e+06	6.34622e+06	5.01278e+06	4.88019e+06
Q9ULV0	Unconventional myosin-Vb OS=Homo sapiens (Human) OX=9606 GN=MYO5B PE=1 SV=3	10	34	8	1848	213.5	7.2	37.98	1.055	1.017	0.815	1.67878e+06	1.63749e+06	1.2297e+06	909575
Q96C36	Pyrroline-5-carboxylate reductase 2 OS=Homo sapiens (Human) OX=9606 GN=PYCR2 PE=1 SV=1	43	37	9	320	33.6	7.77	35.17	1.581	1.84	1.709	7.68921e+06	9.8035e+06	9.52489e+06	1.04748e+07
Q13619	Cullin-4A OS=Homo sapiens (Human) OX=9606 GN=CUL4A PE=1 SV=3	22	32	8	759	87.6	8.13	12.2	1.277	1.708	1.292	2.61543e+06	3.08464e+06	3.13328e+06	3.01224e+06
Q9HD45	Transmembrane 9 superfamily member 3 OS=Homo sapiens (Human) OX=9606 GN=TM9SF3 PE=1 SV=2	21	40	12	589	67.8	7.21	43.26	1.852	1.686	1.523	1.16863e+07	1.83543e+07	1.41555e+07	1.4404e+07
Q9C0J8	pre-mRNA 3' end processing protein WDR33 OS=Homo sapiens (Human) OX=9606 GN=WDR33 PE=1 SV=2	15	35	14	1336	145.8	9.17	17.77	0.722	0.876	0.625	7.20331e+06	6.79102e+06	8.22137e+06	6.24835e+06
O60266	Adenylate cyclase type 3 OS=Homo sapiens (Human) OX=9606 GN=ADCY3 PE=1 SV=3	15	30	15	1144	128.9	6.58	20.03	0.878	0.689	0.898	6.86119e+06	6.11966e+06	6.33579e+06	5.22435e+06
Q5JVF3	PCI domain-containing protein 2 OS=Homo sapiens (Human) OX=9606 GN=PCID2 PE=1 SV=2	38	37	14	399	46	8.53	21.8	1.008	0.429	0.826	1.06486e+07	8.29451e+06	6.49861e+06	7.70387e+06
Q86XP3	ATP-dependent RNA helicase DDX42 OS=Homo sapiens (Human) OX=9606 GN=DDX42 PE=1 SV=1	19	33	15	938	102.9	7.02	14.22	0.699	0.725	0.679	8.99997e+06	7.24666e+06	8.69169e+06	7.07003e+06
Q9BTV4	Transmembrane protein 43 OS=Homo sapiens (Human) OX=9606 GN=TMEM43 PE=1 SV=1	42	39	12	400	44.8	8.13	29.77	1.308	1.972	1.373	1.85745e+07	2.78358e+07	2.91898e+07	2.78904e+07
P09622	Dihydrolipoyl dehydrogenase, mitochondrial OS=Homo sapiens (Human) OX=9606 GN=DLD PE=1 SV=2	24	51	11	509	54.1	7.85	46.01	0.874	1.034	1.511	2.46122e+07	2.16726e+07	2.38539e+07	3.52388e+07
Q8WUF5	RelA-associated inhibitor OS=Homo sapiens (Human) OX=9606 GN=PPP1R13L PE=1 SV=4	20	36	13	828	89	6.81	21.76	1.57	2.907	1.836	3.18778e+06	5.60285e+06	9.28269e+06	6.57155e+06
P62753	40S ribosomal protein S6 OS=Homo sapiens (Human) OX=9606 GN=RPS6 PE=1 SV=1	30	73	7	249	28.7	10.84	129.84	1.172	0.419	0.809	1.86724e+08	2.22692e+08	1.19558e+08	1.49461e+08
Q8IWR0	Zinc finger CCCH domain-containing protein 7A OS=Homo sapiens (Human) OX=9606 GN=ZC3H7A PE=1 SV=1	21	27	13	971	110.5	7.3	8.48	1.159	0.687	0.87	4.11366e+06	5.03963e+06	2.96616e+06	2.6571e+06
Q86YP4	Transcriptional repressor p66-alpha OS=Homo sapiens (Human) OX=9606 GN=GATAD2A PE=1 SV=1	23	33	12	633	68	9.94	25.37	1.649	2.947	1.568	1.84743e+06	3.60685e+06	7.66073e+06	3.60599e+06
P22234	Multifunctional protein ADE2 OS=Homo sapiens (Human) OX=9606 GN=PAICS PE=1 SV=3	36	40	13	425	47	7.23	34.54	1.088	0.747	1.431	1.1685e+07	1.32848e+07	1.12006e+07	1.81429e+07
Q08379	Golgin subfamily A member 2 OS=Homo sapiens (Human) OX=9606 GN=GOLGA2 PE=1 SV=3	15	28	12	1002	113	5.02	23.23	1.232	1.061	0.961	5.54358e+06	6.63155e+06	4.2503e+06	3.25069e+06
Q92922	SWI/SNF complex subunit SMARCC1 OS=Homo sapiens (Human) OX=9606 GN=SMARCC1 PE=1 SV=3	16	36	8	1105	122.8	5.76	25.22	1.283	1.294	1.302	2.94563e+06	3.3126e+06	3.44875e+06	2.97351e+06
P78368	Casein kinase I isoform gamma-2 OS=Homo sapiens (Human) OX=9606 GN=CSNK1G2 PE=1 SV=1	29	54	2	415	47.4	9.06	56.98	2.82	1.607	2.01	827191	1.30815e+06	745749	938945
Q8NHQ9	ATP-dependent RNA helicase DDX55 OS=Homo sapiens (Human) OX=9606 GN=DDX55 PE=1 SV=3	29	30	13	600	68.5	9.25	24.56	1.367	1.064	1	7.33635e+06	9.26545e+06	5.43795e+06	4.93787e+06
Q96DX4	RING finger and SPRY domain-containing protein 1 OS=Homo sapiens (Human) OX=9606 GN=RSPRY1 PE=1 SV=1	28	37	10	576	64.1	5.57	39.51	0.733	0.659	0.557	1.23489e+07	7.66994e+06	5.36587e+06	5.41563e+06
P11166	Solute carrier family 2, facilitated glucose transporter member 1 OS=Homo sapiens (Human) OX=9606 GN=SLC2A1 PE=1 SV=2	12	50	7	492	54	8.72	73.43	1.112	0.784	0.927	7.87504e+07	7.64822e+07	5.43436e+07	6.50808e+07
Q6P996	Pyridoxal-dependent decarboxylase domain-containing protein 1 OS=Homo sapiens (Human) OX=9606 GN=PDXDC1 PE=1 SV=2	21	28	13	788	86.7	5.38	9.46	1.265	1.907	1.749	2.96197e+06	4.32676e+06	5.54934e+06	5.7696e+06
P20290	Transcription factor BTF3 OS=Homo sapiens (Human) OX=9606 GN=BTF3 PE=1 SV=1	53	28	7	206	22.2	9.38	49.72	1.782	0.8	1.122	2.56282e+07	4.44785e+07	1.72019e+07	2.85553e+07
P11277	Spectrin beta chain, erythrocytic OS=Homo sapiens (Human) OX=9606 GN=SPTB PE=1 SV=5	4	60	1	2137	246.3	5.27	81.32
P09012	U1 small nuclear ribonucleoprotein A OS=Homo sapiens (Human) OX=9606 GN=SNRPA PE=1 SV=3	33	88	6	282	31.3	9.83	135.24	0.718	0.353	0.846	2.08111e+08	1.43044e+08	1.28769e+08	1.57172e+08
O60884	DnaJ homolog subfamily A member 2 OS=Homo sapiens (Human) OX=9606 GN=DNAJA2 PE=1 SV=1	45	45	13	412	45.7	6.48	45.69	1.239	1.702	1.95	2.34613e+07	2.72964e+07	2.65898e+07	3.35461e+07
Q8TCG1	Protein CIP2A OS=Homo sapiens (Human) OX=9606 GN=CIP2A PE=1 SV=2	18	37	16	905	102.1	6.23	14.02	1.123	1.307	1.37	4.43944e+06	4.51584e+06	6.23608e+06	4.86666e+06
P78362	SRSF protein kinase 2 OS=Homo sapiens (Human) OX=9606 GN=SRPK2 PE=1 SV=3	25	42	10	688	77.5	4.97	28.46	1.087	0.512	0.773	4.48618e+06	5.32246e+06	3.55042e+06	3.86102e+06
O94776	Metastasis-associated protein MTA2 OS=Homo sapiens (Human) OX=9606 GN=MTA2 PE=1 SV=1	21	39	12	668	75	9.66	37.2	1.192	2.119	1.443	7.46316e+06	8.98599e+06	1.61577e+07	1.12252e+07
Q03405	Urokinase plasminogen activator surface receptor OS=Homo sapiens (Human) OX=9606 GN=PLAUR PE=1 SV=1	31	34	7	335	37	6.65	54.68	0.964	1.113	1.052	1.66219e+07	1.19457e+07	1.09658e+07	1.36684e+07
P35998	26S proteasome regulatory subunit 7 OS=Homo sapiens (Human) OX=9606 GN=PSMC2 PE=1 SV=3	39	45	14	433	48.6	5.95	32.59	1.044	1.257	1.35	9.64981e+06	1.02048e+07	1.2973e+07	1.42633e+07
Q07020	60S ribosomal protein L18 OS=Homo sapiens (Human) OX=9606 GN=RPL18 PE=1 SV=2	43	85	9	188	21.6	11.72	151.34	1.721	1.323	1.103	2.8692e+08	4.07795e+08	3.10853e+08	2.5112e+08
Q92769	Histone deacetylase 2 OS=Homo sapiens (Human) OX=9606 GN=HDAC2 PE=1 SV=2	38	39	7	488	55.3	5.91	43.64	1.069	0.917	1.256	4.16543e+06	3.8679e+06	4.44871e+06	4.36133e+06
P62314	Small nuclear ribonucleoprotein Sm D1 OS=Homo sapiens (Human) OX=9606 GN=SNRPD1 PE=1 SV=1	55	76	5	119	13.3	11.56	143.48	0.671	0.601	0.611	1.1462e+08	9.28409e+07	7.29984e+07	8.55032e+07
Q9BZF1	Oxysterol-binding protein-related protein 8 OS=Homo sapiens (Human) OX=9606 GN=OSBPL8 PE=1 SV=3	18	34	11	889	101.1	6.96	17.06	0.901	0.454	0.693	8.655e+06	7.32965e+06	5.19256e+06	5.35278e+06
P78406	mRNA export factor OS=Homo sapiens (Human) OX=9606 GN=RAE1 PE=1 SV=1	41	41	10	368	40.9	7.83	27.91	0.997	0.946	1.4	8.1562e+06	7.41172e+06	9.41424e+06	1.10594e+07
Q9UBT7	Alpha-catulin OS=Homo sapiens (Human) OX=9606 GN=CTNNAL1 PE=1 SV=2	23	30	12	734	81.8	6.64	25.99	1.185	0.678	0.769	1.00542e+07	1.19587e+07	7.44745e+06	8.04481e+06
P61160	Actin-related protein 2 OS=Homo sapiens (Human) OX=9606 GN=ACTR2 PE=1 SV=1	33	33	10	394	44.7	6.74	41.68	0.968	0.993	1.156	1.39041e+07	1.29754e+07	1.37072e+07	1.46847e+07
P19447	General transcription and DNA repair factor IIH helicase subunit XPB OS=Homo sapiens (Human) OX=9606 GN=ERCC3 PE=1 SV=1	24	26	13	782	89.2	7.23	10.71	1.057	0.631	0.743	7.53853e+06	8.19329e+06	4.10935e+06	5.03279e+06
Q9Y305	Acyl-coenzyme A thioesterase 9, mitochondrial OS=Homo sapiens (Human) OX=9606 GN=ACOT9 PE=1 SV=2	36	38	13	439	49.9	8.6	15.69	1.291	0.681	0.939	9.7169e+06	1.1452e+07	7.79341e+06	9.06533e+06
Q7Z794	Keratin, type II cytoskeletal 1b OS=Homo sapiens (Human) OX=9606 GN=KRT77 PE=1 SV=3	24	39	11	578	61.9	5.99	32.55	0.254	3.045	0.377	4.92995e+06	1.04385e+07	1.00075e+07	4.34221e+06
P51149	Ras-related protein Rab-7a OS=Homo sapiens (Human) OX=9606 GN=RAB7A PE=1 SV=1	51	31	10	207	23.5	6.7	28.07	1.301	1.163	1.923	7.07271e+06	1.13288e+07	1.19692e+07	1.52505e+07
P62913	60S ribosomal protein L11 OS=Homo sapiens (Human) OX=9606 GN=RPL11 PE=1 SV=2	46	172	8	178	20.2	9.6	277.54	1.213	0.691	0.826	2.15463e+08	2.58918e+08	1.75341e+08	1.84341e+08
P16402	Histone H1.3 OS=Homo sapiens (Human) OX=9606 GN=H1-3 PE=1 SV=2	17	82	7	221	22.3	11.02	161.31	3.091	2.197	1.679	4.30989e+08	8.29808e+08	6.37556e+08	5.93552e+08
Q04917	14-3-3 protein eta OS=Homo sapiens (Human) OX=9606 GN=YWHAH PE=1 SV=4	45	53	7	246	28.2	4.84	63.8	1.612	1.83	3.265	5.67713e+06	1.00406e+07	1.07622e+07	1.77743e+07
Q5T5U3	Rho GTPase-activating protein 21 OS=Homo sapiens (Human) OX=9606 GN=ARHGAP21 PE=1 SV=2	9	25	14	1958	217.3	7.8	7.26	1.032	1.033	0.933	4.22048e+06	4.18846e+06	3.35953e+06	3.56216e+06
O60684	Importin subunit alpha-7 OS=Homo sapiens (Human) OX=9606 GN=KPNA6 PE=1 SV=1	27	34	5	536	60	4.98	28.18	1.373	1.72	1.825	1.7014e+06	2.19987e+06	2.40522e+06	2.3072e+06
Q13868	Exosome complex component RRP4 OS=Homo sapiens (Human) OX=9606 GN=EXOSC2 PE=1 SV=2	54	35	10	293	32.8	7.5	29.43	1.084	0.54	0.996	1.27595e+07	20413272	1.05631e+07	1.16475e+07
P55011	Solute carrier family 12 member 2 OS=Homo sapiens (Human) OX=9606 GN=SLC12A2 PE=1 SV=1	15	34	15	1212	131.4	6.4	12.31	1.145	1.151	0.962	7.65871e+06	9.63971e+06	1.0414e+07	7.46393e+06
Q9HCP0	Casein kinase I isoform gamma-1 OS=Homo sapiens (Human) OX=9606 GN=CSNK1G1 PE=1 SV=1	32	57	5	422	48.5	9.01	45.17	0.579	0.421	0.507	1.10404e+07	6.29105e+06	3.49366e+06	4.75197e+06
P23470	Receptor-type tyrosine-protein phosphatase gamma OS=Homo sapiens (Human) OX=9606 GN=PTPRG PE=1 SV=4	13	35	15	1445	161.9	6.42	14.29	0.866	0.386	0.689	1.0987e+07	6.95126e+06	3.62551e+06	4.95834e+06
Q9Y281	Cofilin-2 OS=Homo sapiens (Human) OX=9606 GN=CFL2 PE=1 SV=1	66	75	7	166	18.7	7.88	127.21	0.706	1.291	1.559	6.42467e+07	3.78489e+07	6.26873e+07	8.17757e+07
P62979	Ubiquitin-40S ribosomal protein S27a OS=Homo sapiens (Human) OX=9606 GN=RPS27A PE=1 SV=2	52	146	7	156	18	9.64	171.88	1.136	1.003	1.398	2.43717e+08	2.92982e+08	3.5191e+08	3.19164e+08
Q9ULT0	Tetratricopeptide repeat protein 7A OS=Homo sapiens (Human) OX=9606 GN=TTC7A PE=1 SV=3	17	31	13	858	96.1	6.46	7.56	0.624	0.938	0.808	7.39688e+06	3.65881e+06	6.77276e+06	5.53664e+06
Q02978	Mitochondrial 2-oxoglutarate/malate carrier protein OS=Homo sapiens (Human) OX=9606 GN=SLC25A11 PE=1 SV=3	37	45	11	314	34	9.91	34.79	1.434	0.748	0.998	1.4825e+07	2.31039e+07	1.5202e+07	1.5841e+07
O00299	Chloride intracellular channel protein 1 OS=Homo sapiens (Human) OX=9606 GN=CLIC1 PE=1 SV=4	61	31	10	241	26.9	5.17	25.28	1.501	1.439	2.325	7.50811e+06	1.26326e+07	9.15151e+06	1.66769e+07
Q6PJG6	BRCA1-associated ATM activator 1 OS=Homo sapiens (Human) OX=9606 GN=BRAT1 PE=1 SV=2	22	23	14	821	88.1	5.27	6.66	1.41	2.439	1.583	2.7461e+06	4.34401e+06	5.83593e+06	5.32702e+06
P17812	CTP synthase 1 OS=Homo sapiens (Human) OX=9606 GN=CTPS1 PE=1 SV=2	34	27	14	591	66.6	6.46	4.27	1.147	1.967	1.475	3.56578e+06	4.57253e+06	5.56519e+06	4.777e+06
Q15050	Ribosome biogenesis regulatory protein homolog OS=Homo sapiens (Human) OX=9606 GN=RRS1 PE=1 SV=2	39	37	12	365	41.2	10.7	38.82	1.135	0.694	0.775	2.40754e+07	2.66802e+07	1.74979e+07	1.88057e+07
Q8N3R9	MAGUK p55 subfamily member 5 OS=Homo sapiens (Human) OX=9606 GN=MPP5 PE=1 SV=3	25	34	13	675	77.2	6.14	16.14	1.073	0.94	1.098	9.72982e+06	9.67687e+06	7.05646e+06	7.84269e+06
Q969V3	Nicalin OS=Homo sapiens (Human) OX=9606 GN=NCLN PE=1 SV=2	21	26	11	563	62.9	6.89	19.26	1.478	1.412	1.22	2.36824e+06	4.71402e+06	5.2976e+06	3.99199e+06
P62829	60S ribosomal protein L23 OS=Homo sapiens (Human) OX=9606 GN=RPL23 PE=1 SV=1	57	92	7	140	14.9	10.51	123.73	0.725	0.465	0.654	3.55202e+08	3.22539e+08	2.26077e+08	2.56907e+08
P32322	Pyrroline-5-carboxylate reductase 1, mitochondrial OS=Homo sapiens (Human) OX=9606 GN=PYCR1 PE=1 SV=2	47	40	9	319	33.3	7.61	26.12	1.058	1.495	1.445	5.12036e+06	6.31142e+06	8.95204e+06	8.9307e+06
P30041	Peroxiredoxin-6 OS=Homo sapiens (Human) OX=9606 GN=PRDX6 PE=1 SV=3	53	53	12	224	25	6.38	49.06	1.164	0.881	2.291	2.2066e+07	2.18973e+07	2.19261e+07	4.35747e+07
P43686	26S proteasome regulatory subunit 6B OS=Homo sapiens (Human) OX=9606 GN=PSMC4 PE=1 SV=2	42	30	13	418	47.3	5.21	22.97	1.194	1.26	1.662	6.60356e+06	8.00849e+06	1.14908e+07	1.09004e+07
P21291	Cysteine and glycine-rich protein 1 OS=Homo sapiens (Human) OX=9606 GN=CSRP1 PE=1 SV=3	64	32	10	193	20.6	8.57	27.8	2.059	1.816	2.304	2.536e+06	6.75787e+06	7.227e+06	8.76918e+06
Q02790	Peptidyl-prolyl cis-trans isomerase FKBP4 OS=Homo sapiens (Human) OX=9606 GN=FKBP4 PE=1 SV=3	38	38	15	459	51.8	5.43	14.11	1.482	1.819	2.231	4.56291e+06	6.69958e+06	8.72056e+06	1.13458e+07
P26373	60S ribosomal protein L13 OS=Homo sapiens (Human) OX=9606 GN=RPL13 PE=1 SV=4	34	82	7	211	24.2	11.65	123.16	1.193	1.055	0.865	3.63625e+08	3.88907e+08	2.79343e+08	2.91123e+08
P52294	Importin subunit alpha-5 OS=Homo sapiens (Human) OX=9606 GN=KPNA1 PE=1 SV=3	30	33	5	538	60.2	5.01	28.44	1.11	0.652	1.004	1.67568e+06	2.4003e+06	1.70292e+06	1.96843e+06
P34897	Serine hydroxymethyltransferase, mitochondrial OS=Homo sapiens (Human) OX=9606 GN=SHMT2 PE=1 SV=3	30	31	11	504	56	8.53	20.12	1.334	1.756	1.951	3.91307e+06	7.04577e+06	7.28767e+06	8.15361e+06
Q9UNX3	60S ribosomal protein L26-like 1 OS=Homo sapiens (Human) OX=9606 GN=RPL26L1 PE=1 SV=1	46	83	2	145	17.2	10.55	106.45	3.823	3.612	3.721	2.89563e+06	1.09289e+07	1.02314e+07	1.0561e+07
Q13185	Chromobox protein homolog 3 OS=Homo sapiens (Human) OX=9606 GN=CBX3 PE=1 SV=4	43	29	6	183	20.8	5.33	38.82	1.409	1.912	1.578	4.50965e+06	5.29212e+06	7.21032e+06	6.46723e+06
Q9ULP9	TBC1 domain family member 24 OS=Homo sapiens (Human) OX=9606 GN=TBC1D24 PE=1 SV=2	27	34	11	559	62.9	7.36	34.97	1.576	1.344	1.886	9.42667e+06	1.22051e+07	1.24957e+07	1.89175e+07
Q9Y2P8	RNA 3'-terminal phosphate cyclase-like protein OS=Homo sapiens (Human) OX=9606 GN=RCL1 PE=1 SV=3	39	39	12	373	40.8	9.26	9.06	1.341	1.061	1.163	1.04366e+07	1.33835e+07	1.04363e+07	1.2e+07
Q96J02	E3 ubiquitin-protein ligase Itchy homolog OS=Homo sapiens (Human) OX=9606 GN=ITCH PE=1 SV=2	20	28	11	903	102.7	6.3	18.87	1.076	0.663	0.691	3.38159e+06	3.7526e+06	2.81097e+06	2.18514e+06
O95433	Activator of 90 kDa heat shock protein ATPase homolog 1 OS=Homo sapiens (Human) OX=9606 GN=AHSA1 PE=1 SV=1	54	36	14	338	38.3	5.53	17.65	1.414	1.175	2.067	5.5621e+06	8.83684e+06	9.45503e+06	1.2869e+07
O95758	Polypyrimidine tract-binding protein 3 OS=Homo sapiens (Human) OX=9606 GN=PTBP3 PE=1 SV=2	31	40	8	552	59.7	9.04	37.54	1.409	0.958	1.195	4.23668e+06	5.43431e+06	5.07423e+06	5.12025e+06
Q9NY61	Protein AATF OS=Homo sapiens (Human) OX=9606 GN=AATF PE=1 SV=1	21	32	10	560	63.1	4.94	43.73	1.091	0.898	0.841	1.57968e+07	4.32959e+07	3.77313e+07	4.33778e+07
Q8N684	Cleavage and polyadenylation specificity factor subunit 7 OS=Homo sapiens (Human) OX=9606 GN=CPSF7 PE=1 SV=1	31	43	13	471	52	8	46.48	1.184	0.894	0.845	1.6386e+07	1.87034e+07	1.1526e+07	1.20666e+07
Q13151	Heterogeneous nuclear ribonucleoprotein A0 OS=Homo sapiens (Human) OX=9606 GN=HNRNPA0 PE=1 SV=1	40	56	8	305	30.8	9.29	109.03	1.082	0.963	1.037	5.1992e+07	4.7055e+07	3.96665e+07	4.36285e+07
P02794	Ferritin heavy chain OS=Homo sapiens (Human) OX=9606 GN=FTH1 PE=1 SV=2	58	46	8	183	21.2	5.55	45.19	1.085	0.609	1.79	2.14983e+07	2.25498e+07	1.61492e+07	2.91943e+07
Q6IBS0	Twinfilin-2 OS=Homo sapiens (Human) OX=9606 GN=TWF2 PE=1 SV=2	42	41	9	349	39.5	6.84	33.23	0.843	0.446	0.789	9.77216e+06	8.98646e+06	6.28379e+06	8.52481e+06
P06756	Integrin alpha-V OS=Homo sapiens (Human) OX=9606 GN=ITGAV PE=1 SV=2	16	36	16	1048	116	5.68	6.75	1.126	1.275	1.269	5.14649e+06	6.85499e+06	5.05264e+06	7.36642e+06
Q9UHD8	Septin-9 OS=Homo sapiens (Human) OX=9606 GN=SEPTIN9 PE=1 SV=2	26	33	13	586	65.4	8.97	20.4	1.41	1.993	1.479	3.79804e+06	5.50688e+06	6.86549e+06	5.81163e+06
P61964	WD repeat-containing protein 5 OS=Homo sapiens (Human) OX=9606 GN=WDR5 PE=1 SV=1	46	39	11	334	36.6	8.27	29.23	1.512	2.433	2.221	8.10038e+06	1.28535e+07	2.29154e+07	1.97592e+07
P61353	60S ribosomal protein L27 OS=Homo sapiens (Human) OX=9606 GN=RPL27 PE=1 SV=2	43	96	5	136	15.8	10.56	168.53	1.467	1.533	1.157	2.22581e+08	2.92236e+08	2.02787e+08	1.98058e+08
O94905	Erlin-2 OS=Homo sapiens (Human) OX=9606 GN=ERLIN2 PE=1 SV=1	39	39	9	339	37.8	5.62	32.13	1.246	0.838	1.227	1.13492e+07	1.26535e+07	1.21634e+07	1.47932e+07
Q9NX24	H/ACA ribonucleoprotein complex subunit 2 OS=Homo sapiens (Human) OX=9606 GN=NHP2 PE=1 SV=1	74	46	6	153	17.2	8.22	83.1	1.284	0.69	1.236	4.89326e+07	6.07496e+07	3.58258e+07	5.78519e+07
O95373	Importin-7 OS=Homo sapiens (Human) OX=9606 GN=IPO7 PE=1 SV=1	15	27	12	1038	119.4	4.82	20.97	1.506	1.36	1.644	2.92397e+07	1.91598e+07	2.33954e+07	1.81001e+07
Q9Y6M5	Zinc transporter 1 OS=Homo sapiens (Human) OX=9606 GN=SLC30A1 PE=1 SV=3	35	30	11	507	55.3	6.48	26.54	1.096	1.021	0.77	6.57182e+06	6.75543e+06	8.17842e+06	5.15779e+06
Q7Z5G4	Golgin subfamily A member 7 OS=Homo sapiens (Human) OX=9606 GN=GOLGA7 PE=1 SV=2	52	63	7	137	15.8	7.05	89.65	0.85	1.177	1.119	3.80549e+07	3.39723e+07	3.67633e+07	4.25722e+07
Q12907	Vesicular integral-membrane protein VIP36 OS=Homo sapiens (Human) OX=9606 GN=LMAN2 PE=1 SV=1	43	30	11	356	40.2	6.95	14.29	1.141	0.967	1.42	7.81543e+06	8.89503e+06	9.25748e+06	1.12273e+07
P35268	60S ribosomal protein L22 OS=Homo sapiens (Human) OX=9606 GN=RPL22 PE=1 SV=2	51	58	4	128	14.8	9.19	117.36	1.437	0.666	0.854	2.17238e+08	2.82432e+08	1.53784e+08	1.67577e+08
P50570	Dynamin-2 OS=Homo sapiens (Human) OX=9606 GN=DNM2 PE=1 SV=2	23	33	15	870	98	7.44	7.92	1.23	0.993	1.233	5.13157e+06	6.30956e+06	6.80965e+06	7.66794e+06
Q9H6F5	Coiled-coil domain-containing protein 86 OS=Homo sapiens (Human) OX=9606 GN=CCDC86 PE=1 SV=1	40	42	11	360	40.2	10.33	29.11	1.623	1.9	1.545	5.62195e+06	1.0264e+07	1.32088e+07	9.42636e+06
O95470	Sphingosine-1-phosphate lyase 1 OS=Homo sapiens (Human) OX=9606 GN=SGPL1 PE=1 SV=3	28	34	13	568	63.5	9.16	16.35	0.919	1.027	1.033	9.88252e+06	1.07437e+07	1.14943e+07	1.11215e+07
Q92522	Histone H1.10 OS=Homo sapiens (Human) OX=9606 GN=H1-10 PE=1 SV=1	28	56	7	213	22.5	10.76	95.46	2.03	1.308	1.764	4.51408e+07	7.85707e+07	4.83773e+07	7.23294e+07
Q9UNF0	Protein kinase C and casein kinase substrate in neurons protein 2 OS=Homo sapiens (Human) OX=9606 GN=PACSIN2 PE=1 SV=2	21	23	10	486	55.7	5.2	16.46	1.677	1.49	1.318	3.39897e+06	7.06762e+06	4.77638e+06	6.11052e+06
P49588	Alanine--tRNA ligase, cytoplasmic OS=Homo sapiens (Human) OX=9606 GN=AARS1 PE=1 SV=2	16	39	13	968	106.7	5.53	22.61	1.259	2.086	2.25	2.54488e+06	4.00669e+06	5.81502e+06	6.78179e+06
P51648	Aldehyde dehydrogenase family 3 member A2 OS=Homo sapiens (Human) OX=9606 GN=ALDH3A2 PE=1 SV=1	26	42	10	485	54.8	7.88	35.3	1.301	1.587	1.589	8.50544e+06	1.05057e+07	1.19063e+07	1.26716e+07
Q5T200	Zinc finger CCCH domain-containing protein 13 OS=Homo sapiens (Human) OX=9606 GN=ZC3H13 PE=1 SV=1	10	37	14	1668	196.5	9.42	15.39	1.463	1.32	1.086	2.92928e+06	5.65285e+06	5.2317e+06	4.24493e+06
Q14677	Clathrin interactor 1 OS=Homo sapiens (Human) OX=9606 GN=CLINT1 PE=1 SV=1	19	38	10	625	68.2	6.42	42.73	0.948	1.607	0.896	1.64283e+07	1.2746e+07	2.60781e+07	1.28356e+07
O75695	Protein XRP2 OS=Homo sapiens (Human) OX=9606 GN=RP2 PE=1 SV=4	27	51	12	350	39.6	5.12	45.32	0.924	0.581	0.774	4.26909e+07	3.59525e+07	2.86561e+07	2.82029e+07
P53582	Methionine aminopeptidase 1 OS=Homo sapiens (Human) OX=9606 GN=METAP1 PE=1 SV=2	39	29	9	386	43.2	7.17	21.31	1.551	0.827	1.152	6.37997e+06	9431016	6.4852e+06	6.60553e+06
P49321	Nuclear autoantigenic sperm protein OS=Homo sapiens (Human) OX=9606 GN=NASP PE=1 SV=2	23	34	12	788	85.2	4.3	18.26	1.802	1.898	2.753	3.70503e+06	6.69034e+06	9.11187e+06	1.03347e+07
Q9UNF1	Melanoma-associated antigen D2 OS=Homo sapiens (Human) OX=9606 GN=MAGED2 PE=1 SV=2	30	32	13	606	64.9	9.32	16.59	1.752	1.954	2.008	7.1218e+06	1.09339e+07	1.16046e+07	1.23083e+07
Q9P258	Protein RCC2 OS=Homo sapiens (Human) OX=9606 GN=RCC2 PE=1 SV=2	37	36	13	522	56	8.78	22.43	2.013	1.551	1.499	5.16149e+06	1.09934e+07	8.99221e+06	9.45808e+06
E9PAV3	Nascent polypeptide-associated complex subunit alpha, muscle-specific form OS=Homo sapiens (Human) OX=9606 GN=NACA PE=1 SV=1	3	49	5	2078	205.3	9.58	61.97	1.779	0.559	1.171	2.56618e+07	4.21711e+07	1.91314e+07	3.16319e+07
Q9P035	Very-long-chain (3R)-3-hydroxyacyl-CoA dehydratase 3 OS=Homo sapiens (Human) OX=9606 GN=HACD3 PE=1 SV=2	31	41	9	362	43.1	8.94	44.93	1.145	0.719	0.941	1.6039e+07	1.62737e+07	1.58668e+07	1.49699e+07
Q9NVX2	Notchless protein homolog 1 OS=Homo sapiens (Human) OX=9606 GN=NLE1 PE=1 SV=4	39	30	12	485	53.3	7.34	13	0.981	1.018	1.152	5.68528e+06	5.85043e+06	7.41582e+06	7.05947e+06
P62191	26S proteasome regulatory subunit 4 OS=Homo sapiens (Human) OX=9606 GN=PSMC1 PE=1 SV=1	39	34	12	440	49.2	6.21	28.2	1.169	1.093	1.274	6.5492e+06	7.34869e+06	8.12629e+06	8.45265e+06
O15234	Protein CASC3 OS=Homo sapiens (Human) OX=9606 GN=CASC3 PE=1 SV=2	22	24	11	703	76.2	6.48	20.17	1.144	0.914	1.072	5.41386e+06	5.86149e+06	5.65295e+06	5.36496e+06
Q96CT7	Coiled-coil domain-containing protein 124 OS=Homo sapiens (Human) OX=9606 GN=CCDC124 PE=1 SV=1	46	43	10	223	25.8	9.54	62.44	1.638	1.044	1.118	1.60571e+07	26528496	1.71757e+07	1.79103e+07
Q8WU90	Zinc finger CCCH domain-containing protein 15 OS=Homo sapiens (Human) OX=9606 GN=ZC3H15 PE=1 SV=1	26	27	13	426	48.6	5.31	18.51	1.603	0.572	0.846	1.11447e+07	1.62112e+07	6.31699e+06	1.02373e+07
O43159	Ribosomal RNA-processing protein 8 OS=Homo sapiens (Human) OX=9606 GN=RRP8 PE=1 SV=2	30	30	12	456	50.7	9.42	29.61	1.268	1.53	1.019	7.62095e+06	9.47306e+06	9.02802e+06	8.14344e+06
P16435	NADPH--cytochrome P450 reductase OS=Homo sapiens (Human) OX=9606 GN=POR PE=1 SV=2	22	33	12	677	76.6	5.58	22.19	1.574	1.319	1.478	4.61411e+06	6.92634e+06	5.60274e+06	5.78536e+06
Q8WVM0	Dimethyladenosine transferase 1, mitochondrial OS=Homo sapiens (Human) OX=9606 GN=TFB1M PE=1 SV=1	40	37	12	346	39.5	9.26	30.5	1.099	0.711	0.981	9.48845e+06	1.16753e+07	7.93771e+06	9.17395e+06
Q53GQ0	Very-long-chain 3-oxoacyl-CoA reductase OS=Homo sapiens (Human) OX=9606 GN=HSD17B12 PE=1 SV=2	48	34	11	312	34.3	9.32	30.53	1.258	0.936	1.561	1.51337e+07	1.83888e+07	1.86632e+07	2.4276e+07
P61254	60S ribosomal protein L26 OS=Homo sapiens (Human) OX=9606 GN=RPL26 PE=1 SV=1	46	103	2	145	17.2	10.55	169.26	1.342	0.867	1.068	6.30929e+07	7.31545e+07	5.75498e+07	6.84349e+07
O75152	Zinc finger CCCH domain-containing protein 11A OS=Homo sapiens (Human) OX=9606 GN=ZC3H11A PE=1 SV=3	20	32	13	810	89.1	8.37	16.8	1.127	0.74	1.106	1.14683e+07	1.32359e+07	1.28124e+07	1.55354e+07
Q3ZCQ8	Mitochondrial import inner membrane translocase subunit TIM50 OS=Homo sapiens (Human) OX=9606 GN=TIMM50 PE=1 SV=2	32	32	9	353	39.6	8.37	40.27	1.592	1.582	1.326	1.45847e+07	27330680	2.56739e+07	2.11601e+07
Q96GD4	Aurora kinase B OS=Homo sapiens (Human) OX=9606 GN=AURKB PE=1 SV=3	38	39	10	344	39.3	9.29	24.79	0.853	0.588	1.003	9.0552e+06	7.20107e+06	5.9568e+06	8.44353e+06
Q99700	Ataxin-2 OS=Homo sapiens (Human) OX=9606 GN=ATXN2 PE=1 SV=2	14	40	12	1313	140.2	9.57	14.96	1.721	1.595	1.601	4.08075e+06	7.32059e+06	5.95162e+06	6.94092e+06
Q9UH99	SUN domain-containing protein 2 OS=Homo sapiens (Human) OX=9606 GN=SUN2 PE=1 SV=3	24	24	11	717	80.3	6.73	14.28	0.906	1.059	0.811	4.3311e+06	5.37476e+06	5.47134e+06	4.33171e+06
O95218	Zinc finger Ran-binding domain-containing protein 2 OS=Homo sapiens (Human) OX=9606 GN=ZRANB2 PE=1 SV=2	38	41	11	330	37.4	10.01	21.6	0.497	0.92	0.646	1.96921e+07	7.79886e+06	1.72809e+07	1.16016e+07
Q9UHB7	AF4/FMR2 family member 4 OS=Homo sapiens (Human) OX=9606 GN=AFF4 PE=1 SV=1	15	28	13	1163	127.4	9.31	10.78	0.952	0.631	0.842	6.02163e+06	5.59346e+06	3.2018e+06	4.13191e+06
O95347	Structural maintenance of chromosomes protein 2 OS=Homo sapiens (Human) OX=9606 GN=SMC2 PE=1 SV=2	13	22	14	1197	135.6	8.43	7.07	1.16	1.51	1.015	2.91189e+06	3.65238e+06	3.74684e+06	3.05411e+06
Q9UHR5	SAP30-binding protein OS=Homo sapiens (Human) OX=9606 GN=SAP30BP PE=1 SV=1	34	39	10	308	33.9	4.84	34.64	0.618	0.558	0.641	2.06604e+07	1.15077e+07	9.42218e+06	1.04936e+07
O00743	Serine/threonine-protein phosphatase 6 catalytic subunit OS=Homo sapiens (Human) OX=9606 GN=PPP6C PE=1 SV=1	53	36	12	305	35.1	5.69	22.54	1.501	1.543	1.899	5.30434e+06	8.25516e+06	1.28102e+07	9.98615e+06
Q05397	Focal adhesion kinase 1 OS=Homo sapiens (Human) OX=9606 GN=PTK2 PE=1 SV=2	17	29	14	1052	119.2	6.62	9.85	1.443	1.206	1.232	2.94309e+06	4.03922e+06	5.77486e+06	4.87063e+06
Q92597	Protein NDRG1 OS=Homo sapiens (Human) OX=9606 GN=NDRG1 PE=1 SV=1	35	20	8	394	42.8	5.82	4.95	1.102	2.256	1.757	3.14923e+06	4.37444e+06	9.73493e+06	6.739e+06
P22102	Trifunctional purine biosynthetic protein adenosine-3 OS=Homo sapiens (Human) OX=9606 GN=GART PE=1 SV=1	17	36	13	1010	107.7	6.7	3.46	1.137	1.202	1.735	3.05469e+06	4.46829e+06	5.01325e+06	6.82654e+06
Q9H2M9	Rab3 GTPase-activating protein non-catalytic subunit OS=Homo sapiens (Human) OX=9606 GN=RAB3GAP2 PE=1 SV=1	13	29	14	1393	155.9	5.62	9.31	1.31	1.139	1.387	3.06005e+06	3.41208e+06	5.05227e+06	4.2505e+06
Q7L4I2	Arginine/serine-rich coiled-coil protein 2 OS=Homo sapiens (Human) OX=9606 GN=RSRC2 PE=1 SV=1	22	36	8	434	50.5	11.33	31.16	0.237	0.727	0.55	3.39924e+07	7.09526e+06	2.29877e+07	1.91479e+07
O14578	Citron Rho-interacting kinase OS=Homo sapiens (Human) OX=9606 GN=CIT PE=1 SV=2	9	25	15	2027	231.3	6.57	1.64	1.116	0.883	0.979	3.50917e+06	3.69751e+06	3.41999e+06	2.27934e+06
P51812	Ribosomal protein S6 kinase alpha-3 OS=Homo sapiens (Human) OX=9606 GN=RPS6KA3 PE=1 SV=1	21	28	13	740	83.7	6.89	7.55	0.906	1.408	1.098	4.31333e+06	4.41672e+06	6.88792e+06	5.49911e+06
Q9UGJ1	Gamma-tubulin complex component 4 OS=Homo sapiens (Human) OX=9606 GN=TUBGCP4 PE=1 SV=1	23	25	12	667	76	6.65	6.2	1.246	0.925	1.386	3.0577e+06	5.29936e+06	5.19954e+06	5.97246e+06
P28331	NADH-ubiquinone oxidoreductase 75 kDa subunit, mitochondrial OS=Homo sapiens (Human) OX=9606 GN=NDUFS1 PE=1 SV=3	19	30	12	727	79.4	6.23	21.56	2.476	1.363	1.814	1.77504e+06	5.21965e+06	4.05011e+06	3.638e+06
P49411	Elongation factor Tu, mitochondrial OS=Homo sapiens (Human) OX=9606 GN=TUFM PE=1 SV=2	33	28	12	452	49.5	7.61	13.84	0.918	1.243	1.582	3.63296e+06	4.75403e+06	6.77409e+06	8.0923e+06
P61011	Signal recognition particle 54 kDa protein OS=Homo sapiens (Human) OX=9606 GN=SRP54 PE=1 SV=1	25	28	11	504	55.7	8.75	27.84	1.754	1.182	1.434	4.66313e+06	6.59674e+06	5.08453e+06	5.61167e+06
P60891	Ribose-phosphate pyrophosphokinase 1 OS=Homo sapiens (Human) OX=9606 GN=PRPS1 PE=1 SV=2	42	36	3	318	34.8	6.98	25.86	0.801	1.121	1.037	4.51756e+06	3.59687e+06	3.43641e+06	3.93764e+06
P23526	Adenosylhomocysteinase OS=Homo sapiens (Human) OX=9606 GN=AHCY PE=1 SV=4	34	29	11	432	47.7	6.34	23.52	1.161	1.382	2.083	7.20519e+06	7.77831e+06	9.83112e+06	1.21403e+07
Q92552	28S ribosomal protein S27, mitochondrial OS=Homo sapiens (Human) OX=9606 GN=MRPS27 PE=1 SV=3	38	35	14	414	47.6	6.18	22.89	1.883	1.742	1.511	1.63338e+07	2.26251e+07	1.86158e+07	1.88303e+07
Q68CP9	AT-rich interactive domain-containing protein 2 OS=Homo sapiens (Human) OX=9606 GN=ARID2 PE=1 SV=2	9	33	12	1835	197.3	7.42	17.78	0.923	1.01	1.094	3.69576e+06	4.4611e+06	4.99642e+06	4.3874e+06
O95208	Epsin-2 OS=Homo sapiens (Human) OX=9606 GN=EPN2 PE=1 SV=3	24	28	10	641	68.4	7.52	20.79	1.118	0.586	0.663	2.44343e+07	2.7917e+07	1.73332e+07	1.67157e+07
Q16630	Cleavage and polyadenylation specificity factor subunit 6 OS=Homo sapiens (Human) OX=9606 GN=CPSF6 PE=1 SV=2	21	32	8	551	59.2	7.15	42.8	1.41	0.526	0.83	1.27073e+07	1.69019e+07	8.22093e+06	9.93078e+06
Q9UIA9	Exportin-7 OS=Homo sapiens (Human) OX=9606 GN=XPO7 PE=1 SV=3	15	33	14	1087	123.8	6.32	7.33	1.506	2.192	2.131	3.27292e+06	4518162	6.03282e+06	5.65944e+06
Q8WVM8	Sec1 family domain-containing protein 1 OS=Homo sapiens (Human) OX=9606 GN=SCFD1 PE=1 SV=4	23	30	10	642	72.3	6.27	18.48	1.38	0.904	1.178	4.67122e+06	6.64971e+06	3.91364e+06	4.50351e+06
Q14151	Scaffold attachment factor B2 OS=Homo sapiens (Human) OX=9606 GN=SAFB2 PE=1 SV=1	18	32	6	953	107.4	6.16	15.38	2.224	2.316	1.803	998353	2.57331e+06	2.49856e+06	1.9694e+06
Q8TEX9	Importin-4 OS=Homo sapiens (Human) OX=9606 GN=IPO4 PE=1 SV=2	15	38	13	1081	118.6	4.96	21.97	0.973	0.64	0.784	4.94033e+06	5.64814e+06	6.12112e+06	5.10862e+06
Q9Y3C1	Nucleolar protein 16 OS=Homo sapiens (Human) OX=9606 GN=NOP16 PE=1 SV=2	47	38	8	178	21.2	9.94	34.37	1.296	1.478	1.084	1.04519e+07	1.58131e+07	1.49851e+07	1.27584e+07
Q13409	Cytoplasmic dynein 1 intermediate chain 2 OS=Homo sapiens (Human) OX=9606 GN=DYNC1I2 PE=1 SV=3	27	34	11	638	71.4	5.2	21.06	1.494	1.943	1.693	6.97193e+06	7.83642e+06	1.21506e+07	9.48828e+06
Q08170	Serine/arginine-rich splicing factor 4 OS=Homo sapiens (Human) OX=9606 GN=SRSF4 PE=1 SV=2	23	46	5	494	56.6	11.52	61.89	0.894	0.815	0.885	7.4606e+06	5.1416e+06	5.63823e+06	5.57219e+06
P62070	Ras-related protein R-Ras2 OS=Homo sapiens (Human) OX=9606 GN=RRAS2 PE=1 SV=1	47	35	7	204	23.4	6.01	44.15	0.962	1.079	0.813	1.60414e+07	1.47977e+07	1.26795e+07	1.25272e+07
P61163	Alpha-centractin OS=Homo sapiens (Human) OX=9606 GN=ACTR1A PE=1 SV=1	32	36	6	376	42.6	6.64	30.86	0.985	0.536	0.824	7.84146e+06	7.42906e+06	4.40596e+06	6.55524e+06
Q96J01	THO complex subunit 3 OS=Homo sapiens (Human) OX=9606 GN=THOC3 PE=1 SV=1	39	37	10	351	38.7	6.09	36.23	1.157	0.89	1.344	1.52152e+07	1.61595e+07	1.32344e+07	1.67733e+07
Q53H12	Acylglycerol kinase, mitochondrial OS=Homo sapiens (Human) OX=9606 GN=AGK PE=1 SV=2	30	33	10	422	47.1	8.09	26	0.998	0.845	0.908	9.43209e+06	1.20484e+07	8.43322e+06	8.91718e+06
P62318	Small nuclear ribonucleoprotein Sm D3 OS=Homo sapiens (Human) OX=9606 GN=SNRPD3 PE=1 SV=1	49	99	5	126	13.9	10.32	211.5	0.409	0.441	0.855	4.63803e+08	1.91903e+08	1.59821e+08	2.45989e+08
P19474	E3 ubiquitin-protein ligase TRIM21 OS=Homo sapiens (Human) OX=9606 GN=TRIM21 PE=1 SV=1	26	28	12	475	54.1	6.38	21.25	0.79	1.906	1.531	6.52248e+06	4.4164e+06	1.14456e+07	9.04838e+06
P49790	Nuclear pore complex protein Nup153 OS=Homo sapiens (Human) OX=9606 GN=NUP153 PE=1 SV=2	15	28	15	1475	153.8	8.73	3.62	1.471	1.404	1.874	3.46553e+06	4.38192e+06	4.59741e+06	4.96992e+06
Q68CZ2	Tensin-3 OS=Homo sapiens (Human) OX=9606 GN=TNS3 PE=1 SV=2	12	32	15	1445	155.2	6.81	12.78	0.98	1.498	1.239	5.40664e+06	5.65097e+06	8.12171e+06	6.12739e+06
P32189	Glycerol kinase OS=Homo sapiens (Human) OX=9606 GN=GK PE=1 SV=3	30	22	9	559	61.2	6.54	7.56	3.412	1.635	1.457	1.50844e+06	5.5031e+06	2.01391e+06	2.05992e+06
P49915	GMP synthase [glutamine-hydrolyzing] OS=Homo sapiens (Human) OX=9606 GN=GMPS PE=1 SV=1	26	31	13	693	76.7	6.87	6.77	0.986	1	1.108	8.61425e+06	7.82642e+06	1.06698e+07	1.13036e+07
Q96IZ0	PRKC apoptosis WT1 regulator protein OS=Homo sapiens (Human) OX=9606 GN=PAWR PE=1 SV=1	34	33	9	340	36.5	5.41	30.99	2.115	1.164	1.624	1.03069e+07	2.36567e+07	1.60025e+07	1.73857e+07
Q86W92	Liprin-beta-1 OS=Homo sapiens (Human) OX=9606 GN=PPFIBP1 PE=1 SV=2	17	40	14	1011	114	5.55	8.5	1.109	1.035	1.301	4.66207e+06	6.8774e+06	5.21648e+06	6.18474e+06
Q9Y6D5	Brefeldin A-inhibited guanine nucleotide-exchange protein 2 OS=Homo sapiens (Human) OX=9606 GN=ARFGEF2 PE=1 SV=3	10	26	10	1785	201.9	6.33	7.12	1.354	1.521	1.248	1.16725e+06	2.40255e+06	2.18898e+06	2.02116e+06
Q12872	Splicing factor, suppressor of white-apricot homolog OS=Homo sapiens (Human) OX=9606 GN=SFSWAP PE=1 SV=3	13	35	13	951	104.8	8.05	26.54	0.442	0.761	0.581	1.38405e+07	5.08215e+06	7.42376e+06	6.89541e+06
Q9UNI6	Dual specificity protein phosphatase 12 OS=Homo sapiens (Human) OX=9606 GN=DUSP12 PE=1 SV=1	33	33	10	340	37.7	6.84	28.34	2.917	3.972	2.475	9.24046e+06	1.73314e+07	2.01668e+07	1.62097e+07
Q9UKM9	RNA-binding protein Raly OS=Homo sapiens (Human) OX=9606 GN=RALY PE=1 SV=1	30	48	10	306	32.4	9.17	65.2	1.198	1.623	1.189	2.36048e+07	2.94723e+07	4.07356e+07	2.86027e+07
O00151	PDZ and LIM domain protein 1 OS=Homo sapiens (Human) OX=9606 GN=PDLIM1 PE=1 SV=4	42	15	8	329	36	7.02	16.73	5.111	2.494	2.715	945309	7.0165e+06	3.00518e+06	3.97032e+06
Q8NAV1	Pre-mRNA-splicing factor 38A OS=Homo sapiens (Human) OX=9606 GN=PRPF38A PE=1 SV=1	32	39	10	312	37.5	9.96	56.6	0.321	0.531	0.578	2.79165e+07	8.65277e+06	1.87604e+07	1.5531e+07
Q5HYI7	Metaxin-3 OS=Homo sapiens (Human) OX=9606 GN=MTX3 PE=1 SV=2	40	43	12	312	35.1	7.8	62.55	1.631	1.068	1.103	2.21438e+07	3.34428e+07	2.03318e+07	2.32129e+07
Q7Z434	Mitochondrial antiviral-signaling protein OS=Homo sapiens (Human) OX=9606 GN=MAVS PE=1 SV=2	36	18	10	540	56.5	5.52	7.21	3.115	1.016	1.488	656305	6.67142e+06	2.959e+06	2.37133e+06
Q99733	Nucleosome assembly protein 1-like 4 OS=Homo sapiens (Human) OX=9606 GN=NAP1L4 PE=1 SV=1	30	27	7	375	42.8	4.69	33.78	2.503	1.477	2.404	5.98483e+06	1.37097e+07	1.21973e+07	1.49978e+07
Q15262	Receptor-type tyrosine-protein phosphatase kappa OS=Homo sapiens (Human) OX=9606 GN=PTPRK PE=1 SV=2	11	24	12	1439	162	5.9	1.91	0.801	0.567	0.695	4.97775e+06	3.8962e+06	4.12038e+06	3.84881e+06
Q13247	Serine/arginine-rich splicing factor 6 OS=Homo sapiens (Human) OX=9606 GN=SRSF6 PE=1 SV=2	30	65	6	344	39.6	11.43	87.84	1.181	1.339	1.009	2.94072e+07	3.5744e+07	3.78895e+07	3.10276e+07
P62244	40S ribosomal protein S15a OS=Homo sapiens (Human) OX=9606 GN=RPS15A PE=1 SV=2	57	98	7	130	14.8	10.13	150.33	0.999	0.853	0.672	2.55563e+08	2.54185e+08	1.90904e+08	1.6471e+08
P11047	Laminin subunit gamma-1 OS=Homo sapiens (Human) OX=9606 GN=LAMC1 PE=1 SV=3	8	27	11	1609	177.5	5.12	21.69	1.099	1.165	1.046	4.3013e+06	4.58911e+06	4.65614e+06	4.30685e+06
Q02543	60S ribosomal protein L18a OS=Homo sapiens (Human) OX=9606 GN=RPL18A PE=1 SV=2	35	82	7	176	20.7	10.71	117.65	1.281	1.134	0.992	1.77251e+08	2.26588e+08	1.70167e+08	1.69557e+08
Q3KQU3	MAP7 domain-containing protein 1 OS=Homo sapiens (Human) OX=9606 GN=MAP7D1 PE=1 SV=1	17	33	11	841	92.8	10.11	20.86	1.144	1.461	0.948	5.34281e+06	6.05716e+06	5.95213e+06	4.74417e+06
Q969H6	Ribonuclease P/MRP protein subunit POP5 OS=Homo sapiens (Human) OX=9606 GN=POP5 PE=1 SV=1	48	43	6	163	18.8	7.27	89.1	9.592	18.057	31.94	179613	1.39309e+07	2.44175e+07	4.76157e+07
Q9NWT1	p21-activated protein kinase-interacting protein 1 OS=Homo sapiens (Human) OX=9606 GN=PAK1IP1 PE=1 SV=2	37	44	11	392	43.9	8.91	24.65	1.426	1.151	1.048	1.85132e+07	2.31788e+07	2.16026e+07	2.00177e+07
P23921	Ribonucleoside-diphosphate reductase large subunit OS=Homo sapiens (Human) OX=9606 GN=RRM1 PE=1 SV=1	20	31	12	792	90	7.15	23.45	0.955	1.093	1.566	8.62027e+06	8.02137e+06	1.0502e+07	1.27928e+07
Q9Y285	Phenylalanine--tRNA ligase alpha subunit OS=Homo sapiens (Human) OX=9606 GN=FARSA PE=1 SV=3	26	26	11	508	57.5	7.8	27.56	1.269	1.296	1.173	9.67394e+06	1.37058e+07	9.79059e+06	1.11596e+07
P18887	DNA repair protein XRCC1 OS=Homo sapiens (Human) OX=9606 GN=XRCC1 PE=1 SV=2	26	34	13	633	69.4	6.39	13.35	1.434	1.099	1.199	1.5733e+07	2.28446e+07	1.72094e+07	1.64916e+07
P54577	Tyrosine--tRNA ligase, cytoplasmic OS=Homo sapiens (Human) OX=9606 GN=YARS1 PE=1 SV=4	28	29	14	528	59.1	7.05	4.3	1.13	0.742	1.841	5.81263e+06	4.867e+06	5.35778e+06	7.43146e+06
Q96GM5	SWI/SNF-related matrix-associated actin-dependent regulator of chromatin subfamily D member 1 OS=Homo sapiens (Human) OX=9606 GN=SMARCD1 PE=1 SV=2	27	30	11	515	58.2	9.25	19.34	1.268	1.133	1.285	2.31624e+06	3.32742e+06	4.80479e+06	3.38433e+06
P11908	Ribose-phosphate pyrophosphokinase 2 OS=Homo sapiens (Human) OX=9606 GN=PRPS2 PE=1 SV=2	42	35	3	318	34.7	6.61	33.11	0.775	1.226	1.3	2.55165e+06	2.12257e+06	2.31402e+06	2.91305e+06
Q9NX05	Constitutive coactivator of PPAR-gamma-like protein 2 OS=Homo sapiens (Human) OX=9606 GN=FAM120C PE=1 SV=3	14	27	10	1096	120.5	9.03	12.34	0.774	0.402	0.551	6.37085e+06	3.94202e+06	3.25589e+06	3.02294e+06
Q969X5	Endoplasmic reticulum-Golgi intermediate compartment protein 1 OS=Homo sapiens (Human) OX=9606 GN=ERGIC1 PE=1 SV=1	39	31	10	290	32.6	7.06	20.62	2.167	3.559	2.326	5.33052e+06	1.15037e+07	1.41358e+07	1.36259e+07
O00139	Kinesin-like protein KIF2A OS=Homo sapiens (Human) OX=9606 GN=KIF2A PE=1 SV=3	19	29	12	706	79.9	6.68	20.9	0.95	1.046	0.797	6.88623e+06	7.32352e+06	5.706e+06	5.14468e+06
O43432	Eukaryotic translation initiation factor 4 gamma 3 OS=Homo sapiens (Human) OX=9606 GN=EIF4G3 PE=1 SV=2	8	36	6	1585	176.5	5.38	23.09	1.072	0.646	0.798	1.27918e+06	1.37023e+06	904280	1.1291e+06
Q96AG4	Leucine-rich repeat-containing protein 59 OS=Homo sapiens (Human) OX=9606 GN=LRRC59 PE=1 SV=1	41	40	9	307	34.9	9.57	53.23	0.933	0.536	0.755	5.14583e+07	5.02352e+07	2.86839e+07	4.22953e+07
Q5RKV6	Exosome complex component MTR3 OS=Homo sapiens (Human) OX=9606 GN=EXOSC6 PE=1 SV=1	41	37	11	272	28.2	6.28	35.75	1.393	1.246	1.327	1.23828e+07	1.73671e+07	1.48153e+07	1.49621e+07
P61326	Protein mago nashi homolog OS=Homo sapiens (Human) OX=9606 GN=MAGOH PE=1 SV=1	58	42	7	146	17.2	6.11	54.32	0.469	0.515	0.656	4.27061e+07	1.82388e+07	3.03085e+07	2.48217e+07
P62269	40S ribosomal protein S18 OS=Homo sapiens (Human) OX=9606 GN=RPS18 PE=1 SV=3	53	95	12	152	17.7	10.99	146.59	1.144	1.048	1.032	3.26876e+08	3.21918e+08	2.99308e+08	2.67823e+08
Q15155	Nodal modulator 1 OS=Homo sapiens (Human) OX=9606 GN=NOMO1 PE=1 SV=5	14	38	13	1222	134.2	5.81	17.58	1.556	1.827	1.512	4.64451e+06	6.15904e+06	6.78878e+06	6.3559e+06
Q13148	TAR DNA-binding protein 43 OS=Homo sapiens (Human) OX=9606 GN=TARDBP PE=1 SV=1	34	31	10	414	44.7	6.19	28.68	1.473	2.035	1.486	8.07589e+06	9.1947e+06	1.17132e+07	1.00442e+07
P60900	Proteasome subunit alpha type-6 OS=Homo sapiens (Human) OX=9606 GN=PSMA6 PE=1 SV=1	46	30	10	246	27.4	6.76	26.25	1.379	1.568	1.696	7.84104e+06	1.11053e+07	9.10703e+06	1.28796e+07
P48444	Coatomer subunit delta OS=Homo sapiens (Human) OX=9606 GN=ARCN1 PE=1 SV=1	27	33	11	511	57.2	6.21	37.91	1.16	1.575	1.304	7.07614e+06	6.725e+06	7.35854e+06	8.58938e+06
Q9Y639	Neuroplastin OS=Homo sapiens (Human) OX=9606 GN=NPTN PE=1 SV=2	24	38	10	398	44.4	7.99	20.82	1.774	1.371	1.367	1.12929e+07	1.40197e+07	1.45708e+07	1.19431e+07
Q9HAN9	Nicotinamide/nicotinic acid mononucleotide adenylyltransferase 1 OS=Homo sapiens (Human) OX=9606 GN=NMNAT1 PE=1 SV=1	54	28	11	279	31.9	8.87	15.92	1.097	0.672	0.812	6.49285e+06	6.05714e+06	3.29104e+06	4.84791e+06
Q9H7B2	Ribosome production factor 2 homolog OS=Homo sapiens (Human) OX=9606 GN=RPF2 PE=1 SV=2	38	32	10	306	35.6	9.99	22.59	1.145	1.286	0.779	1.66333e+07	1.95411e+07	1.6804e+07	1.25656e+07
Q6ZRP7	Sulfhydryl oxidase 2 OS=Homo sapiens (Human) OX=9606 GN=QSOX2 PE=1 SV=3	21	23	12	698	77.5	7.72	9.4	1.027	0.81	0.926	5.65584e+06	7.31267e+06	5.98131e+06	5.8446e+06
Q9H3S7	Tyrosine-protein phosphatase non-receptor type 23 OS=Homo sapiens (Human) OX=9606 GN=PTPN23 PE=1 SV=1	10	24	15	1636	178.9	6.92	7.05	1.246	1.864	1.365	2.74643e+06	3.55836e+06	5.40606e+06	3.9694e+06
Q8WVV9	Heterogeneous nuclear ribonucleoprotein L-like OS=Homo sapiens (Human) OX=9606 GN=HNRNPLL PE=1 SV=1	32	23	11	542	60	7.72	14.13	1.365	1.119	1.048	1.96842e+06	4.25027e+06	3.43328e+06	3.24325e+06
O00203	AP-3 complex subunit beta-1 OS=Homo sapiens (Human) OX=9606 GN=AP3B1 PE=1 SV=3	13	32	13	1094	121.2	6.04	14.87	1.125	2.214	1.143	3.77798e+06	5.5008e+06	7.98355e+06	5.21308e+06
P51858	Hepatoma-derived growth factor OS=Homo sapiens (Human) OX=9606 GN=HDGF PE=1 SV=1	58	27	10	240	26.8	4.73	10.87	1.718	1.207	2.92	4.96199e+06	8.31189e+06	6.4871e+06	1.43548e+07
Q9NQT4	Exosome complex component RRP46 OS=Homo sapiens (Human) OX=9606 GN=EXOSC5 PE=1 SV=1	57	33	8	235	25.2	7.59	29.12	1.433	0.705	1.098	1.22799e+07	2.073e+07	1.61515e+07	1.61482e+07
Q8WXI9	Transcriptional repressor p66-beta OS=Homo sapiens (Human) OX=9606 GN=GATAD2B PE=1 SV=1	25	26	9	593	65.2	9.7	12.84	1.292	2.773	1.63	5.77204e+06	4.49643e+06	1.07708e+07	8.1418e+06
Q9BZQ8	Protein Niban 1 OS=Homo sapiens (Human) OX=9606 GN=NIBAN1 PE=1 SV=1	17	28	13	928	103.1	4.78	8.16	1.841	2.012	1.858	1.69364e+06	3.80733e+06	4.11148e+06	3.77786e+06
Q4KMQ2	Anoctamin-6 OS=Homo sapiens (Human) OX=9606 GN=ANO6 PE=1 SV=2	16	29	12	910	106.1	7.77	16.29	1.516	1.856	1.334	6.30697e+06	8.81306e+06	9.94136e+06	8.1827e+06
Q14318	Peptidyl-prolyl cis-trans isomerase FKBP8 OS=Homo sapiens (Human) OX=9606 GN=FKBP8 PE=1 SV=2	36	23	10	412	44.5	4.84	18.57	2.077	2.307	1.619	2.492e+06	7.00557e+06	6.0672e+06	5.35535e+06
P54709	Sodium/potassium-transporting ATPase subunit beta-3 OS=Homo sapiens (Human) OX=9606 GN=ATP1B3 PE=1 SV=1	41	52	10	279	31.5	8.35	73.86	1.357	0.941	1.428	5.11843e+07	6.52921e+07	5.18606e+07	6.61964e+07
Q96PE2	Rho guanine nucleotide exchange factor 17 OS=Homo sapiens (Human) OX=9606 GN=ARHGEF17 PE=1 SV=1	9	20	12	2063	221.5	6.29	7.6	1.201	0.809	0.811	2.9525e+06	3.60075e+06	3.07286e+06	2.28915e+06
Q9Y617	Phosphoserine aminotransferase OS=Homo sapiens (Human) OX=9606 GN=PSAT1 PE=1 SV=2	44	31	12	370	40.4	7.66	22.49	1.396	1.311	2.281	5.75668e+06	8110611	7.56286e+06	1.22814e+07
O75970	Multiple PDZ domain protein OS=Homo sapiens (Human) OX=9606 GN=MPDZ PE=1 SV=2	10	27	13	2070	221.5	5.06	7.55	0.827	0.523	0.551	3.0665e+06	3.21463e+06	2.54269e+06	2.53458e+06
Q9HCK8	Chromodomain-helicase-DNA-binding protein 8 OS=Homo sapiens (Human) OX=9606 GN=CHD8 PE=1 SV=5	7	23	9	2581	290.3	6.47	1.73	1.048	1.217	0.981	1.58015e+06	1.98657e+06	2.88715e+06	1.97089e+06
Q8TAQ2	SWI/SNF complex subunit SMARCC2 OS=Homo sapiens (Human) OX=9606 GN=SMARCC2 PE=1 SV=1	11	39	6	1214	132.8	5.69	21.79	1.315	1.3	1.409	3.12307e+06	3.1272e+06	2.75964e+06	3.39333e+06
Q13242	Serine/arginine-rich splicing factor 9 OS=Homo sapiens (Human) OX=9606 GN=SRSF9 PE=1 SV=1	40	43	10	221	25.5	8.65	35.41	1.557	1.087	1.222	1.85263e+07	2.43521e+07	2.0299e+07	1.94677e+07
Q9C0C2	182 kDa tankyrase-1-binding protein OS=Homo sapiens (Human) OX=9606 GN=TNKS1BP1 PE=1 SV=4	10	22	13	1729	181.7	4.86	5.85	1.829	2.053	1.786	1.37317e+06	3.13133e+06	3.28338e+06	2.48581e+06
Q13444	Disintegrin and metalloproteinase domain-containing protein 15 OS=Homo sapiens (Human) OX=9606 GN=ADAM15 PE=1 SV=4	16	35	11	863	92.9	6.73	21.41	1.339	1.047	1.348	6.99558e+06	8.04376e+06	7.14588e+06	8.98499e+06
Q8WUA4	General transcription factor 3C polypeptide 2 OS=Homo sapiens (Human) OX=9606 GN=GTF3C2 PE=1 SV=2	19	34	13	911	100.6	7.31	9.39	0.996	0.984	0.972	5.53105e+06	6.98289e+06	6.50052e+06	6.41413e+06
Q16629	Serine/arginine-rich splicing factor 7 OS=Homo sapiens (Human) OX=9606 GN=SRSF7 PE=1 SV=1	32	58	7	238	27.4	11.82	65.09	1.095	1.358	1.063	6.61918e+07	7.26306e+07	7.60557e+07	6.36848e+07
Q9Y6A4	Cilia- and flagella-associated protein 20 OS=Homo sapiens (Human) OX=9606 GN=CFAP20 PE=1 SV=1	57	35	8	193	22.8	9.76	52.78	0.365	0.337	0.461	5.06314e+07	1.88135e+07	2.74936e+07	2.55146e+07
Q8TDI0	Chromodomain-helicase-DNA-binding protein 5 OS=Homo sapiens (Human) OX=9606 GN=CHD5 PE=1 SV=1	7	36	1	1954	222.9	6.15	24.08
Q9UNP9	Peptidyl-prolyl cis-trans isomerase E OS=Homo sapiens (Human) OX=9606 GN=PPIE PE=1 SV=1	49	28	8	301	33.4	5.6	27.99	0.851	0.648	0.899	1.01884e+07	6.38569e+06	5.71265e+06	7.52082e+06
Q13601	KRR1 small subunit processome component homolog OS=Homo sapiens (Human) OX=9606 GN=KRR1 PE=1 SV=4	30	32	10	381	43.6	9.77	19.98	0.998	0.611	0.915	1.71483e+07	1.785e+07	1.031e+07	1.22273e+07
Q5TC63	Growth hormone-regulated TBC protein 1 OS=Homo sapiens (Human) OX=9606 GN=GRTP1 PE=1 SV=4	47	34	12	336	38.5	8.78	21.51	0.673	0.619	0.989	1.53669e+07	1.1543e+07	1.1988e+07	1.51368e+07
P00441	Superoxide dismutase [Cu-Zn] OS=Homo sapiens (Human) OX=9606 GN=SOD1 PE=1 SV=2	32	16	4	154	15.9	6.13	38.45	1.436	0.443	2.19	2.27969e+06	3.59185e+06	1.1691e+06	5.94635e+06
Q5JTV8	Torsin-1A-interacting protein 1 OS=Homo sapiens (Human) OX=9606 GN=TOR1AIP1 PE=1 SV=2	30	23	11	583	66.2	8.18	11.11	1.998	2.291	1.988	3.68436e+06	5.9384e+06	5.7226e+06	6.23961e+06
P17980	26S proteasome regulatory subunit 6A OS=Homo sapiens (Human) OX=9606 GN=PSMC3 PE=1 SV=3	30	31	10	439	49.2	5.24	18.68	0.849	1.483	1.166	9.02608e+06	6.47316e+06	1.06304e+07	1.01721e+07
P50395	Rab GDP dissociation inhibitor beta OS=Homo sapiens (Human) OX=9606 GN=GDI2 PE=1 SV=2	31	24	6	445	50.6	6.47	22.03	1.206	0.844	1.964	4.25001e+06	4.92111e+06	2.85595e+06	7.00641e+06
Q01628	Interferon-induced transmembrane protein 3 OS=Homo sapiens (Human) OX=9606 GN=IFITM3 PE=1 SV=2	49	33	2	133	14.6	7.01	60.54	1.7	0.735	1.436	1.10402e+07	2.15287e+07	8.89447e+06	1.69753e+07
Q9NZQ3	NCK-interacting protein with SH3 domain OS=Homo sapiens (Human) OX=9606 GN=NCKIPSD PE=1 SV=1	16	31	10	722	78.9	6.38	37.75	1.083	0.378	0.764	8.21848e+06	9.51636e+06	3.98427e+06	6.38671e+06
Q9Y6M7	Sodium bicarbonate cotransporter 3 OS=Homo sapiens (Human) OX=9606 GN=SLC4A7 PE=1 SV=2	11	26	12	1214	136	6.71	8.87	1.34	1.092	0.889	4.82776e+06	5.85579e+06	4.06034e+06	3.66612e+06
P19388	DNA-directed RNA polymerases I, II, and III subunit RPABC1 OS=Homo sapiens (Human) OX=9606 GN=POLR2E PE=1 SV=4	49	33	9	210	24.5	5.95	38.65	1.159	1.275	1.304	1.64218e+07	2.02207e+07	1.68576e+07	2.01701e+07
Q9NVU7	Protein SDA1 homolog OS=Homo sapiens (Human) OX=9606 GN=SDAD1 PE=1 SV=3	19	26	12	687	79.8	9.25	13.42	1.26	0.774	0.904	7.34256e+06	8.64077e+06	5.70313e+06	5.91934e+06
Q12768	WASH complex subunit 5 OS=Homo sapiens (Human) OX=9606 GN=WASHC5 PE=1 SV=1	12	29	12	1159	134.2	6.98	15.44	0.84	1.596	1.353	2.80236e+06	3.23003e+06	5.56142e+06	4.30988e+06
P37268	Squalene synthase OS=Homo sapiens (Human) OX=9606 GN=FDFT1 PE=1 SV=1	30	28	11	417	48.1	6.54	14.06	1.249	1.503	1.968	3.37873e+06	3.07066e+06	3.92233e+06	5.12868e+06
Q9BQA1	Methylosome protein 50 OS=Homo sapiens (Human) OX=9606 GN=WDR77 PE=1 SV=1	28	32	7	342	36.7	5.17	31.53	0.972	0.779	1.142	8.04643e+06	7.82299e+06	7.38574e+06	1.11316e+07
P22392	Nucleoside diphosphate kinase B OS=Homo sapiens (Human) OX=9606 GN=NME2 PE=1 SV=1	62	46	4	152	17.3	8.41	41.08	2.021	1.73	3.077	1.7145e+06	4.18494e+06	3.73146e+06	6.52498e+06
P30419	Glycylpeptide N-tetradecanoyltransferase 1 OS=Homo sapiens (Human) OX=9606 GN=NMT1 PE=1 SV=2	24	25	9	496	56.8	7.8	23.3	2.962	3.188	3.337	5.15153e+06	6.88495e+06	4.14876e+06	4.8618e+06
P63241	Eukaryotic translation initiation factor 5A-1 OS=Homo sapiens (Human) OX=9606 GN=EIF5A PE=1 SV=2	50	35	8	154	16.8	5.24	29.92	1.456	1.36	1.794	1.48864e+07	1.70013e+07	1.52814e+07	2.35311e+07
O60508	Pre-mRNA-processing factor 17 OS=Homo sapiens (Human) OX=9606 GN=CDC40 PE=1 SV=1	26	32	13	579	65.5	7.06	5.51	0.609	0.776	0.64	7.56069e+06	3.66783e+06	6.3924e+06	4.86519e+06
Q92828	Coronin-2A OS=Homo sapiens (Human) OX=9606 GN=CORO2A PE=1 SV=2	25	33	12	525	59.7	8.05	29.36	0.968	0.704	0.852	9.07962e+06	8.99212e+06	6.11535e+06	7.72929e+06
O95819	Mitogen-activated protein kinase kinase kinase kinase 4 OS=Homo sapiens (Human) OX=9606 GN=MAP4K4 PE=1 SV=2	13	30	13	1239	142	7.46	7.97	1.053	0.511	0.829	3.87976e+06	5.47684e+06	3.90283e+06	4.099e+06
Q15370	Elongin-B OS=Homo sapiens (Human) OX=9606 GN=ELOB PE=1 SV=1	91	60	8	118	13.1	4.88	97.17	1.012	0.973	1.48	1.43001e+08	162145273	1.44349e+08	2.026e+08
Q5JSZ5	Protein PRRC2B OS=Homo sapiens (Human) OX=9606 GN=PRRC2B PE=1 SV=2	9	28	12	2229	242.8	8.34	10.05	1.574	2.283	1.476	1.86793e+06	3.56939e+06	3.59852e+06	3.34902e+06
P61619	Protein transport protein Sec61 subunit alpha isoform 1 OS=Homo sapiens (Human) OX=9606 GN=SEC61A1 PE=1 SV=2	25	37	10	476	52.2	8.06	36.02	1.796	1.799	1.573	1.3055e+07	2.64877e+07	2.74632e+07	2.23365e+07
P10155	60 kDa SS-A/Ro ribonucleoprotein OS=Homo sapiens (Human) OX=9606 GN=RO60 PE=1 SV=2	23	35	12	538	60.6	8.03	20.22	0.77	0.918	0.946	1.64796e+07	1.06976e+07	1.24799e+07	1.07754e+07
Q8N7H5	RNA polymerase II-associated factor 1 homolog OS=Homo sapiens (Human) OX=9606 GN=PAF1 PE=1 SV=2	24	29	10	531	59.9	4.63	16.5	0.894	1.163	1.005	5.75191e+06	5.48556e+06	6.3574e+06	6.889e+06
Q96A65	Exocyst complex component 4 OS=Homo sapiens (Human) OX=9606 GN=EXOC4 PE=1 SV=1	16	22	12	974	110.4	6.49	1.63	1.298	1.131	1.359	1.86493e+06	2.63868e+06	2.77799e+06	2.39203e+06
P19086	Guanine nucleotide-binding protein G(z) subunit alpha OS=Homo sapiens (Human) OX=9606 GN=GNAZ PE=1 SV=3	41	28	11	355	40.9	7.61	15.62	0.672	0.528	0.525	1.46008e+07	1.228e+07	1.06141e+07	1.07554e+07
P32780	General transcription factor IIH subunit 1 OS=Homo sapiens (Human) OX=9606 GN=GTF2H1 PE=1 SV=1	30	18	11	548	62	8.66	11.01	1.002	0.658	0.578	5.09079e+06	5.10153e+06	3.08425e+06	3.47778e+06
O43747	AP-1 complex subunit gamma-1 OS=Homo sapiens (Human) OX=9606 GN=AP1G1 PE=1 SV=5	15	29	12	822	91.3	6.8	17.1	1.243	1.773	1.282	6.08616e+06	7.37751e+06	1.02509e+07	7.71904e+06
Q9NV06	DDB1- and CUL4-associated factor 13 OS=Homo sapiens (Human) OX=9606 GN=DCAF13 PE=1 SV=2	27	38	11	445	51.4	9.19	29.27	1.175	0.872	0.947	8.06544e+06	9.87878e+06	9.18395e+06	7.80513e+06
P21266	Glutathione S-transferase Mu 3 OS=Homo sapiens (Human) OX=9606 GN=GSTM3 PE=1 SV=3	54	26	11	225	26.5	5.54	37.71	1.489	1.532	2.372	6.36416e+06	9.27107e+06	8.03287e+06	1.47347e+07
Q14344	Guanine nucleotide-binding protein subunit alpha-13 OS=Homo sapiens (Human) OX=9606 GN=GNA13 PE=1 SV=2	38	39	11	377	44	8	34.71	1.122	0.733	1.086	8.32152e+06	9.64858e+06	7.86388e+06	8.3852e+06
Q9BRJ6	Uncharacterized protein C7orf50 OS=Homo sapiens (Human) OX=9606 GN=C7orf50 PE=1 SV=1	52	29	6	194	22.1	9.64	46.18	1.394	1.428	1.21	1.0775e+07	1.24526e+07	9.88969e+06	1.03055e+07
P54727	UV excision repair protein RAD23 homolog B OS=Homo sapiens (Human) OX=9606 GN=RAD23B PE=1 SV=1	32	35	9	409	43.1	4.84	39.44	2.088	1.879	2.6	6.17269e+06	1.43646e+07	1.04265e+07	1.56501e+07
P46379	Large proline-rich protein BAG6 OS=Homo sapiens (Human) OX=9606 GN=BAG6 PE=1 SV=2	14	23	11	1132	119.3	5.6	2.07	1.36	2.623	2.131	3.0249e+06	4.16987e+06	5.91822e+06	5.96836e+06
P27797	Calreticulin OS=Homo sapiens (Human) OX=9606 GN=CALR PE=1 SV=1	36	29	10	417	48.1	4.44	17.45	1.522	1.723	2.647	9.04188e+06	9.6967e+06	1.21905e+07	1.77366e+07
O00148	ATP-dependent RNA helicase DDX39A OS=Homo sapiens (Human) OX=9606 GN=DDX39A PE=1 SV=2	24	30	2	427	49.1	5.68	15.98	1.212	0.983	1.339	516833	476955	377915	536997
Q96P11	28S rRNA (cytosine-C(5))-methyltransferase OS=Homo sapiens (Human) OX=9606 GN=NSUN5 PE=1 SV=2	31	31	11	429	46.7	8.62	6.01	1.272	0.596	0.711	1.32809e+07	1.61231e+07	1.06132e+07	1.16019e+07
Q9UHR4	Brain-specific angiogenesis inhibitor 1-associated protein 2-like protein 1 OS=Homo sapiens (Human) OX=9606 GN=BAIAP2L1 PE=1 SV=2	27	25	13	511	56.8	8.68	17.35	1.258	1.476	1.292	3.57336e+06	6.30513e+06	8.24652e+06	6.09994e+06
Q9H6R0	ATP-dependent RNA helicase DHX33 OS=Homo sapiens (Human) OX=9606 GN=DHX33 PE=1 SV=2	19	31	13	707	78.8	8.91	25.39	1.132	0.764	0.955	1.36628e+07	1.55275e+07	1.4019e+07	1.22668e+07
Q9Y6M1	Insulin-like growth factor 2 mRNA-binding protein 2 OS=Homo sapiens (Human) OX=9606 GN=IGF2BP2 PE=1 SV=2	19	27	7	599	66.1	8.46	17.13	1.753	1.866	1.31	837155	2.22457e+06	2.39246e+06	1.84359e+06
P48729	Casein kinase I isoform alpha OS=Homo sapiens (Human) OX=9606 GN=CSNK1A1 PE=1 SV=2	36	34	10	337	38.9	9.57	28.01	0.902	0.865	0.881	1.30689e+07	9.52633e+06	7.98821e+06	8.59117e+06
Q9NQC3	Reticulon-4 OS=Homo sapiens (Human) OX=9606 GN=RTN4 PE=1 SV=2	11	26	7	1192	129.9	4.5	24.29	1.919	3.129	2.763	3.28311e+06	7.13587e+06	1.20819e+07	9.89802e+06
Q8IVS2	Malonyl-CoA-acyl carrier protein transacylase, mitochondrial OS=Homo sapiens (Human) OX=9606 GN=MCAT PE=1 SV=2	36	21	10	390	42.9	8.72	6.88	1.629	0.935	1.182	3.33341e+06	5.41417e+06	2.45891e+06	3.41773e+06
Q32NC0	UPF0711 protein C18orf21 OS=Homo sapiens (Human) OX=9606 GN=C18orf21 PE=1 SV=1	47	37	10	220	24.8	10.26	44.09	83.528	0.954	26.53	2.19147e+06	2.55852e+08	3.11623e+06	7.80686e+07
Q9BVI4	Nucleolar complex protein 4 homolog OS=Homo sapiens (Human) OX=9606 GN=NOC4L PE=1 SV=1	19	26	10	516	58.4	7.49	19.37	1.375	1.073	1.425	8.57582e+06	1.13972e+07	8.3826e+06	9.9449e+06
O75683	Surfeit locus protein 6 OS=Homo sapiens (Human) OX=9606 GN=SURF6 PE=1 SV=3	30	44	10	361	41.4	10.64	50.15	1.235	1.215	0.885	1.39998e+07	1.94434e+07	1.70834e+07	1.44775e+07
O75367	Core histone macro-H2A.1 OS=Homo sapiens (Human) OX=9606 GN=MACROH2A1 PE=1 SV=4	31	33	10	372	39.6	9.79	42.71	1.385	1.337	1.13	9.20697e+06	1.11396e+07	8.93941e+06	8.45956e+06
P62937	Peptidyl-prolyl cis-trans isomerase A OS=Homo sapiens (Human) OX=9606 GN=PPIA PE=1 SV=2	53	42	7	165	18	7.81	68.67	0.827	0.761	1.965	4.5807e+07	3.73351e+07	3.64397e+07	8.5579e+07
P61289	Proteasome activator complex subunit 3 OS=Homo sapiens (Human) OX=9606 GN=PSME3 PE=1 SV=1	34	27	8	254	29.5	5.95	18.3	1.776	1.925	1.944	4.8267e+06	7.33105e+06	9.03123e+06	9.30482e+06
O43615	Mitochondrial import inner membrane translocase subunit TIM44 OS=Homo sapiens (Human) OX=9606 GN=TIMM44 PE=1 SV=2	27	24	10	452	51.3	8.32	21.17	0.795	2.501	1.528	9.82315e+06	7.73438e+06	1.08443e+07	1.14879e+07
Q9P2D0	Inhibitor of Bruton tyrosine kinase OS=Homo sapiens (Human) OX=9606 GN=IBTK PE=1 SV=3	11	21	13	1353	150.4	7.71	1.92	1.051	0.749	0.764	3.4599e+06	4.29184e+06	3.18641e+06	2.93355e+06
Q9Y5L0	Transportin-3 OS=Homo sapiens (Human) OX=9606 GN=TNPO3 PE=1 SV=3	17	22	11	923	104.1	5.57	5.27	1.351	1.076	1.49	2.22453e+06	3.27207e+06	4.54058e+06	3.81841e+06
Q6NZI2	Caveolae-associated protein 1 OS=Homo sapiens (Human) OX=9606 GN=CAVIN1 PE=1 SV=1	26	32	8	390	43.5	5.6	36.17	0.98	0.888	0.63	1.23781e+07	1.27872e+07	8.1588e+06	7.28228e+06
Q96QK1	Vacuolar protein sorting-associated protein 35 OS=Homo sapiens (Human) OX=9606 GN=VPS35 PE=1 SV=2	18	30	11	796	91.6	5.49	16.4	1.024	0.89	1.095	4.45514e+06	5.03753e+06	4.95399e+06	5.50647e+06
Q13112	Chromatin assembly factor 1 subunit B OS=Homo sapiens (Human) OX=9606 GN=CHAF1B PE=1 SV=1	29	21	11	559	61.5	7.5	14.92	1.372	0.735	1.319	3.32141e+06	4.32514e+06	3.43329e+06	3.51665e+06
P14314	Glucosidase 2 subunit beta OS=Homo sapiens (Human) OX=9606 GN=PRKCSH PE=1 SV=2	18	26	8	528	59.4	4.41	40.66	1.323	1.707	2.046	4.67765e+06	5.53642e+06	6.30266e+06	9.52264e+06
Q9NUQ6	SPATS2-like protein OS=Homo sapiens (Human) OX=9606 GN=SPATS2L PE=1 SV=2	22	20	9	558	61.7	9.64	1.68	1.037	0.897	0.822	4.4695e+06	4.74571e+06	3.38827e+06	3.13085e+06
Q16401	26S proteasome non-ATPase regulatory subunit 5 OS=Homo sapiens (Human) OX=9606 GN=PSMD5 PE=1 SV=3	27	25	12	504	56.2	5.48	7.26	1.297	0.773	1.28	6.98876e+06	6.3847e+06	5.50274e+06	6.4803e+06
Q15637	Splicing factor 1 OS=Homo sapiens (Human) OX=9606 GN=SF1 PE=1 SV=4	18	28	7	639	68.3	8.98	25.54	0.36	0.433	0.494	2.29786e+07	6.30281e+06	8.01047e+06	9.33322e+06
Q9Y3A2	Probable U3 small nucleolar RNA-associated protein 11 OS=Homo sapiens (Human) OX=9606 GN=UTP11 PE=1 SV=2	36	28	10	253	30.4	10.15	25.34	1.432	1.419	1.223	7.34177e+06	1.13532e+07	9.89872e+06	9.36119e+06
O15143	Actin-related protein 2/3 complex subunit 1B OS=Homo sapiens (Human) OX=9606 GN=ARPC1B PE=1 SV=3	33	35	9	372	40.9	8.35	34.99	1.387	0.882	0.997	9.28141e+06	1.15902e+07	8.16232e+06	8.39184e+06
Q9P2I0	Cleavage and polyadenylation specificity factor subunit 2 OS=Homo sapiens (Human) OX=9606 GN=CPSF2 PE=1 SV=2	18	26	11	782	88.4	5.11	10.13	0.574	0.58	0.521	6.55945e+06	5.06861e+06	5.34671e+06	4.92208e+06
Q7Z3U7	Protein MON2 homolog OS=Homo sapiens (Human) OX=9606 GN=MON2 PE=1 SV=3	9	29	15	1717	190.2	6.06	7.91	1.261	1.846	1.557	3.50653e+06	4.48154e+06	5.52434e+06	5.21463e+06
P82650	28S ribosomal protein S22, mitochondrial OS=Homo sapiens (Human) OX=9606 GN=MRPS22 PE=1 SV=1	33	23	9	360	41.3	7.9	16.36	1.388	1.464	0.987	4.23741e+06	6.04659e+06	5.78324e+06	3.76913e+06
Q9Y6V7	Probable ATP-dependent RNA helicase DDX49 OS=Homo sapiens (Human) OX=9606 GN=DDX49 PE=1 SV=1	31	23	11	483	54.2	9.06	13.08	1.163	0.936	0.806	5.0703e+06	6.20737e+06	4.64041e+06	4.6292e+06
Q14103	Heterogeneous nuclear ribonucleoprotein D0 OS=Homo sapiens (Human) OX=9606 GN=HNRNPD PE=1 SV=1	26	38	7	355	38.4	7.81	54.45	1.249	0.816	1.207	2.82545e+07	3.41117e+07	2.1647e+07	3.36998e+07
P50542	Peroxisomal targeting signal 1 receptor OS=Homo sapiens (Human) OX=9606 GN=PEX5 PE=1 SV=3	23	26	11	639	70.8	4.54	8.55	1.344	1.058	1.232	4.63972e+06	6.99377e+06	5.09126e+06	6.43078e+06
Q9Y5Y0	Feline leukemia virus subgroup C receptor-related protein 1 OS=Homo sapiens (Human) OX=9606 GN=FLVCR1 PE=1 SV=1	23	27	9	555	59.8	5.97	13.04	1.054	1.157	0.851	6.81984e+06	4.85306e+06	4.95981e+06	4.03877e+06
P50995	Annexin A11 OS=Homo sapiens (Human) OX=9606 GN=ANXA11 PE=1 SV=1	21	31	10	505	54.4	7.65	22.78	1.355	1.213	1.321	3.66018e+07	5.40703e+07	4.84041e+07	4.46773e+07
P54886	Delta-1-pyrroline-5-carboxylate synthase OS=Homo sapiens (Human) OX=9606 GN=ALDH18A1 PE=1 SV=2	18	20	12	795	87.2	7.12	5.77	1.034	1.281	1.732	2.20764e+06	3.25191e+06	3.47295e+06	4.37535e+06
P08574	Cytochrome c1, heme protein, mitochondrial OS=Homo sapiens (Human) OX=9606 GN=CYC1 PE=1 SV=3	33	28	7	325	35.4	9	32.26	3.719	1.516	1.167	7.03945e+06	2.52202e+07	1.28235e+07	8.97135e+06
Q9NYQ6	Cadherin EGF LAG seven-pass G-type receptor 1 OS=Homo sapiens (Human) OX=9606 GN=CELSR1 PE=1 SV=1	5	29	12	3014	329.3	5.92	6.94	0.89	0.859	0.855	4.06384e+06	3.83173e+06	3.71734e+06	3.77845e+06
P46977	Dolichyl-diphosphooligosaccharide--protein glycosyltransferase subunit STT3A OS=Homo sapiens (Human) OX=9606 GN=STT3A PE=1 SV=2	15	30	11	705	80.5	8.07	28.91	2.23	2.275	2.02	6.09513e+06	1.14682e+07	1.1417e+07	9.97727e+06
Q8IXT5	RNA-binding protein 12B OS=Homo sapiens (Human) OX=9606 GN=RBM12B PE=1 SV=2	14	24	12	1001	118	6.81	4.45	1.155	0.762	1.042	3.52948e+06	4.47002e+06	3.57247e+06	3.87915e+06
Q96C57	Protein CUSTOS OS=Homo sapiens (Human) OX=9606 GN=CUSTOS PE=1 SV=2	48	37	8	262	28.2	9.42	40.26	1.195	0.859	1.139	1.08611e+07	1.25963e+07	9.59682e+06	1.18737e+07
P06493	Cyclin-dependent kinase 1 OS=Homo sapiens (Human) OX=9606 GN=CDK1 PE=1 SV=3	41	34	8	297	34.1	8.4	34.79	1.21	1.086	1.634	3.53409e+06	4.67342e+06	4.94798e+06	6.79404e+06
P00505	Aspartate aminotransferase, mitochondrial OS=Homo sapiens (Human) OX=9606 GN=GOT2 PE=1 SV=3	27	34	11	430	47.5	9.01	25.25	1.045	1.08	2.342	3.32283e+06	5.59535e+06	6.01516e+06	1.02004e+07
Q8NEJ9	Neuroguidin OS=Homo sapiens (Human) OX=9606 GN=NGDN PE=1 SV=1	37	29	8	315	35.9	9.57	33.03	1.391	1.243	1.045	7.31243e+06	1.09199e+07	9.80767e+06	8.25719e+06
P46063	ATP-dependent DNA helicase Q1 OS=Homo sapiens (Human) OX=9606 GN=RECQL PE=1 SV=3	28	27	13	649	73.4	7.88	9.95	1.413	0.954	1.161	7.0589e+06	7.15687e+06	5.4514e+06	6.45677e+06
P26232	Catenin alpha-2 OS=Homo sapiens (Human) OX=9606 GN=CTNNA2 PE=1 SV=5	12	38	1	953	105.2	5.71	28.58	0.775	0.241	0.488	6.90648e+06	5.35518e+06	1.66342e+06	3.37219e+06
Q9UDY4	DnaJ homolog subfamily B member 4 OS=Homo sapiens (Human) OX=9606 GN=DNAJB4 PE=1 SV=1	33	27	8	337	37.8	8.5	22.6	1.264	1.722	1.699	3.30914e+06	4.12953e+06	7.33873e+06	5.98611e+06
Q8NBU5	ATPase family AAA domain-containing protein 1 OS=Homo sapiens (Human) OX=9606 GN=ATAD1 PE=1 SV=1	26	24	8	361	40.7	6.9	19.68	6.285	2.425	2.553	2.12631e+06	3.34638e+07	6.72606e+06	5.51893e+06
P25786	Proteasome subunit alpha type-1 OS=Homo sapiens (Human) OX=9606 GN=PSMA1 PE=1 SV=1	55	35	11	263	29.5	6.61	7.58	1.516	1.379	1.745	8.01463e+06	1.33797e+07	1.21681e+07	1.79811e+07
O15446	DNA-directed RNA polymerase I subunit RPA34 OS=Homo sapiens (Human) OX=9606 GN=POLR1G PE=1 SV=1	38	34	9	510	55	8.51	20.69	1.238	0.667	0.93	6.49755e+06	8.50691e+06	3.87325e+06	5.969e+06
P52569	Cationic amino acid transporter 2 OS=Homo sapiens (Human) OX=9606 GN=SLC7A2 PE=1 SV=2	17	38	9	658	71.6	7.28	33.87	1.173	1.245	1.135	8.71537e+06	1.12181e+07	9.72373e+06	1.03369e+07
Q15181	Inorganic pyrophosphatase OS=Homo sapiens (Human) OX=9606 GN=PPA1 PE=1 SV=2	52	23	11	289	32.6	5.86	11.2	1.254	0.912	2.764	3.38501e+06	4.53596e+06	4.18728e+06	9.77387e+06
Q9GZT3	SRA stem-loop-interacting RNA-binding protein, mitochondrial OS=Homo sapiens (Human) OX=9606 GN=SLIRP PE=1 SV=1	77	38	9	109	12.3	10.24	47.03	1.874	2.126	1.994	1.50459e+07	2.61686e+07	3.83928e+07	3.14243e+07
Q86U42	Polyadenylate-binding protein 2 OS=Homo sapiens (Human) OX=9606 GN=PABPN1 PE=1 SV=3	45	40	8	306	32.7	5.06	61.8	0.689	0.479	0.809	4.99628e+07	3.92993e+07	3.34925e+07	3.751e+07
O60443	Gasdermin-E OS=Homo sapiens (Human) OX=9606 GN=GSDME PE=1 SV=2	30	22	11	496	54.5	5.17	8.02	1.022	0.818	1.381	3.54043e+06	3.52687e+06	3.27763e+06	4.68432e+06
Q8NDT2	Putative RNA-binding protein 15B OS=Homo sapiens (Human) OX=9606 GN=RBM15B PE=1 SV=3	17	16	10	890	97.1	9.85	13.6	0.834	0.319	0.509	3.43163e+06	3.56058e+06	1.44324e+06	1.89697e+06
Q8WVM7	Cohesin subunit SA-1 OS=Homo sapiens (Human) OX=9606 GN=STAG1 PE=1 SV=3	12	32	6	1258	144.3	5.59	14.69	1.313	1.229	1.444	2.59062e+06	3.23107e+06	3.30074e+06	3.62407e+06
Q5F1R6	DnaJ homolog subfamily C member 21 OS=Homo sapiens (Human) OX=9606 GN=DNAJC21 PE=1 SV=2	25	19	9	531	62	5.47	12.97	1.474	0.949	0.998	3.22779e+06	5.01468e+06	3.57389e+06	3.36825e+06
P78318	Immunoglobulin-binding protein 1 OS=Homo sapiens (Human) OX=9606 GN=IGBP1 PE=1 SV=1	33	28	8	339	39.2	5.38	19.8	1.793	1.789	2.301	2.95449e+06	4.67065e+06	6.06764e+06	5.99377e+06
P28066	Proteasome subunit alpha type-5 OS=Homo sapiens (Human) OX=9606 GN=PSMA5 PE=1 SV=3	44	32	7	241	26.4	4.79	49.78	1.503	1.118	1.706	1.36453e+07	1.52466e+07	1.30609e+07	1.80926e+07
P15170	Eukaryotic peptide chain release factor GTP-binding subunit ERF3A OS=Homo sapiens (Human) OX=9606 GN=GSPT1 PE=1 SV=1	28	33	11	499	55.7	5.62	14.35	1.36	1.703	1.428	4.14653e+06	5.00683e+06	6.35428e+06	5.62497e+06
Q9H9Y2	Ribosome production factor 1 OS=Homo sapiens (Human) OX=9606 GN=RPF1 PE=1 SV=2	28	26	10	349	40.1	10.01	16.49	1.094	0.768	0.714	4.74075e+06	5.44888e+06	5.31003e+06	4.04126e+06
Q8IXI1	Mitochondrial Rho GTPase 2 OS=Homo sapiens (Human) OX=9606 GN=RHOT2 PE=1 SV=2	23	24	8	618	68.1	5.86	15.69	0.871	0.331	0.588	4.70135e+06	4.00075e+06	2.04541e+06	2.78348e+06
Q9NQZ2	Something about silencing protein 10 OS=Homo sapiens (Human) OX=9606 GN=UTP3 PE=1 SV=1	22	20	8	479	54.5	5.62	24.09	1.485	1.534	1.111	5.29783e+06	6.72293e+06	3.87453e+06	4.1866e+06
P42025	Beta-centractin OS=Homo sapiens (Human) OX=9606 GN=ACTR1B PE=1 SV=1	29	27	3	376	42.3	6.4	28.64	1.209	0.586	0.785	598731	732751	353982	483919
Q53F19	Nuclear cap-binding protein subunit 3 OS=Homo sapiens (Human) OX=9606 GN=NCBP3 PE=1 SV=2	19	32	11	620	70.5	5.73	18.87	1.117	0.873	0.866	9.7995e+06	1.14212e+07	1.00955e+07	9.06587e+06
Q9NYV4	Cyclin-dependent kinase 12 OS=Homo sapiens (Human) OX=9606 GN=CDK12 PE=1 SV=2	14	31	10	1490	164.1	9.44	22.66	1.175	0.894	1.112	3.25451e+06	3.95228e+06	2.07554e+06	2.72754e+06
P61225	Ras-related protein Rap-2b OS=Homo sapiens (Human) OX=9606 GN=RAP2B PE=1 SV=1	55	26	4	183	20.5	4.81	26.11	0.666	0.485	0.789	4.94786e+06	3.42389e+06	1.80357e+06	3.01547e+06
P36776	Lon protease homolog, mitochondrial OS=Homo sapiens (Human) OX=9606 GN=LONP1 PE=1 SV=2	15	27	11	959	106.4	6.39	9.91	1.015	0.862	1.371	1.14534e+07	1.21309e+07	1.37073e+07	1.31415e+07
O75306	NADH dehydrogenase [ubiquinone] iron-sulfur protein 2, mitochondrial OS=Homo sapiens (Human) OX=9606 GN=NDUFS2 PE=1 SV=2	27	29	11	463	52.5	7.55	10.07	1.493	1.832	1.929	5.06031e+07	6.92398e+07	3.48958e+07	5.50684e+07
Q13243	Serine/arginine-rich splicing factor 5 OS=Homo sapiens (Human) OX=9606 GN=SRSF5 PE=1 SV=1	25	48	5	272	31.2	11.59	75.82	0.795	0.83	0.701	2.60405e+07	2.36316e+07	2.25537e+07	2.06466e+07
P50402	Emerin OS=Homo sapiens (Human) OX=9606 GN=EMD PE=1 SV=1	40	44	8	254	29	5.5	32.57	1.183	1.495	0.957	1.59342e+07	2.01909e+07	2.49509e+07	1.7078e+07
O94874	E3 UFM1-protein ligase 1 OS=Homo sapiens (Human) OX=9606 GN=UFL1 PE=1 SV=2	19	22	11	794	89.5	6.79	9.59	1.001	0.851	0.954	3.58872e+06	3.23868e+06	4.34644e+06	3.05707e+06
Q9Y6N5	Sulfide:quinone oxidoreductase, mitochondrial OS=Homo sapiens (Human) OX=9606 GN=SQOR PE=1 SV=1	26	26	10	450	49.9	9.11	18.26	0.955	0.946	1.427	3.93805e+06	3.81332e+06	4.69149e+06	6.11011e+06
Q8IWC1	MAP7 domain-containing protein 3 OS=Homo sapiens (Human) OX=9606 GN=MAP7D3 PE=1 SV=2	15	28	12	876	98.4	9.32	14.92	1.109	1.151	1.029	4.35716e+06	5.81063e+06	4.06849e+06	4.08568e+06
O14744	Protein arginine N-methyltransferase 5 OS=Homo sapiens (Human) OX=9606 GN=PRMT5 PE=1 SV=4	23	34	11	637	72.6	6.29	19.85	1.023	1.405	1.14	7.23869e+06	7.30154e+06	8.55516e+06	7.83858e+06
Q6NUQ4	Transmembrane protein 214 OS=Homo sapiens (Human) OX=9606 GN=TMEM214 PE=1 SV=2	21	22	12	689	77.1	9.14	10.02	1.801	1.166	1.356	4.69583e+06	7.49149e+06	8.34535e+06	8.31624e+06
Q9P2R3	Rabankyrin-5 OS=Homo sapiens (Human) OX=9606 GN=ANKFY1 PE=1 SV=2	12	16	10	1169	128.3	6.1	9.23	1.248	2.073	1.171	2.53092e+06	2.61128e+06	3.27565e+06	2.5592e+06
Q8TAF3	WD repeat-containing protein 48 OS=Homo sapiens (Human) OX=9606 GN=WDR48 PE=1 SV=1	25	28	12	677	76.2	7.03	5.58	1.443	1.715	1.782	2.10432e+06	4.45204e+06	4.88151e+06	5.58333e+06
P78536	Disintegrin and metalloproteinase domain-containing protein 17 OS=Homo sapiens (Human) OX=9606 GN=ADAM17 PE=1 SV=1	20	23	11	824	93	5.76	12.02	1.576	1.249	1.122	1.02813e+07	1.48718e+07	1.12523e+07	9.38923e+06
P49748	Very long-chain specific acyl-CoA dehydrogenase, mitochondrial OS=Homo sapiens (Human) OX=9606 GN=ACADVL PE=1 SV=1	20	23	10	655	70.3	8.75	7.3	0.874	0.588	1.306	9.34317e+06	6.59027e+06	4.14932e+06	6.84283e+06
P15531	Nucleoside diphosphate kinase A OS=Homo sapiens (Human) OX=9606 GN=NME1 PE=1 SV=1	46	37	2	152	17.1	6.19	42.11	1.898	2.688	3.097	1.58516e+06	3.19763e+06	3.63823e+06	3.81182e+06
Q86UN3	Reticulon-4 receptor-like 2 OS=Homo sapiens (Human) OX=9606 GN=RTN4RL2 PE=1 SV=1	23	32	9	420	46.1	7.62	23.77	0.867	0.753	0.671	2.48596e+07	1.52358e+07	1.30771e+07	1.72437e+07
Q9NZJ7	Mitochondrial carrier homolog 1 OS=Homo sapiens (Human) OX=9606 GN=MTCH1 PE=1 SV=1	27	27	9	389	41.5	9.32	16.62	2.652	1.402	1.25	5.22869e+06	1.22632e+07	7.86772e+06	6.76198e+06
Q9Y5K6	CD2-associated protein OS=Homo sapiens (Human) OX=9606 GN=CD2AP PE=1 SV=1	24	19	11	639	71.4	6.4	5.85	1.471	1.595	1.427	2.45572e+06	4.45122e+06	2.79601e+06	3.79297e+06
O00232	26S proteasome non-ATPase regulatory subunit 12 OS=Homo sapiens (Human) OX=9606 GN=PSMD12 PE=1 SV=3	25	24	10	456	52.9	7.65	10.33	0.963	0.743	1.231	6.2323e+06	6.51924e+06	5.83533e+06	8.36628e+06
Q9NX58	Cell growth-regulating nucleolar protein OS=Homo sapiens (Human) OX=9606 GN=LYAR PE=1 SV=2	26	22	8	379	43.6	9.54	18.78	1.899	1.614	1.204	2.64464e+06	8.17762e+06	6.96901e+06	6.90896e+06
Q9NRW7	Vacuolar protein sorting-associated protein 45 OS=Homo sapiens (Human) OX=9606 GN=VPS45 PE=1 SV=1	23	23	11	570	65	8.24	4.49	0.954	1.324	1.378	3.74587e+06	3.36097e+06	4.01326e+06	3.94675e+06
Q9Y6G9	Cytoplasmic dynein 1 light intermediate chain 1 OS=Homo sapiens (Human) OX=9606 GN=DYNC1LI1 PE=1 SV=3	28	30	10	523	56.5	6.42	3.95	1.621	1.198	1.683	3.76706e+06	7.04618e+06	7.12716e+06	9.21731e+06
Q6ZVM7	TOM1-like protein 2 OS=Homo sapiens (Human) OX=9606 GN=TOM1L2 PE=1 SV=1	32	29	11	507	55.5	4.79	12.66	0.803	0.604	0.785	1.15522e+07	7.59012e+06	7.85326e+06	6.81816e+06
P18669	Phosphoglycerate mutase 1 OS=Homo sapiens (Human) OX=9606 GN=PGAM1 PE=1 SV=2	35	28	6	254	28.8	7.18	32.41	1.666	1.47	3.188	2.21803e+06	4.73302e+06	5.31356e+06	1.17451e+07
Q9Y3P9	Rab GTPase-activating protein 1 OS=Homo sapiens (Human) OX=9606 GN=RABGAP1 PE=1 SV=3	12	20	11	1069	121.7	5.25	9.72	1.29	2.237	1.577	1.06984e+06	2.37051e+06	3.75799e+06	2.69111e+06
Q9Y5Q8	General transcription factor 3C polypeptide 5 OS=Homo sapiens (Human) OX=9606 GN=GTF3C5 PE=1 SV=2	24	32	12	519	59.5	6.9	17.95	1.421	2.144	1.342	5.08861e+06	7.02646e+06	7.99383e+06	6.78763e+06
P20073	Annexin A7 OS=Homo sapiens (Human) OX=9606 GN=ANXA7 PE=1 SV=3	24	27	10	488	52.7	5.68	19.95	1.564	1.843	2.241	3.22515e+06	4.4633e+06	4.71013e+06	5.61712e+06
P67870	Casein kinase II subunit beta OS=Homo sapiens (Human) OX=9606 GN=CSNK2B PE=1 SV=1	48	28	6	215	24.9	5.55	60.63	0.928	0.967	0.966	2.09113e+07	2.19352e+07	2.21671e+07	2.21013e+07
O00560	Syntenin-1 OS=Homo sapiens (Human) OX=9606 GN=SDCBP PE=1 SV=1	37	32	7	298	32.4	7.53	34.24	0.981	0.436	0.745	3.20415e+07	3.38505e+07	1.6005e+07	2.57192e+07
P41250	Glycine--tRNA ligase OS=Homo sapiens (Human) OX=9606 GN=GARS1 PE=1 SV=3	21	24	12	739	83.1	7.03	6.64	1.181	1.349	1.504	3.47433e+06	4.53833e+06	4.52735e+06	6.02213e+06
Q9NVN8	Guanine nucleotide-binding protein-like 3-like protein OS=Homo sapiens (Human) OX=9606 GN=GNL3L PE=1 SV=1	21	27	10	582	65.5	8.44	10.48	1.234	1.091	1.101	3.00503e+06	3.76649e+06	3.68504e+06	3.03004e+06
Q15007	Pre-mRNA-splicing regulator WTAP OS=Homo sapiens (Human) OX=9606 GN=WTAP PE=1 SV=2	29	26	9	396	44.2	5.19	20.62	0.969	0.935	0.838	6.98285e+06	6.99285e+06	4.66168e+06	6.13035e+06
O75340	Programmed cell death protein 6 OS=Homo sapiens (Human) OX=9606 GN=PDCD6 PE=1 SV=1	50	35	9	191	21.9	5.4	40.06	1.486	1.351	2.141	1.08143e+07	1.62007e+07	1.46134e+07	2.27463e+07
Q9H3M7	Thioredoxin-interacting protein OS=Homo sapiens (Human) OX=9606 GN=TXNIP PE=1 SV=1	40	23	11	391	43.6	7.5	11.41	1.053	0.555	1.016	7.77662e+06	8.39664e+06	6.69427e+06	7.71169e+06
O00505	Importin subunit alpha-4 OS=Homo sapiens (Human) OX=9606 GN=KPNA3 PE=1 SV=2	31	31	7	521	57.8	4.94	27.31	1.354	0.664	0.894	3.47158e+06	5.7179e+06	3.77281e+06	4.76279e+06
Q5SY16	Polynucleotide 5'-hydroxyl-kinase NOL9 OS=Homo sapiens (Human) OX=9606 GN=NOL9 PE=1 SV=1	20	28	9	702	79.3	9.13	7.53	0.941	0.782	0.972	5.46078e+06	5.55001e+06	3.95785e+06	4.91774e+06
P50552	Vasodilator-stimulated phosphoprotein OS=Homo sapiens (Human) OX=9606 GN=VASP PE=1 SV=3	31	22	9	380	39.8	8.94	25.55	2.812	1.63	1.614	3.67012e+06	9.58033e+06	6.82879e+06	6.39606e+06
O94887	FERM, ARHGEF and pleckstrin domain-containing protein 2 OS=Homo sapiens (Human) OX=9606 GN=FARP2 PE=1 SV=3	10	30	9	1054	119.8	8.79	17.19	0.691	0.547	0.61	2.80902e+07	1.49514e+07	1.62001e+07	2.06601e+07
Q96TA1	Protein Niban 2 OS=Homo sapiens (Human) OX=9606 GN=NIBAN2 PE=1 SV=3	20	22	12	746	84.1	6.19	2.26	1.382	1.402	1.783	3.44898e+06	3.42516e+06	3.46296e+06	4.2285e+06
Q9ULJ8	Neurabin-1 OS=Homo sapiens (Human) OX=9606 GN=PPP1R9A PE=1 SV=2	12	18	8	1098	123.3	5.1	12.81	1.267	1.165	1.049	1.91562e+06	2.8081e+06	1.97618e+06	1.60978e+06
Q15042	Rab3 GTPase-activating protein catalytic subunit OS=Homo sapiens (Human) OX=9606 GN=RAB3GAP1 PE=1 SV=3	12	17	10	981	110.5	5.55	1.71	1.25	1.983	1.478	6.08318e+08	8.75512e+08	1.13125e+09	9.59664e+08
Q9UKF6	Cleavage and polyadenylation specificity factor subunit 3 OS=Homo sapiens (Human) OX=9606 GN=CPSF3 PE=1 SV=1	18	25	10	684	77.4	5.6	13.37	0.723	0.761	0.576	7.29521e+06	4.55721e+06	3.68709e+06	4.20594e+06
Q6DKI1	60S ribosomal protein L7-like 1 OS=Homo sapiens (Human) OX=9606 GN=RPL7L1 PE=1 SV=2	34	34	8	255	29.7	10.52	33.11	0.848	0.444	0.547	2.76913e+07	2.56441e+07	1.70397e+07	1.72061e+07
P36542	ATP synthase subunit gamma, mitochondrial OS=Homo sapiens (Human) OX=9606 GN=ATP5F1C PE=1 SV=1	28	36	8	298	33	9.22	32.71	1.098	2.095	1.375	1.62564e+07	1.76674e+07	3.1438e+07	2.17591e+07
P18074	General transcription and DNA repair factor IIH helicase subunit XPD OS=Homo sapiens (Human) OX=9606 GN=ERCC2 PE=1 SV=1	15	28	10	760	86.9	7.15	18.24	1.098	0.787	0.911	3.76984e+06	4.26089e+06	2.83743e+06	3.2039e+06
O75934	Pre-mRNA-splicing factor SPF27 OS=Homo sapiens (Human) OX=9606 GN=BCAS2 PE=1 SV=1	44	20	6	225	26.1	5.66	32.82	0.691	0.726	0.839	5.85399e+06	5.60373e+06	3.85093e+06	6.69375e+06
O43166	Signal-induced proliferation-associated 1-like protein 1 OS=Homo sapiens (Human) OX=9606 GN=SIPA1L1 PE=1 SV=4	8	17	13	1804	199.9	8.19	7.96	1.502	1.805	1.662	1.74704e+06	3.3727e+06	3.12907e+06	2.71997e+06
Q9BYJ9	YTH domain-containing family protein 1 OS=Homo sapiens (Human) OX=9606 GN=YTHDF1 PE=1 SV=1	22	22	3	559	60.8	8.79	11.75	1.438	1.135	1.202	284765	408330	336587	355208
Q9UNM6	26S proteasome non-ATPase regulatory subunit 13 OS=Homo sapiens (Human) OX=9606 GN=PSMD13 PE=1 SV=2	32	26	10	376	42.9	5.81	28.17	1.542	1.198	1.547	5.32798e+06	9.48602e+06	7.16033e+06	1.05769e+07
P04439	HLA class I histocompatibility antigen, A alpha chain OS=Homo sapiens (Human) OX=9606 GN=HLA-A PE=1 SV=2	26	25	3	365	40.8	6	47.83	0.68	0.85	0.916	8.80168e+06	6.84348e+06	6.77705e+06	7.96489e+06
Q9H4A3	Serine/threonine-protein kinase WNK1 OS=Homo sapiens (Human) OX=9606 GN=WNK1 PE=1 SV=2	5	27	12	2382	250.6	6.34	6.22	1.431	2.176	1.513	5.03564e+06	5.90413e+06	7.24135e+06	5.54127e+06
P61204	ADP-ribosylation factor 3 OS=Homo sapiens (Human) OX=9606 GN=ARF3 PE=1 SV=2	54	28	3	181	20.6	7.43	42.2	1.067	1.157	2.223	2.79071e+06	3.03754e+06	4.65422e+06	6.17261e+06
Q96QR8	Transcriptional activator protein Pur-beta OS=Homo sapiens (Human) OX=9606 GN=PURB PE=1 SV=3	46	24	11	312	33.2	5.43	16.92	1.572	1.213	1.035	1.86519e+07	3.42559e+07	2.20706e+07	2.42883e+07
Q01650	Large neutral amino acids transporter small subunit 1 OS=Homo sapiens (Human) OX=9606 GN=SLC7A5 PE=1 SV=2	14	39	6	507	55	7.72	68.95	2.073	2.373	1.882	1.69984e+07	3.90903e+07	4.17934e+07	3.12293e+07
Q3V6T2	Girdin OS=Homo sapiens (Human) OX=9606 GN=CCDC88A PE=1 SV=2	8	16	11	1871	215.9	6.21	3.56	1.087	1.751	1.16	1.81006e+06	2.4334e+06	3.88848e+06	2.76229e+06
P50213	Isocitrate dehydrogenase [NAD] subunit alpha, mitochondrial OS=Homo sapiens (Human) OX=9606 GN=IDH3A PE=1 SV=1	28	29	10	366	39.6	6.92	13.76	1.269	1.967	2.067	3.89395e+06	5.20003e+06	7.90054e+06	8.67092e+06
P51665	26S proteasome non-ATPase regulatory subunit 7 OS=Homo sapiens (Human) OX=9606 GN=PSMD7 PE=1 SV=2	38	25	8	324	37	6.77	12.74	0.798	0.629	1.141	5.10895e+06	3.85344e+06	4.53103e+06	6.57493e+06
Q00536	Cyclin-dependent kinase 16 OS=Homo sapiens (Human) OX=9606 GN=CDK16 PE=1 SV=1	21	35	8	496	55.7	7.62	29.88	0.807	0.667	0.693	3.23756e+06	3.85558e+06	4.6096e+06	4.0226e+06
P28370	Probable global transcription activator SNF2L1 OS=Homo sapiens (Human) OX=9606 GN=SMARCA1 PE=1 SV=2	10	32	1	1054	122.5	8.09	21.28	0.639	0.644	0.603	572049	365554	368566	344849
Q9BPX3	Condensin complex subunit 3 OS=Homo sapiens (Human) OX=9606 GN=NCAPG PE=1 SV=1	11	27	11	1015	114.3	5.59	12.74	1.256	1.622	1.335	3.30943e+06	5.73493e+06	6.24133e+06	5.96568e+06
Q14699	Raftlin OS=Homo sapiens (Human) OX=9606 GN=RFTN1 PE=1 SV=4	28	23	9	578	63.1	5.67	11.61	0.799	0.968	0.712	5.57175e+06	6.01709e+06	7.2596e+06	5.57903e+06
Q07666	KH domain-containing, RNA-binding, signal transduction-associated protein 1 OS=Homo sapiens (Human) OX=9606 GN=KHDRBS1 PE=1 SV=1	18	27	7	443	48.2	8.66	44.44	1.545	1.526	0.92	2.11561e+07	3.38272e+07	2.63122e+07	2.00989e+07
P05026	Sodium/potassium-transporting ATPase subunit beta-1 OS=Homo sapiens (Human) OX=9606 GN=ATP1B1 PE=1 SV=1	30	28	7	303	35	8.53	26.52	0.9	1.052	1.014	1.76715e+07	1.14273e+07	1.38661e+07	1.3876e+07
Q9H3K2	Growth hormone-inducible transmembrane protein OS=Homo sapiens (Human) OX=9606 GN=GHITM PE=1 SV=2	25	28	8	345	37.2	9.94	23.29	4.207	3.131	1.818	2.57643e+06	1.50879e+07	8.90957e+06	5.48718e+06
P0CW18	Serine protease 56 OS=Homo sapiens (Human) OX=9606 GN=PRSS56 PE=1 SV=1	17	25	9	603	64.6	8.76	23.56	0.763	0.559	1.075	6.30895e+06	6.07799e+06	6.26066e+06	8.18993e+06
P82933	28S ribosomal protein S9, mitochondrial OS=Homo sapiens (Human) OX=9606 GN=MRPS9 PE=1 SV=2	33	30	11	396	45.8	9.51	26.22	1.358	1.101	1.169	5.53263e+06	7.15397e+06	5.78155e+06	5.73207e+06
Q9H9L3	Interferon-stimulated 20 kDa exonuclease-like 2 OS=Homo sapiens (Human) OX=9606 GN=ISG20L2 PE=1 SV=1	30	18	9	353	39.1	9.94	13.41	1.617	1.324	1.249	2.88562e+07	3.32739e+07	3.60992e+07	4.0208e+07
Q52LJ0	Protein FAM98B OS=Homo sapiens (Human) OX=9606 GN=FAM98B PE=1 SV=2	26	27	6	433	45.5	8.69	33	1.933	1.879	1.985	1.77247e+06	4.76672e+06	3.71717e+06	4.30572e+06
Q13188	Serine/threonine-protein kinase 3 OS=Homo sapiens (Human) OX=9606 GN=STK3 PE=1 SV=2	24	25	11	491	56.3	5.24	10.82	1.104	1.065	1.053	4.50539e+06	4.79526e+06	5.33476e+06	4.4795e+06
O14818	Proteasome subunit alpha type-7 OS=Homo sapiens (Human) OX=9606 GN=PSMA7 PE=1 SV=1	43	30	8	248	27.9	8.46	26.73	1.017	0.715	1.465	1.00275e+07	1.05344e+07	8.89356e+06	1.4773e+07
P13929	Beta-enolase OS=Homo sapiens (Human) OX=9606 GN=ENO3 PE=1 SV=5	18	22	1	434	47	7.71	43.81
O00422	Histone deacetylase complex subunit SAP18 OS=Homo sapiens (Human) OX=9606 GN=SAP18 PE=1 SV=1	51	77	8	153	17.6	9.35	120.47	0.336	0.854	0.405	1.66978e+08	5.40157e+07	1.29454e+08	6.53987e+07
Q9BTX1	Nucleoporin NDC1 OS=Homo sapiens (Human) OX=9606 GN=NDC1 PE=1 SV=2	21	22	10	674	76.3	9.09	10.17	1.173	0.964	1.151	4.88852e+06	6.20751e+06	6.5702e+06	6.46884e+06
P60953	Cell division control protein 42 homolog OS=Homo sapiens (Human) OX=9606 GN=CDC42 PE=1 SV=2	48	41	7	191	21.2	6.55	58.52	1.554	1.198	1.574	1.15899e+07	1.88845e+07	1.75917e+07	1.91258e+07
Q9H7E2	Tudor domain-containing protein 3 OS=Homo sapiens (Human) OX=9606 GN=TDRD3 PE=1 SV=1	24	17	11	651	73.1	9.23	10.3	1.336	1.308	0.87	3.72854e+06	4.22286e+06	3.30779e+06	2.52951e+06
O75607	Nucleoplasmin-3 OS=Homo sapiens (Human) OX=9606 GN=NPM3 PE=1 SV=3	43	20	4	178	19.3	4.63	46.01	1.486	0.512	0.87	9.97319e+06	1.29194e+07	6.4724e+06	9.65157e+06
Q96T76	MMS19 nucleotide excision repair protein homolog OS=Homo sapiens (Human) OX=9606 GN=MMS19 PE=1 SV=2	14	24	10	1030	113.2	6.35	3.5	1.384	0.854	1.117	3.80985e+06	4.78704e+06	4.1162e+06	4.78282e+06
Q7Z3B4	Nucleoporin p54 OS=Homo sapiens (Human) OX=9606 GN=NUP54 PE=1 SV=2	22	24	10	507	55.4	7.02	14.46	0.811	2.05	1.325	4.51065e+07	3.75043e+07	5.07881e+07	3.42213e+07
Q9UH62	Armadillo repeat-containing X-linked protein 3 OS=Homo sapiens (Human) OX=9606 GN=ARMCX3 PE=1 SV=1	33	26	10	379	42.5	8.37	13.94	1.748	0.93	1.242	4.04264e+06	5.74121e+06	2.96478e+06	3.96482e+06
Q9Y3B9	RRP15-like protein OS=Homo sapiens (Human) OX=9606 GN=RRP15 PE=1 SV=2	28	27	8	282	31.5	5.52	29.42	1.575	1.064	1.094	1.21076e+07	1.68741e+07	1.04119e+07	1.12774e+07
Q9UIG0	Tyrosine-protein kinase BAZ1B OS=Homo sapiens (Human) OX=9606 GN=BAZ1B PE=1 SV=2	7	21	10	1483	170.8	8.48	7.59	1.375	0.958	1.134	2.88064e+06	3.48689e+06	3.34939e+06	3.11025e+06
Q8N3X1	Formin-binding protein 4 OS=Homo sapiens (Human) OX=9606 GN=FNBP4 PE=1 SV=3	12	23	10	1017	110.2	4.74	18.74	1.072	0.591	1	5.53425e+06	5.665e+06	3.89796e+06	4.52087e+06
Q96IG2	F-box/LRR-repeat protein 20 OS=Homo sapiens (Human) OX=9606 GN=FBXL20 PE=1 SV=2	23	17	9	436	48.4	7.49	9.11	0.819	0.94	0.779	3.02664e+06	2.92036e+06	2.31602e+06	2.33222e+06
Q9HCD5	Nuclear receptor coactivator 5 OS=Homo sapiens (Human) OX=9606 GN=NCOA5 PE=1 SV=2	20	25	9	579	65.5	9.6	21.3	1.305	1.082	0.82	2.8538e+06	4.83335e+06	3.31792e+06	2.82802e+06
Q7L1W4	Volume-regulated anion channel subunit LRRC8D OS=Homo sapiens (Human) OX=9606 GN=LRRC8D PE=1 SV=1	17	17	10	858	98.1	7.72	8.3	1.172	1.163	0.734	3.10803e+06	3.1032e+06	2.08291e+06	1.69598e+06
Q9NRX1	RNA-binding protein PNO1 OS=Homo sapiens (Human) OX=9606 GN=PNO1 PE=1 SV=1	39	23	8	252	27.9	9.73	39.48	1.338	0.535	0.9	1.07734e+07	1.60665e+07	8.53155e+06	1.13816e+07
P25787	Proteasome subunit alpha type-2 OS=Homo sapiens (Human) OX=9606 GN=PSMA2 PE=1 SV=2	46	19	7	234	25.9	7.43	29.01	0.992	0.741	1.409	7.70479e+06	7.87211e+06	6.22864e+06	1.05334e+07
Q9P0L0	Vesicle-associated membrane protein-associated protein A OS=Homo sapiens (Human) OX=9606 GN=VAPA PE=1 SV=3	38	33	7	249	27.9	8.62	57.34	1.983	1.514	1.496	5.14243e+06	1.03942e+07	6.7556e+06	7.21497e+06
Q96ST3	Paired amphipathic helix protein Sin3a OS=Homo sapiens (Human) OX=9606 GN=SIN3A PE=1 SV=2	12	20	11	1273	145.1	7.25	9.89	1.017	1.437	0.929	2.52862e+06	2.74916e+06	3.49309e+06	2.41197e+06
Q15005	Signal peptidase complex subunit 2 OS=Homo sapiens (Human) OX=9606 GN=SPCS2 PE=1 SV=3	39	22	6	226	25	8.47	25.62	2.268	1.338	2.036	3.5813e+06	1.1224e+07	8.57716e+06	8.98213e+06
Q9NX40	OCIA domain-containing protein 1 OS=Homo sapiens (Human) OX=9606 GN=OCIAD1 PE=1 SV=1	33	23	8	245	27.6	7.49	29.93	6.491	3.251	2.447	2.2713e+06	1.6747e+07	8.40782e+06	6.10308e+06
P37108	Signal recognition particle 14 kDa protein OS=Homo sapiens (Human) OX=9606 GN=SRP14 PE=1 SV=2	57	47	7	136	14.6	10.04	53.31	1.54	1.214	1.501	4.39066e+07	6.53696e+07	5.80171e+07	6.26784e+07
P32119	Peroxiredoxin-2 OS=Homo sapiens (Human) OX=9606 GN=PRDX2 PE=1 SV=5	62	40	8	198	21.9	5.97	40.05	1.173	0.658	1.576	2.06099e+07	2.06039e+07	2.73446e+07	3.6297e+07
O75477	Erlin-1 OS=Homo sapiens (Human) OX=9606 GN=ERLIN1 PE=1 SV=2	30	30	8	348	39.1	7.87	17.61	1.477	1.906	1.511	1.45725e+06	3.30168e+06	3.47048e+06	3.3196e+06
Q9Y2T2	AP-3 complex subunit mu-1 OS=Homo sapiens (Human) OX=9606 GN=AP3M1 PE=1 SV=1	40	26	11	418	46.9	6.93	5.6	1.14	0.969	1.304	4.85819e+06	6.03605e+06	5.63793e+06	7.04537e+06
O75396	Vesicle-trafficking protein SEC22b OS=Homo sapiens (Human) OX=9606 GN=SEC22B PE=1 SV=4	38	36	7	215	24.6	6.92	56.81	1.518	1.171	1.809	1.36915e+07	2.36346e+07	1.94513e+07	2.41217e+07
Q2NL82	Pre-rRNA-processing protein TSR1 homolog OS=Homo sapiens (Human) OX=9606 GN=TSR1 PE=1 SV=1	19	23	11	804	91.8	7.42	10.37	1.414	0.792	1.058	3.94064e+06	5.63754e+06	3.6069e+06	4.10203e+06
Q969G3	SWI/SNF-related matrix-associated actin-dependent regulator of chromatin subfamily E member 1 OS=Homo sapiens (Human) OX=9606 GN=SMARCE1 PE=1 SV=2	23	23	8	411	46.6	4.88	22.97	1.29	1.743	1.389	2.93121e+06	4.01078e+06	3.97384e+06	3.75789e+06
Q6WKZ4	Rab11 family-interacting protein 1 OS=Homo sapiens (Human) OX=9606 GN=RAB11FIP1 PE=1 SV=3	12	31	10	1283	137.1	5.43	7.67	1.253	1.196	1.286	1.38842e+06	2.49414e+06	2.7789e+06	2.25934e+06
Q14244	Ensconsin OS=Homo sapiens (Human) OX=9606 GN=MAP7 PE=1 SV=1	13	38	10	749	84	9.61	31.33	1.247	1.532	1.291	7.8358e+06	9.82547e+06	1.00114e+07	1.01269e+07
Q8NFH4	Nucleoporin Nup37 OS=Homo sapiens (Human) OX=9606 GN=NUP37 PE=1 SV=1	30	16	8	326	36.7	5.92	13.9	1.189	1.955	1.322	3.04572e+06	3.16956e+06	4.08786e+06	3.69943e+06
Q9UKX7	Nuclear pore complex protein Nup50 OS=Homo sapiens (Human) OX=9606 GN=NUP50 PE=1 SV=2	28	19	9	468	50.1	7.06	7.53	2.318	1.26	1.956	1.66777e+06	4.39297e+06	3.38638e+06	3.62606e+06
P61513	60S ribosomal protein L37a OS=Homo sapiens (Human) OX=9606 GN=RPL37A PE=1 SV=2	50	113	4	92	10.3	10.43	149.24	2.101	1.28	1.842	7.74779e+07	1.19421e+08	1.07939e+08	1.2321e+08
Q9Y3L5	Ras-related protein Rap-2c OS=Homo sapiens (Human) OX=9606 GN=RAP2C PE=1 SV=1	56	27	4	183	20.7	4.94	19.69	0.971	0.794	1.132	3.42303e+06	3.09403e+06	1.9331e+06	2.48986e+06
Q9UPN4	Centrosomal protein of 131 kDa OS=Homo sapiens (Human) OX=9606 GN=CEP131 PE=1 SV=3	11	21	11	1083	122.1	8.69	1.69	1.385	1.528	1.056	3.16423e+06	4.77342e+06	5.42058e+06	4.29197e+06
Q5QNW6	Histone H2B type 2-F OS=Homo sapiens (Human) OX=9606 GN=H2BC18 PE=1 SV=3	36	62	2	126	13.9	10.32	98.66	1.986	3.041	2.139	3.3617e+07	5.54917e+07	7.99903e+07	5.68046e+07
P53007	Tricarboxylate transport protein, mitochondrial OS=Homo sapiens (Human) OX=9606 GN=SLC25A1 PE=1 SV=2	28	28	7	311	34	9.89	21.4	1.026	0.676	1.01	1.40031e+07	1.75647e+07	1.49965e+07	1.743e+07
P46778	60S ribosomal protein L21 OS=Homo sapiens (Human) OX=9606 GN=RPL21 PE=1 SV=2	33	51	5	160	18.6	10.49	95.89	1.674	1.195	1.107	6.86473e+07	1.14934e+08	8.27489e+07	7.61233e+07
Q12767	Transmembrane protein 94 OS=Homo sapiens (Human) OX=9606 GN=TMEM94 PE=1 SV=1	10	23	11	1356	151.1	6.44	10.51	1.105	1.14	1.031	6.95449e+06	7.24678e+06	4.77354e+06	6.72329e+06
P49959	Double-strand break repair protein MRE11 OS=Homo sapiens (Human) OX=9606 GN=MRE11 PE=1 SV=3	18	17	10	708	80.5	5.9	13.36	1.019	0.725	1.167	4.17867e+06	3.57619e+06	3.72289e+06	4.60494e+06
Q9H061	Transmembrane protein 126A OS=Homo sapiens (Human) OX=9606 GN=TMEM126A PE=1 SV=1	47	22	8	195	21.5	9.26	16.89	2.405	0.869	1.122	7.10272e+06	1.66566e+07	1.14248e+07	8.71783e+06
Q00535	Cyclin-dependent-like kinase 5 OS=Homo sapiens (Human) OX=9606 GN=CDK5 PE=1 SV=3	35	32	8	292	33.3	7.66	35.01	1.844	1.489	2.134	8.56654e+06	1.45171e+07	8.95085e+06	1.32634e+07
P08651	Nuclear factor 1 C-type OS=Homo sapiens (Human) OX=9606 GN=NFIC PE=1 SV=2	20	23	7	508	55.6	8.38	7.21	1.496	1.366	1.314	5.85091e+06	8.6667e+06	6.86445e+06	7.54825e+06
Q9NVH0	Exonuclease 3'-5' domain-containing protein 2 OS=Homo sapiens (Human) OX=9606 GN=EXD2 PE=1 SV=2	24	20	11	621	70.3	8.32	2.62	1.309	0.519	0.795	3.07369e+06	4.12313e+06	1.70848e+06	2.05578e+06
Q9NV31	U3 small nucleolar ribonucleoprotein protein IMP3 OS=Homo sapiens (Human) OX=9606 GN=IMP3 PE=1 SV=1	48	30	7	184	21.8	9.5	36.27	1.055	0.615	0.87	1.27131e+07	1.40973e+07	8.72484e+06	1.09079e+07
Q8NEF9	Serum response factor-binding protein 1 OS=Homo sapiens (Human) OX=9606 GN=SRFBP1 PE=1 SV=1	27	21	10	429	48.6	9.58	9.54	1.407	1.416	1.011	3.70087e+06	4.33769e+06	6.58785e+06	3.1647e+06
Q15645	Pachytene checkpoint protein 2 homolog OS=Homo sapiens (Human) OX=9606 GN=TRIP13 PE=1 SV=2	26	22	10	432	48.5	6.09	15.73	1.021	2.158	1.657	3.81966e+06	3.41697e+06	6.76474e+06	5.55292e+06
Q14258	E3 ubiquitin/ISG15 ligase TRIM25 OS=Homo sapiens (Human) OX=9606 GN=TRIM25 PE=1 SV=2	19	24	9	630	70.9	8.09	18.09	1.624	2.336	1.451	1.80237e+06	4.50068e+06	5.33216e+06	4.14528e+06
P61586	Transforming protein RhoA OS=Homo sapiens (Human) OX=9606 GN=RHOA PE=1 SV=1	49	27	6	193	21.8	6.1	29.59	1.472	1.835	1.926	3.46921e+06	6.49923e+06	6.00561e+06	7.9486e+06
Q9BZK7	F-box-like/WD repeat-containing protein TBL1XR1 OS=Homo sapiens (Human) OX=9606 GN=TBL1XR1 PE=1 SV=1	30	23	9	514	55.6	5.55	7.26	1.343	2.956	1.21	4.17586e+06	4.40897e+06	7.93734e+06	4.91278e+06
Q9UJX3	Anaphase-promoting complex subunit 7 OS=Homo sapiens (Human) OX=9606 GN=ANAPC7 PE=1 SV=4	20	18	10	599	66.8	5.64	9.76	1.779	2.909	1.971	2.4551e+06	4.20134e+06	5.40898e+06	4.42662e+06
O75817	Ribonuclease P protein subunit p20 OS=Homo sapiens (Human) OX=9606 GN=POP7 PE=1 SV=2	37	33	4	140	15.6	8.94	60.78	19.61	24.587	46.539	1.61457e+06	4.18674e+07	6.20149e+07	9.22656e+07
O94842	TOX high mobility group box family member 4 OS=Homo sapiens (Human) OX=9606 GN=TOX4 PE=1 SV=1	16	30	8	621	66.2	5.06	30.38	0.226	0.169	0.267	3.04321e+07	6.86678e+06	4.99445e+06	7.40732e+06
O75390	Citrate synthase, mitochondrial OS=Homo sapiens (Human) OX=9606 GN=CS PE=1 SV=2	27	24	10	466	51.7	8.32	13.52	1.256	1.004	1.96	3.52158e+06	6.42842e+06	5.41842e+06	8.20199e+06
Q9HB71	Calcyclin-binding protein OS=Homo sapiens (Human) OX=9606 GN=CACYBP PE=1 SV=2	48	28	8	228	26.2	8.25	25.77	1.746	1.647	2.134	7.1649e+06	1.02849e+07	8.89653e+06	1.38577e+07
O00165	HCLS1-associated protein X-1 OS=Homo sapiens (Human) OX=9606 GN=HAX1 PE=1 SV=2	38	43	8	279	31.6	4.92	15.29	1.183	1.156	1.603	8.35941e+06	9.17329e+06	1.19792e+07	1.16303e+07
P11413	Glucose-6-phosphate 1-dehydrogenase OS=Homo sapiens (Human) OX=9606 GN=G6PD PE=1 SV=4	23	20	10	515	59.2	6.84	2.05	1.317	1.646	1.823	2.41606e+06	3.25199e+06	3.9595e+06	4.58927e+06
Q96M96	FYVE, RhoGEF and PH domain-containing protein 4 OS=Homo sapiens (Human) OX=9606 GN=FGD4 PE=1 SV=2	15	26	10	766	86.6	6.13	9.74	1.204	1.284	0.92	4.22452e+06	4.53647e+06	3.47204e+06	3.12688e+06
O43293	Death-associated protein kinase 3 OS=Homo sapiens (Human) OX=9606 GN=DAPK3 PE=1 SV=1	25	23	10	454	52.5	6.89	11.47	0.836	0.615	0.661	1.53632e+07	1.88224e+07	1.28033e+07	1.68132e+07
Q9UIQ6	Leucyl-cystinyl aminopeptidase OS=Homo sapiens (Human) OX=9606 GN=LNPEP PE=1 SV=3	11	21	10	1025	117.3	5.73	9.91	0.987	0.652	0.998	3.33423e+06	2.91818e+06	1.91438e+06	2.79272e+06
O95453	Poly(A)-specific ribonuclease PARN OS=Homo sapiens (Human) OX=9606 GN=PARN PE=1 SV=1	15	19	9	639	73.4	6.2	3.51	1.495	1.11	1.142	2.71484e+06	4.08045e+06	2.57666e+06	3.18019e+06
P84098	60S ribosomal protein L19 OS=Homo sapiens (Human) OX=9606 GN=RPL19 PE=1 SV=1	22	43	5	196	23.5	11.47	63.29	1.076	3.804	1.97	6.72015e+07	6.68844e+07	9.16278e+07	6.56308e+07
Q9Y3U8	60S ribosomal protein L36 OS=Homo sapiens (Human) OX=9606 GN=RPL36 PE=1 SV=3	30	63	5	105	12.2	11.59	93.24	1.202	0.743	0.788	1.61591e+08	1.70123e+08	1.05248e+08	1.06945e+08
Q7Z3K3	Pogo transposable element with ZNF domain OS=Homo sapiens (Human) OX=9606 GN=POGZ PE=1 SV=2	9	19	9	1410	155.2	7.4	9.63	0.857	0.845	0.708	2.21995e+06	2.64866e+06	3.64149e+06	2.41711e+06
Q8IWE4	DCN1-like protein 3 OS=Homo sapiens (Human) OX=9606 GN=DCUN1D3 PE=1 SV=1	36	14	9	304	34.3	5.12	5.05	0.929	0.639	0.766	8.00993e+06	6.56065e+06	3.82045e+06	5.34777e+06
P10301	Ras-related protein R-Ras OS=Homo sapiens (Human) OX=9606 GN=RRAS PE=1 SV=1	48	21	6	218	23.5	6.93	18.35	1.231	1.662	1.364	1.97564e+06	6.44237e+06	7.36894e+06	9.48855e+06
Q9Y5S9	RNA-binding protein 8A OS=Homo sapiens (Human) OX=9606 GN=RBM8A PE=1 SV=1	47	39	7	174	19.9	5.72	39.03	0.623	1.256	0.649	2.68596e+07	1.63091e+07	2.76744e+07	1.98739e+07
Q9H3F6	BTB/POZ domain-containing adapter for CUL3-mediated RhoA degradation protein 3 OS=Homo sapiens (Human) OX=9606 GN=KCTD10 PE=1 SV=1	35	24	7	313	35.4	6.34	9.71	1.101	0.467	0.973	7.29782e+06	7.09979e+06	4.63046e+06	5.42047e+06
P62910	60S ribosomal protein L32 OS=Homo sapiens (Human) OX=9606 GN=RPL32 PE=1 SV=2	33	51	5	135	15.9	11.33	78.74	1.158	0.971	0.806	7.89739e+07	8.30631e+07	4.60987e+07	5.40055e+07
P10398	Serine/threonine-protein kinase A-Raf OS=Homo sapiens (Human) OX=9606 GN=ARAF PE=1 SV=2	17	24	6	606	67.5	9.01	10.29	1.347	2.16	1.986	1.20765e+06	1.43795e+06	2.51119e+06	2.5571e+06
Q01081	Splicing factor U2AF 35 kDa subunit OS=Homo sapiens (Human) OX=9606 GN=U2AF1 PE=1 SV=3	29	38	6	240	27.9	8.81	52.86	0.733	1.147	0.836	4.73891e+07	3.01293e+07	4.46706e+07	3.73658e+07
Q9NWQ8	Phosphoprotein associated with glycosphingolipid-enriched microdomains 1 OS=Homo sapiens (Human) OX=9606 GN=PAG1 PE=1 SV=2	23	21	7	432	47	4.65	25.72	0.84	0.851	0.743	3.64801e+06	2.94846e+06	2.84264e+06	3.21974e+06
Q6NSJ0	Myogenesis-regulating glycosidase OS=Homo sapiens (Human) OX=9606 GN=MYORG PE=1 SV=2	17	21	11	714	81	8.4	7.16	1.791	1.576	1.517	3.58573e+06	5.97441e+06	6.13034e+06	5.66095e+06
Q9C0D5	Protein TANC1 OS=Homo sapiens (Human) OX=9606 GN=TANC1 PE=1 SV=3	6	16	10	1861	202.1	8.32	4.01	1.202	1.735	1.1	1.24494e+06	1.38288e+06	3.29837e+06	1.99499e+06
Q8WUY1	Protein THEM6 OS=Homo sapiens (Human) OX=9606 GN=THEM6 PE=1 SV=2	48	32	10	208	23.9	9.55	26.45	0.969	0.95	1.262	2.67898e+07	2.34993e+07	1.62777e+07	2.21618e+07
Q9BRQ6	MICOS complex subunit MIC25 OS=Homo sapiens (Human) OX=9606 GN=CHCHD6 PE=1 SV=1	42	25	7	235	26.4	8.85	16.91	0.991	1.013	0.986	5.86133e+06	6.41173e+06	5.84434e+06	6.23702e+06
P50914	60S ribosomal protein L14 OS=Homo sapiens (Human) OX=9606 GN=RPL14 PE=1 SV=4	21	55	4	215	23.4	10.93	74.45	0.885	0.445	0.943	1.91627e+08	2.04068e+08	1.41032e+08	1.45824e+08
Q8TBX8	Phosphatidylinositol 5-phosphate 4-kinase type-2 gamma OS=Homo sapiens (Human) OX=9606 GN=PIP4K2C PE=1 SV=3	27	20	10	421	47.3	6.84	9.8	3.123	0.946	1.656	2.23049e+06	7.29821e+06	2.51545e+06	3.85229e+06
Q9UGV2	Protein NDRG3 OS=Homo sapiens (Human) OX=9606 GN=NDRG3 PE=1 SV=2	34	20	7	375	41.4	5.31	12.79	1.302	0.848	1.298	2.64096e+06	3.94188e+06	3.55374e+06	4.70528e+06
Q9UN81	LINE-1 retrotransposable element ORF1 protein OS=Homo sapiens (Human) OX=9606 GN=L1RE1 PE=1 SV=1	29	16	9	338	40	9.51	13.13	1.358	0.816	0.765	3.37321e+06	3.70301e+06	2.49487e+06	2.13426e+06
O14880	Microsomal glutathione S-transferase 3 OS=Homo sapiens (Human) OX=9606 GN=MGST3 PE=1 SV=1	34	24	4	152	16.5	9.38	61.26	2.295	0.738	1.378	1.47844e+07	2.56119e+07	7.56729e+06	1.51508e+07
Q8NFW8	N-acylneuraminate cytidylyltransferase OS=Homo sapiens (Human) OX=9606 GN=CMAS PE=1 SV=2	28	17	10	434	48.3	7.93	5.46	1.351	0.903	0.739	4.44552e+06	1.21267e+07	2.21435e+07	1.8646e+07
Q9Y597	BTB/POZ domain-containing protein KCTD3 OS=Homo sapiens (Human) OX=9606 GN=KCTD3 PE=1 SV=2	14	21	9	815	88.9	7.03	2.38	1.732	1.4	1.556	1.58818e+06	2.44646e+06	2.18034e+06	2.1154e+06
Q9UI10	Translation initiation factor eIF-2B subunit delta OS=Homo sapiens (Human) OX=9606 GN=EIF2B4 PE=1 SV=2	24	27	8	523	57.5	9.38	7.74	1.265	1.77	1.331	3.02048e+06	3.98295e+06	4.9689e+06	4.0291e+06
Q13136	Liprin-alpha-1 OS=Homo sapiens (Human) OX=9606 GN=PPFIA1 PE=1 SV=1	11	19	9	1202	135.7	6.29	11.15	1.076	1.179	1.465	2.08199e+06	2.70307e+06	3.15677e+06	4.48708e+06
Q8TC07	TBC1 domain family member 15 OS=Homo sapiens (Human) OX=9606 GN=TBC1D15 PE=1 SV=2	16	21	10	691	79.4	5.67	9.06	1.199	1.347	1.141	5.79178e+06	6.9778e+06	8.92723e+06	6.94221e+06
P55735	Protein SEC13 homolog OS=Homo sapiens (Human) OX=9606 GN=SEC13 PE=1 SV=3	25	28	7	322	35.5	5.48	15.44	1.344	1.781	2.092	6.82985e+06	8.89532e+06	1.35073e+07	1.26063e+07
P0DPB6	DNA-directed RNA polymerases I and III subunit RPAC2 OS=Homo sapiens (Human) OX=9606 GN=POLR1D PE=1 SV=1	68	18	7	133	15.2	5.8	19.71	1.398	1.322	1.195	3.75652e+06	5.28969e+06	4.37883e+06	4.22073e+06
P60866	40S ribosomal protein S20 OS=Homo sapiens (Human) OX=9606 GN=RPS20 PE=1 SV=1	29	57	4	119	13.4	9.94	103.28	2.201	1.881	1.222	2.75734e+08	441452396	3.2092e+08	3.19556e+08
O43684	Mitotic checkpoint protein BUB3 OS=Homo sapiens (Human) OX=9606 GN=BUB3 PE=1 SV=1	28	25	8	328	37.1	6.84	16.13	1.055	1.57	1.078	6.7877e+06	6.76647e+06	9.10458e+06	6.58257e+06
O75822	Eukaryotic translation initiation factor 3 subunit J OS=Homo sapiens (Human) OX=9606 GN=EIF3J PE=1 SV=2	36	37	9	258	29	4.83	42.83	2.273	2.343	2.101	1.34108e+07	30231394	2.81077e+07	2.59371e+07
Q13724	Mannosyl-oligosaccharide glucosidase OS=Homo sapiens (Human) OX=9606 GN=MOGS PE=1 SV=5	12	20	7	837	91.9	8.9	28.68	1.225	0.845	1.196	6.02999e+06	6.28112e+06	4.52549e+06	5.76504e+06
O43592	Exportin-T OS=Homo sapiens (Human) OX=9606 GN=XPOT PE=1 SV=2	13	26	11	962	109.9	5.39	8.27	1.575	1.573	2.178	1.94712e+06	2.80191e+06	3.66929e+06	4.73038e+06
P10321	HLA class I histocompatibility antigen, C alpha chain OS=Homo sapiens (Human) OX=9606 GN=HLA-C PE=1 SV=3	26	22	2	366	40.6	6.04	33	0.814	0.48	0.847	4.31412e+06	3.83012e+06	2.47033e+06	4.12647e+06
Q96GM8	Target of EGR1 protein 1 OS=Homo sapiens (Human) OX=9606 GN=TOE1 PE=1 SV=1	25	20	8	510	56.5	7.18	9.11	1.29	1.369	1.004	6.49639e+06	7.44817e+06	3.70522e+06	4.731e+06
Q9NP58	ATP-binding cassette sub-family B member 6, mitochondrial OS=Homo sapiens (Human) OX=9606 GN=ABCB6 PE=1 SV=1	16	24	9	842	93.8	8.48	11.63	0.836	0.783	0.796	2.75472e+06	2.75099e+06	2.23267e+06	2.6144e+06
Q99816	Tumor susceptibility gene 101 protein OS=Homo sapiens (Human) OX=9606 GN=TSG101 PE=1 SV=2	27	25	9	390	43.9	6.46	13.79	0.769	0.735	1.072	6.47521e+06	5.24779e+06	5.41516e+06	6.85697e+06
Q96AE4	Far upstream element-binding protein 1 OS=Homo sapiens (Human) OX=9606 GN=FUBP1 PE=1 SV=3	19	32	7	644	67.5	7.61	5.36	1.546	2.29	2.206	2.08641e+06	3.13751e+06	3.79623e+06	4.9134e+06
P53999	Activated RNA polymerase II transcriptional coactivator p15 OS=Homo sapiens (Human) OX=9606 GN=SUB1 PE=1 SV=3	52	35	5	127	14.4	9.6	49.41	2.204	1.636	1.774	1.90095e+07	4.23081e+07	2.78296e+07	3.08089e+07
Q9NZ01	Very-long-chain enoyl-CoA reductase OS=Homo sapiens (Human) OX=9606 GN=TECR PE=1 SV=1	21	30	7	308	36	9.45	27.6	1.075	1.463	1.335	1.57035e+07	1.72832e+07	2.02382e+07	1.79883e+07
Q8NFJ5	Retinoic acid-induced protein 3 OS=Homo sapiens (Human) OX=9606 GN=GPRC5A PE=1 SV=2	20	33	4	357	40.2	8.15	76.91	0.634	0.391	0.649	1.19941e+08	7.12868e+07	4.51538e+07	6.54256e+07
Q9UBS4	DnaJ homolog subfamily B member 11 OS=Homo sapiens (Human) OX=9606 GN=DNAJB11 PE=1 SV=1	31	27	9	358	40.5	6.18	21.07	1.369	1.815	1.93	4.76958e+06	8.6449e+06	9.68284e+06	9.86143e+06
Q9NXW2	DnaJ homolog subfamily B member 12 OS=Homo sapiens (Human) OX=9606 GN=DNAJB12 PE=1 SV=5	31	22	9	375	41.8	8.69	13.79	1.341	1.545	1.609	1.81596e+06	2.49019e+06	4.23206e+06	3.6078e+06
Q9H6Y2	WD repeat-containing protein 55 OS=Homo sapiens (Human) OX=9606 GN=WDR55 PE=1 SV=2	26	19	7	383	42	4.92	13.89	1.239	0.67	1.072	2.70498e+06	2.8625e+06	2.89855e+06	2.80569e+06
O43169	Cytochrome b5 type B OS=Homo sapiens (Human) OX=9606 GN=CYB5B PE=1 SV=3	49	16	4	150	16.7	4.97	34.74	3.674	1.624	2.112	2.69354e+06	1.06575e+07	4.94291e+06	5.66359e+06
O43264	Centromere/kinetochore protein zw10 homolog OS=Homo sapiens (Human) OX=9606 GN=ZW10 PE=1 SV=3	14	19	9	779	88.8	6.27	9.9	1.571	1.194	1.603	2.94677e+06	4.22607e+06	4.01779e+06	3.88855e+06
Q14202	Zinc finger MYM-type protein 3 OS=Homo sapiens (Human) OX=9606 GN=ZMYM3 PE=1 SV=2	8	21	9	1370	152.3	6.35	3.86	1.007	1.615	1.254	1.8787e+06	2.81404e+06	3.92659e+06	2.66358e+06
P33897	ATP-binding cassette sub-family D member 1 OS=Homo sapiens (Human) OX=9606 GN=ABCD1 PE=1 SV=2	14	24	9	745	82.9	8.95	16.8	1.146	1.611	1.233	7.53695e+06	7.96453e+06	8.29888e+06	9.86975e+06
Q8IZ69	tRNA (uracil-5-)-methyltransferase homolog A OS=Homo sapiens (Human) OX=9606 GN=TRMT2A PE=1 SV=2	19	17	10	625	68.7	7.94	3.67	1.217	0.905	0.912	2.90958e+06	4.21061e+06	2.30392e+06	2.36882e+06
Q5VW36	Focadhesin OS=Homo sapiens (Human) OX=9606 GN=FOCAD PE=1 SV=1	7	26	11	1801	199.9	6.62	7.6	0.701	0.813	1.077	6.48448e+06	7.16956e+06	7.44876e+06	7.07052e+06
O00233	26S proteasome non-ATPase regulatory subunit 9 OS=Homo sapiens (Human) OX=9606 GN=PSMD9 PE=1 SV=3	34	24	7	223	24.7	6.95	17.93	4.64	9.424	6.283	1.99096e+06	5.10333e+06	4.99551e+06	6.05717e+06
P27338	Amine oxidase [flavin-containing] B OS=Homo sapiens (Human) OX=9606 GN=MAOB PE=1 SV=3	24	16	8	520	58.7	7.5	11.54	2.36	1.178	1.282	1.29059e+06	3.6593e+06	1.45565e+06	1.82848e+06
Q92600	CCR4-NOT transcription complex subunit 9 OS=Homo sapiens (Human) OX=9606 GN=CNOT9 PE=1 SV=1	37	21	10	299	33.6	8.03	20.83	1.476	1.594	1.953	5.49973e+06	6.95176e+06	4.84484e+06	8.95784e+06
Q9Y2W2	WW domain-binding protein 11 OS=Homo sapiens (Human) OX=9606 GN=WBP11 PE=1 SV=1	14	23	9	641	70	8.38	5.79	1.214	1.325	1.035	4.60381e+06	6.61931e+06	7.24104e+06	5.72585e+06
Q13433	Zinc transporter ZIP6 OS=Homo sapiens (Human) OX=9606 GN=SLC39A6 PE=1 SV=3	12	24	7	755	85	6.95	18.36	1.576	1.617	1.193	5.55344e+06	8.06146e+06	6.37978e+06	6.5704e+06
Q15434	RNA-binding motif, single-stranded-interacting protein 2 OS=Homo sapiens (Human) OX=9606 GN=RBMS2 PE=1 SV=1	36	20	6	407	43.9	9.07	16.82	1.23	0.794	1.41	1.24867e+06	1.71447e+06	1.5271e+06	1.78904e+06
O75376	Nuclear receptor corepressor 1 OS=Homo sapiens (Human) OX=9606 GN=NCOR1 PE=1 SV=2	5	18	10	2440	270	7.11	0	1.252	1.949	1.095	1.51711e+06	1.90891e+06	2.63744e+06	1.82492e+06
P31040	Succinate dehydrogenase [ubiquinone] flavoprotein subunit, mitochondrial OS=Homo sapiens (Human) OX=9606 GN=SDHA PE=1 SV=2	16	23	9	664	72.6	7.39	10.16	1.2	2.463	2.032	3.24268e+06	3.94564e+06	5.66177e+06	4.77894e+06
P51571	Translocon-associated protein subunit delta OS=Homo sapiens (Human) OX=9606 GN=SSR4 PE=1 SV=1	36	38	5	173	19	6.15	51.08	2.27	2.328	1.944	1.79357e+07	35612466	3.00439e+07	3.16762e+07
P62826	GTP-binding nuclear protein Ran OS=Homo sapiens (Human) OX=9606 GN=RAN PE=1 SV=3	39	33	7	216	24.4	7.49	37.03	1.287	1.916	1.596	2.2564e+07	2.57151e+07	3.79114e+07	3.89018e+07
Q96KA5	Cleft lip and palate transmembrane protein 1-like protein OS=Homo sapiens (Human) OX=9606 GN=CLPTM1L PE=1 SV=1	18	21	7	538	62.2	8.56	33.04	1.258	2.015	1.103	4.19434e+06	4.08368e+06	4.85291e+06	4.58361e+06
Q9NYV6	RNA polymerase I-specific transcription initiation factor RRN3 OS=Homo sapiens (Human) OX=9606 GN=RRN3 PE=1 SV=1	18	16	10	651	74.1	5.63	4.4	1.171	0.56	1.011	3.34621e+06	3.85399e+06	1.86567e+06	2.4087e+06
Q8WVX9	Fatty acyl-CoA reductase 1 OS=Homo sapiens (Human) OX=9606 GN=FAR1 PE=1 SV=1	19	22	8	515	59.3	9.17	16.5	0.881	1.466	1.081	4.01144e+06	3.73199e+06	5.12593e+06	5.04506e+06
Q8TCT9	Minor histocompatibility antigen H13 OS=Homo sapiens (Human) OX=9606 GN=HM13 PE=1 SV=1	23	20	9	377	41.5	6.43	24.78	1.995	1.836	1.754	2.55988e+06	6.07091e+06	4.87362e+06	4.83306e+06
Q06323	Proteasome activator complex subunit 1 OS=Homo sapiens (Human) OX=9606 GN=PSME1 PE=1 SV=1	34	25	9	249	28.7	6.02	10.28	1.168	0.716	1.562	4.96324e+06	5.55258e+06	3.60959e+06	7.58315e+06
Q2TAL8	Glutamine-rich protein 1 OS=Homo sapiens (Human) OX=9606 GN=QRICH1 PE=1 SV=1	17	20	10	776	86.4	5.87	0	1.083	3.182	1.28	2.62756e+06	3.21795e+06	8.0489e+06	4.23285e+06
P60981	Destrin OS=Homo sapiens (Human) OX=9606 GN=DSTN PE=1 SV=3	50	35	8	165	18.5	7.85	23.02	1.486	1.627	2.283	1.16686e+08	1.38523e+08	1.01952e+08	1.92926e+08
P30260	Cell division cycle protein 27 homolog OS=Homo sapiens (Human) OX=9606 GN=CDC27 PE=1 SV=2	17	21	11	824	91.8	7.02	4.15	1.1	1.74	1.274	3.40118e+06	3.92495e+06	4.43952e+06	3.91324e+06
Q9Y6M0	Testisin OS=Homo sapiens (Human) OX=9606 GN=PRSS21 PE=1 SV=1	30	24	8	314	34.9	7.62	18.34	1.274	0.757	1.302	5.62691e+06	6.79035e+06	6.33668e+06	7.55039e+06
Q8TB61	Adenosine 3'-phospho 5'-phosphosulfate transporter 1 OS=Homo sapiens (Human) OX=9606 GN=SLC35B2 PE=1 SV=1	24	25	9	432	47.5	9.16	14.32	1.19	0.802	0.943	7.86873e+06	9.98527e+06	7.19035e+06	7.31538e+06
O94923	D-glucuronyl C5-epimerase OS=Homo sapiens (Human) OX=9606 GN=GLCE PE=1 SV=3	17	22	8	617	70.1	8.97	7.86	1.237	1.34	0.918	3.7982e+06	3.71808e+06	4.2849e+06	3.7158e+06
Q13155	Aminoacyl tRNA synthase complex-interacting multifunctional protein 2 OS=Homo sapiens (Human) OX=9606 GN=AIMP2 PE=1 SV=2	34	34	8	320	35.3	8.22	34.72	1.333	1.399	1.747	1.24065e+07	1.38886e+07	1.43075e+07	1.72655e+07
Q14145	Kelch-like ECH-associated protein 1 OS=Homo sapiens (Human) OX=9606 GN=KEAP1 PE=1 SV=2	17	21	9	624	69.6	6.44	7.98	1.417	1.451	0.964	2.98938e+06	5.68123e+06	2.01159e+07	1.0332e+07
Q9Y4R8	Telomere length regulation protein TEL2 homolog OS=Homo sapiens (Human) OX=9606 GN=TELO2 PE=1 SV=2	13	22	9	837	91.7	5.76	13.73	1.139	2.008	1.76	2.9578e+06	3.31322e+06	4.42681e+06	4.25683e+06
P62847	40S ribosomal protein S24 OS=Homo sapiens (Human) OX=9606 GN=RPS24 PE=1 SV=1	24	45	4	133	15.4	10.78	67.78	1.048	0.724	0.59	9.3386e+07	7.61689e+07	5.21522e+07	5.7616e+07
Q9NPE3	H/ACA ribonucleoprotein complex subunit 3 OS=Homo sapiens (Human) OX=9606 GN=NOP10 PE=1 SV=1	45	23	3	64	7.7	9.99	30.73	2.186	3.546	3.111	7.40448e+06	9.93989e+06	1.0721e+07	1.28994e+07
Q16778	Histone H2B type 2-E OS=Homo sapiens (Human) OX=9606 GN=H2BC21 PE=1 SV=3	36	55	2	126	13.9	10.32	87.15	1.567	2.205	1.901	1.13e+07	1.58241e+07	1.82442e+07	1.86472e+07
P52756	RNA-binding protein 5 OS=Homo sapiens (Human) OX=9606 GN=RBM5 PE=1 SV=2	10	18	9	815	92.1	6.28	4.24	0.871	0.826	0.666	4.02347e+06	3.77713e+06	2.87417e+06	2.71986e+06
Q9UBD5	Origin recognition complex subunit 3 OS=Homo sapiens (Human) OX=9606 GN=ORC3 PE=1 SV=1	14	18	8	711	82.2	7.61	5.42	1.001	0.48	0.879	4.20644e+06	4.78503e+06	2.74868e+06	3.95064e+06
Q8IVM0	Coiled-coil domain-containing protein 50 OS=Homo sapiens (Human) OX=9606 GN=CCDC50 PE=1 SV=1	39	23	9	306	35.8	6.65	16.88	1.701	1.158	1.157	6.07148e+06	8.93636e+06	7.74853e+06	7.05879e+06
P50750	Cyclin-dependent kinase 9 OS=Homo sapiens (Human) OX=9606 GN=CDK9 PE=1 SV=3	27	33	7	372	42.8	8.79	33.35	0.939	0.651	0.73	4.28477e+06	4.74918e+06	4.37851e+06	3.55658e+06
Q9UPQ9	Trinucleotide repeat-containing gene 6B protein OS=Homo sapiens (Human) OX=9606 GN=TNRC6B PE=1 SV=4	6	13	9	1833	193.9	6.76	6.83	1.299	0.905	0.872	1.48708e+06	1.64021e+06	1.15096e+06	1.24868e+06
Q9P287	BRCA2 and CDKN1A-interacting protein OS=Homo sapiens (Human) OX=9606 GN=BCCIP PE=1 SV=1	28	21	8	314	36	4.61	12.42	1.085	0.636	1.244	3.16857e+06	4.60849e+06	2.83178e+06	4.27609e+06
Q5T280	Putative methyltransferase C9orf114 OS=Homo sapiens (Human) OX=9606 GN=SPOUT1 PE=1 SV=3	32	15	8	376	42	7.43	18.64	1.07	0.821	0.654	1.6134e+06	3.09729e+06	1.9447e+06	1.71526e+06
Q9NR09	Baculoviral IAP repeat-containing protein 6 OS=Homo sapiens (Human) OX=9606 GN=BIRC6 PE=1 SV=2	3	19	11	4857	529.9	6.05	2.39	1.518	2.033	1.391	1.76039e+06	2.22679e+06	2.44978e+06	1.86715e+06
Q9H936	Mitochondrial glutamate carrier 1 OS=Homo sapiens (Human) OX=9606 GN=SLC25A22 PE=1 SV=1	29	24	8	323	34.4	9.29	23.62	2.366	1.518	1.43	6.51482e+06	1.17039e+07	9.58129e+06	8.35473e+06
P04083	Annexin A1 OS=Homo sapiens (Human) OX=9606 GN=ANXA1 PE=1 SV=2	28	15	7	346	38.7	7.02	7.83	0.749	0.716	1.12	7.2644e+06	5.17254e+06	3.80187e+06	6.53672e+06
Q8WXX5	DnaJ homolog subfamily C member 9 OS=Homo sapiens (Human) OX=9606 GN=DNAJC9 PE=1 SV=1	42	20	8	260	29.9	5.73	20	1.466	1.312	1.372	4.96714e+06	7.9801e+06	7.65922e+06	7.35106e+06
Q14CZ7	FAST kinase domain-containing protein 3, mitochondrial OS=Homo sapiens (Human) OX=9606 GN=FASTKD3 PE=1 SV=2	15	18	9	662	75.6	8.29	8.6	1.267	1.309	0.967	3.25866e+06	3.96585e+06	2.90384e+06	2.50423e+06
P42566	Epidermal growth factor receptor substrate 15 OS=Homo sapiens (Human) OX=9606 GN=EPS15 PE=1 SV=2	12	18	7	896	98.6	4.64	6.36	0.941	0.482	0.831	3.12456e+06	2.65803e+06	1.63032e+06	2.38034e+06
Q96FX7	tRNA (adenine(58)-N(1))-methyltransferase catalytic subunit TRMT61A OS=Homo sapiens (Human) OX=9606 GN=TRMT61A PE=1 SV=1	42	23	7	289	31.4	7.36	14.68	1.383	0.304	0.987	4.38542e+06	6.07976e+06	3.79296e+06	4.98334e+06
Q9NQ84	G-protein coupled receptor family C group 5 member C OS=Homo sapiens (Human) OX=9606 GN=GPRC5C PE=1 SV=2	24	21	7	441	48.2	8.43	8.07	1	0.925	0.968	5.71597e+06	4.51448e+06	4.35891e+06	4.38992e+06
Q13620	Cullin-4B OS=Homo sapiens (Human) OX=9606 GN=CUL4B PE=1 SV=4	12	22	4	913	103.9	7.37	3.69	0.845	1.532	1.262	990554	671523	1.48903e+06	1.25577e+06
P13861	cAMP-dependent protein kinase type II-alpha regulatory subunit OS=Homo sapiens (Human) OX=9606 GN=PRKAR2A PE=1 SV=2	31	28	10	404	45.5	5.07	20.23	1.532	1.352	1.41	5.28576e+06	7944487	7.12824e+06	7.36698e+06
Q92878	DNA repair protein RAD50 OS=Homo sapiens (Human) OX=9606 GN=RAD50 PE=1 SV=1	9	18	9	1312	153.8	6.89	2.02	1.519	2.124	1.759	1.71355e+06	2.72176e+06	3.40055e+06	2.49705e+06
Q53EZ4	Centrosomal protein of 55 kDa OS=Homo sapiens (Human) OX=9606 GN=CEP55 PE=1 SV=3	27	22	10	464	54.1	7.01	5.96	1.276	1.569	1.512	2.52984e+06	3.92805e+06	4.12004e+06	4.00411e+06
P01889	HLA class I histocompatibility antigen, B alpha chain OS=Homo sapiens (Human) OX=9606 GN=HLA-B PE=1 SV=3	27	23	1	362	40.4	5.85	27.89	1.103	1.252	1.056	666425	734794	834208	703484
Q96QD9	UAP56-interacting factor OS=Homo sapiens (Human) OX=9606 GN=FYTTD1 PE=1 SV=3	35	20	9	318	35.8	11.78	8.86	1.082	1.296	1.041	3.95861e+06	3.29867e+06	4.22419e+06	3.56847e+06
Q96BQ5	Coiled-coil domain-containing protein 127 OS=Homo sapiens (Human) OX=9606 GN=CCDC127 PE=1 SV=1	27	25	8	260	30.8	9.2	28.65	0.896	0.88	1.194	9.94393e+06	7.90077e+06	7.18089e+06	1.12221e+07
P24534	Elongation factor 1-beta OS=Homo sapiens (Human) OX=9606 GN=EEF1B2 PE=1 SV=3	29	28	4	225	24.7	4.67	52.19	1.024	0.657	1.189	2.16943e+07	2.15398e+07	1.49201e+07	2.64457e+07
P49755	Transmembrane emp24 domain-containing protein 10 OS=Homo sapiens (Human) OX=9606 GN=TMED10 PE=1 SV=2	27	30	5	219	25	7.44	40.43	1.297	1.918	1.398	1.63365e+07	2.8087e+07	2.73991e+07	2.16868e+07
P45973	Chromobox protein homolog 5 OS=Homo sapiens (Human) OX=9606 GN=CBX5 PE=1 SV=1	45	27	6	191	22.2	5.86	30.14	1.41	1.695	1.256	4.35939e+06	5.80188e+06	5.56724e+06	5.0893e+06
P00966	Argininosuccinate synthase OS=Homo sapiens (Human) OX=9606 GN=ASS1 PE=1 SV=2	23	25	8	412	46.5	8.02	23.27	0.811	1.234	1.851	6.32923e+06	4.90089e+06	7.48252e+06	1.07263e+07
Q8NB49	Phospholipid-transporting ATPase IG OS=Homo sapiens (Human) OX=9606 GN=ATP11C PE=1 SV=3	10	17	8	1132	129.4	6.67	8.98	0.728	0.601	0.752	1.87457e+06	1.9986e+06	1.7375e+06	1.93121e+06
Q9H633	Ribonuclease P protein subunit p21 OS=Homo sapiens (Human) OX=9606 GN=RPP21 PE=1 SV=1	62	21	5	154	17.6	9.45	24.89	3.195	26.329	24.848	269673	280750	1.42801e+08	1.00646e+08
Q658Y4	Protein FAM91A1 OS=Homo sapiens (Human) OX=9606 GN=FAM91A1 PE=1 SV=3	12	19	7	838	93.9	6.39	17.39	0.883	0.778	0.777	1.88242e+06	1.88622e+06	1.8048e+06	1.91936e+06
P98179	RNA-binding protein 3 OS=Homo sapiens (Human) OX=9606 GN=RBM3 PE=1 SV=1	38	24	3	157	17.2	8.91	37.22	1.783	1.434	0.935	2.35734e+07	3.39727e+07	1.66719e+07	1.45446e+07
Q9NVT9	Armadillo repeat-containing protein 1 OS=Homo sapiens (Human) OX=9606 GN=ARMC1 PE=1 SV=1	37	18	8	282	31.3	5.74	8.19	4.493	1.986	1.526	1.82801e+06	1.2533e+07	4.24385e+06	3.91766e+06
P15328	Folate receptor alpha OS=Homo sapiens (Human) OX=9606 GN=FOLR1 PE=1 SV=3	28	34	6	257	29.8	7.97	38.75	0.511	0.575	0.604	4.3303e+07	2.11925e+07	2.57255e+07	2.13477e+07
P37198	Nuclear pore glycoprotein p62 OS=Homo sapiens (Human) OX=9606 GN=NUP62 PE=1 SV=3	23	18	8	522	53.2	5.31	15.89	1.253	1.278	1.379	4.12853e+06	5.23359e+06	5.52627e+06	6.01186e+06
O75326	Semaphorin-7A OS=Homo sapiens (Human) OX=9606 GN=SEMA7A PE=1 SV=1	22	16	10	666	74.8	7.64	10.53	0.646	0.846	0.732	3.54098e+06	2.23431e+06	2.57888e+06	2.10905e+06
P00390	Glutathione reductase, mitochondrial OS=Homo sapiens (Human) OX=9606 GN=GSR PE=1 SV=2	26	15	9	522	56.2	8.5	5.96	0.93	1.26	2.254	1.15386e+06	1.75647e+06	2.41323e+06	3.64052e+06
Q9H7D7	WD repeat-containing protein 26 OS=Homo sapiens (Human) OX=9606 GN=WDR26 PE=1 SV=3	16	13	7	661	72.1	6.16	16.33	0.879	0.732	0.873	2.94165e+06	2.39702e+06	1.41966e+06	2.13885e+06
Q9BPW8	Protein NipSnap homolog 1 OS=Homo sapiens (Human) OX=9606 GN=NIPSNAP1 PE=1 SV=1	32	28	7	284	33.3	9.31	7.41	1.427	1.631	1.868	3.75551e+06	5.6474e+06	6.45363e+06	6.94627e+06
O60313	Dynamin-like 120 kDa protein, mitochondrial OS=Homo sapiens (Human) OX=9606 GN=OPA1 PE=1 SV=3	14	17	11	960	111.6	7.87	1.7	1.319	1.533	1.421	1.38271e+07	1.00928e+07	1.18788e+07	1.37966e+07
P25685	DnaJ homolog subfamily B member 1 OS=Homo sapiens (Human) OX=9606 GN=DNAJB1 PE=1 SV=4	23	22	7	340	38	8.63	15.21	1.289	2.82	1.714	1.89647e+06	3.04494e+06	6.92803e+06	4.58631e+06
P50613	Cyclin-dependent kinase 7 OS=Homo sapiens (Human) OX=9606 GN=CDK7 PE=1 SV=1	31	23	8	346	39	8.47	17.25	1.069	0.694	1.034	4.66121e+06	4.71132e+06	4.58004e+06	4.28164e+06
Q4KMQ1	Taperin OS=Homo sapiens (Human) OX=9606 GN=TPRN PE=1 SV=2	11	15	5	711	75.5	7.25	12.69	0.939	1.084	0.542	3.70975e+06	4.57069e+06	3.27814e+06	2.68294e+06
Q9BZI7	Regulator of nonsense transcripts 3B OS=Homo sapiens (Human) OX=9606 GN=UPF3B PE=1 SV=1	16	28	9	483	57.7	9.48	20.93	1.589	0.778	1.021	5.07867e+06	6.2249e+06	3.76169e+06	4.15203e+06
O75909	Cyclin-K OS=Homo sapiens (Human) OX=9606 GN=CCNK PE=1 SV=2	18	14	8	580	64.2	8.41	5.68	1.526	0.936	1.348	2.65883e+06	3.91584e+06	1.59549e+06	3.42472e+06
O15160	DNA-directed RNA polymerases I and III subunit RPAC1 OS=Homo sapiens (Human) OX=9606 GN=POLR1C PE=1 SV=1	26	28	7	346	39.2	5.5	19.09	1.207	0.708	1.171	1.35609e+07	1.47394e+07	9.41488e+06	1.40622e+07
Q92759	General transcription factor IIH subunit 4 OS=Homo sapiens (Human) OX=9606 GN=GTF2H4 PE=1 SV=1	20	23	8	462	52.2	9.04	16.27	1.211	0.649	0.823	4.58334e+06	6.20958e+06	4.22533e+06	4.53877e+06
Q9H4L4	Sentrin-specific protease 3 OS=Homo sapiens (Human) OX=9606 GN=SENP3 PE=1 SV=2	15	18	7	574	65	8.56	13.77	1.145	1.646	1.139	6.65541e+06	6221167	5.81001e+06	4.55706e+06
P28290	Protein ITPRID2 OS=Homo sapiens (Human) OX=9606 GN=ITPRID2 PE=1 SV=3	8	17	10	1259	138.3	5.19	0	0.678	1.017	0.575	3.11924e+06	2.07627e+06	2.64986e+06	1.89734e+06
P0DMV1	Cancer/testis antigen family 45 member A8 OS=Homo sapiens (Human) OX=9606 GN=CT45A8 PE=3 SV=1	49	23	7	189	21.3	9.64	19.76	1.263	0.98	0.688	6.76426e+06	7.49121e+06	3.84383e+06	5.23433e+06
P40429	60S ribosomal protein L13a OS=Homo sapiens (Human) OX=9606 GN=RPL13A PE=1 SV=2	29	66	6	203	23.6	10.93	111.18	1.175	1.592	1.01	1.15269e+08	1.41048e+08	1.11411e+08	1.04713e+08
Q9HD67	Unconventional myosin-X OS=Homo sapiens (Human) OX=9606 GN=MYO10 PE=1 SV=3	7	21	11	2058	237.2	6.21	4.31	0.84	0.645	0.638	3.42572e+06	3.04674e+06	2.52188e+06	1.96351e+06
P28074	Proteasome subunit beta type-5 OS=Homo sapiens (Human) OX=9606 GN=PSMB5 PE=1 SV=3	30	22	7	263	28.5	6.92	22.1	1.295	1.823	2.228	4.29297e+06	6.34737e+06	7.38236e+06	9.33994e+06
Q7L273	BTB/POZ domain-containing protein KCTD9 OS=Homo sapiens (Human) OX=9606 GN=KCTD9 PE=1 SV=1	26	15	7	389	42.5	6.37	7.07	0.884	0.908	1.231	1.75327e+06	2.56469e+06	1.92377e+06	3.91348e+06
Q07866	Kinesin light chain 1 OS=Homo sapiens (Human) OX=9606 GN=KLC1 PE=1 SV=2	18	18	6	573	65.3	6.2	10.21	1.19	1.006	1.359	1.61202e+06	1.42737e+06	1.71649e+06	1.3194e+06
Q7Z739	YTH domain-containing family protein 3 OS=Homo sapiens (Human) OX=9606 GN=YTHDF3 PE=1 SV=1	13	22	1	585	63.8	9.04	10.61	1.406	1.631	1.227	407833	573503	665144	500371
P36871	Phosphoglucomutase-1 OS=Homo sapiens (Human) OX=9606 GN=PGM1 PE=1 SV=3	19	14	10	562	61.4	6.76	0	0.912	0.926	2.103	1.58019e+06	1.9611e+06	1.70961e+06	3.68055e+06
O75962	Triple functional domain protein OS=Homo sapiens (Human) OX=9606 GN=TRIO PE=1 SV=2	5	20	12	3097	346.7	6.37	0	0.949	0.792	0.735	4.43748e+06	6.40116e+06	5.29299e+06	4.4942e+06
Q9H1I8	Activating signal cointegrator 1 complex subunit 2 OS=Homo sapiens (Human) OX=9606 GN=ASCC2 PE=1 SV=3	14	20	8	757	86.3	5.16	13.68	1.124	0.451	0.687	2.93048e+06	4.36228e+06	2.22916e+06	2.58677e+06
Q6Y7W6	GRB10-interacting GYF protein 2 OS=Homo sapiens (Human) OX=9606 GN=GIGYF2 PE=1 SV=1	7	16	9	1299	150	5.54	10.35	1.318	0.612	0.763	3.61544e+06	3.90905e+06	2.30185e+06	2.23465e+06
Q00688	Peptidyl-prolyl cis-trans isomerase FKBP3 OS=Homo sapiens (Human) OX=9606 GN=FKBP3 PE=1 SV=1	33	28	7	224	25.2	9.28	27.03	2.798	1.839	2.019	2.86798e+06	1.16096e+07	8.29847e+06	8.56507e+06
Q16513	Serine/threonine-protein kinase N2 OS=Homo sapiens (Human) OX=9606 GN=PKN2 PE=1 SV=1	13	14	11	984	112	6.3	1.6	0.967	1.406	0.977	2.94335e+06	3.10723e+06	4.37316e+06	3.39411e+06
P08579	U2 small nuclear ribonucleoprotein B'' OS=Homo sapiens (Human) OX=9606 GN=SNRPB2 PE=1 SV=1	36	36	5	225	25.5	9.72	41.71	0.58	0.503	0.519	3.9026e+07	2.21268e+07	1.9422e+07	2.21184e+07
Q8N8S7	Protein enabled homolog OS=Homo sapiens (Human) OX=9606 GN=ENAH PE=1 SV=2	20	13	9	591	66.5	6.93	7.82	2.315	1.544	1.406	911364	2.85109e+06	1.99951e+06	1.77666e+06
Q53EP0	Fibronectin type III domain-containing protein 3B OS=Homo sapiens (Human) OX=9606 GN=FNDC3B PE=1 SV=2	12	20	9	1204	132.8	5.95	3.55	0.959	0.8	1.168	1.10967e+06	1.84394e+06	2.7598e+06	1.9063e+06
O60282	Kinesin heavy chain isoform 5C OS=Homo sapiens (Human) OX=9606 GN=KIF5C PE=1 SV=1	10	21	1	957	109.4	6.19	10.78
P62277	40S ribosomal protein S13 OS=Homo sapiens (Human) OX=9606 GN=RPS13 PE=1 SV=2	34	55	6	151	17.2	10.54	88.13	0.881	0.552	0.556	3.63594e+08	2.98463e+08	1.61439e+08	2.00124e+08
O96028	Histone-lysine N-methyltransferase NSD2 OS=Homo sapiens (Human) OX=9606 GN=NSD2 PE=1 SV=1	7	18	7	1365	152.2	8.69	4.46	1.326	0.707	1.001	2.51449e+06	3.08249e+06	2.43211e+06	2.14761e+06
P26358	DNA (cytosine-5)-methyltransferase 1 OS=Homo sapiens (Human) OX=9606 GN=DNMT1 PE=1 SV=2	6	14	10	1616	183.1	7.75	5.32	1.804	2.11	1.496	1.4705e+06	2.34645e+06	2.48813e+06	1.9358e+06
Q8WX92	Negative elongation factor B OS=Homo sapiens (Human) OX=9606 GN=NELFB PE=1 SV=1	16	27	9	580	65.7	6.13	9.03	1.334	1.531	1.49	2.94933e+06	3.75784e+06	4.73543e+06	4.42807e+06
Q99873	Protein arginine N-methyltransferase 1 OS=Homo sapiens (Human) OX=9606 GN=PRMT1 PE=1 SV=3	22	21	7	371	42.4	5.35	27.51	0.578	0.838	0.795	1.03443e+07	5.70423e+06	6.9726e+06	8.48147e+06
Q8IWA5	Choline transporter-like protein 2 OS=Homo sapiens (Human) OX=9606 GN=SLC44A2 PE=1 SV=3	14	25	8	706	80.1	8.57	7.29	1.596	1.439	1.018	1.97859e+07	2.31739e+07	1.30915e+07	1.90055e+07
P46100	Transcriptional regulator ATRX OS=Homo sapiens (Human) OX=9606 GN=ATRX PE=1 SV=5	5	18	10	2492	282.4	6.58	3.91	1.134	1.778	1.209	1.63959e+06	3.00643e+06	3.64095e+06	2.57715e+06
Q9BXS6	Nucleolar and spindle-associated protein 1 OS=Homo sapiens (Human) OX=9606 GN=NUSAP1 PE=1 SV=1	26	17	9	441	49.4	9.91	5.34	2.361	2.202	2.026	1.14619e+06	3.27044e+06	2.54556e+06	2.71628e+06
Q6P1K8	General transcription factor IIH subunit 2-like protein OS=Homo sapiens (Human) OX=9606 GN=GTF2H2C PE=1 SV=1	24	16	8	395	44.4	6.6	11.7	1.29	1.356	1.209	2.79997e+06	4.30912e+06	2.86919e+06	3.07411e+06
Q86VI3	Ras GTPase-activating-like protein IQGAP3 OS=Homo sapiens (Human) OX=9606 GN=IQGAP3 PE=1 SV=2	5	21	4	1631	184.6	7.65	19.98	0.72	0.335	0.43	1.25239e+06	733162	315888	405974
Q9Y6K5	2'-5'-oligoadenylate synthase 3 OS=Homo sapiens (Human) OX=9606 GN=OAS3 PE=1 SV=3	10	15	10	1087	121.1	8.4	5.83	1.324	0.744	1.014	6.81991e+06	9.52861e+06	7.75869e+06	6.85029e+06
Q8NDF8	Terminal nucleotidyltransferase 4B OS=Homo sapiens (Human) OX=9606 GN=TENT4B PE=1 SV=2	19	19	8	572	63.2	8.98	12.82	0.987	1.02	0.952	2.45747e+06	3.98554e+06	4.05556e+06	3.84127e+06
O43808	Peroxisomal membrane protein PMP34 OS=Homo sapiens (Human) OX=9606 GN=SLC25A17 PE=1 SV=1	22	26	6	307	34.5	10.08	35.81	0.773	0.581	1.089	6.79506e+06	7.65753e+06	5.90465e+06	7.76769e+06
Q8IY67	Ribonucleoprotein PTB-binding 1 OS=Homo sapiens (Human) OX=9606 GN=RAVER1 PE=1 SV=1	21	14	8	606	63.8	8.48	3.54	1.441	1.483	1.194	1.5729e+06	2.20248e+06	2.56084e+06	1.93856e+06
P62266	40S ribosomal protein S23 OS=Homo sapiens (Human) OX=9606 GN=RPS23 PE=1 SV=3	43	87	5	143	15.8	10.49	156.37	2.92	1.454	1.617	1.03244e+08	1.00627e+08	4.04116e+07	6.63534e+07
Q9UJW0	Dynactin subunit 4 OS=Homo sapiens (Human) OX=9606 GN=DCTN4 PE=1 SV=1	22	17	7	460	52.3	7.34	14.36	0.958	0.72	0.74	3.90416e+06	3.49428e+06	2.50004e+06	2.39318e+06
P14373	Zinc finger protein RFP OS=Homo sapiens (Human) OX=9606 GN=TRIM27 PE=1 SV=1	16	14	7	513	58.5	6.21	11.42	0.972	0.55	0.912	3.18394e+06	4.65497e+06	3.56187e+06	3.64623e+06
P18085	ADP-ribosylation factor 4 OS=Homo sapiens (Human) OX=9606 GN=ARF4 PE=1 SV=3	47	28	4	180	20.5	7.14	36.78	0.861	0.746	1.126	7.52132e+06	7.3725e+06	7.84731e+06	9.79208e+06
P30048	Thioredoxin-dependent peroxide reductase, mitochondrial OS=Homo sapiens (Human) OX=9606 GN=PRDX3 PE=1 SV=3	34	25	6	256	27.7	7.78	29.82	1.692	0.695	1.948	8.97141e+06	1.40076e+07	7.77774e+06	1.6735e+07
Q96ER9	Mitochondrial potassium channel OS=Homo sapiens (Human) OX=9606 GN=CCDC51 PE=1 SV=2	24	22	8	411	45.8	8.19	13.08	1.889	0.849	1.227	1.74499e+06	3.67762e+06	1.99699e+06	2.23466e+06
P13984	General transcription factor IIF subunit 2 OS=Homo sapiens (Human) OX=9606 GN=GTF2F2 PE=1 SV=2	42	16	10	249	28.4	9.23	5.5	1.104	1.804	1.172	2.28978e+06	4.14262e+06	4.11212e+06	2.99689e+06
Q9NUQ9	CYFIP-related Rac1 interactor B OS=Homo sapiens (Human) OX=9606 GN=CYRIB PE=1 SV=1	31	17	7	324	36.7	6.06	9.93	1.338	0.676	2.241	1.7612e+06	2.77326e+06	830271	3.23945e+06
Q9HC35	Echinoderm microtubule-associated protein-like 4 OS=Homo sapiens (Human) OX=9606 GN=EML4 PE=1 SV=3	11	13	9	981	108.8	6.4	2.32	1.397	1.817	1.233	769785	4.56412e+06	5.35761e+06	6.26599e+06
Q96AY3	Peptidyl-prolyl cis-trans isomerase FKBP10 OS=Homo sapiens (Human) OX=9606 GN=FKBP10 PE=1 SV=1	16	26	9	582	64.2	5.62	11.88	1.406	2.228	2.134	2.34769e+06	4.25719e+06	6.25564e+06	6.48725e+06
O43865	S-adenosylhomocysteine hydrolase-like protein 1 OS=Homo sapiens (Human) OX=9606 GN=AHCYL1 PE=1 SV=2	18	22	9	530	58.9	6.89	11.15	1.119	2.162	1.306	1.98903e+06	2.81593e+06	5.75797e+06	3.612e+06
P61604	10 kDa heat shock protein, mitochondrial OS=Homo sapiens (Human) OX=9606 GN=HSPE1 PE=1 SV=2	67	39	7	102	10.9	8.92	44.56	1.012	1.82	2.279	1.56592e+07	1.77554e+07	2.28348e+07	3.79184e+07
P30740	Leukocyte elastase inhibitor OS=Homo sapiens (Human) OX=9606 GN=SERPINB1 PE=1 SV=1	25	19	8	379	42.7	6.28	7.87	1.232	0.785	2.011	2.21618e+06	2.94734e+06	2.87831e+06	4.81506e+06
Q6PJG2	Mitotic deacetylase-associated SANT domain protein OS=Homo sapiens (Human) OX=9606 GN=MIDEAS PE=1 SV=2	11	15	8	1045	114.9	9.19	4.2	0.945	1.089	0.821	1.97164e+06	2.86521e+06	2.8166e+06	2.112e+06
Q9BYI3	Hyccin OS=Homo sapiens (Human) OX=9606 GN=FAM126A PE=1 SV=2	19	25	8	521	57.6	8.16	20.77	0.692	0.654	0.771	9.14286e+06	6.0959e+06	4.07046e+06	6.43909e+06
P62304	Small nuclear ribonucleoprotein E OS=Homo sapiens (Human) OX=9606 GN=SNRPE PE=1 SV=1	65	35	4	92	10.8	9.44	49.02	0.23	0.107	0.398	2.00351e+08	4.70425e+07	2.40015e+07	7.8475e+07
Q96KQ7	Histone-lysine N-methyltransferase EHMT2 OS=Homo sapiens (Human) OX=9606 GN=EHMT2 PE=1 SV=3	9	16	8	1210	132.3	5.45	5.27	1.387	1.445	0.953	2.22582e+06	2.65609e+06	3.20284e+06	1.96455e+06
Q9H089	Large subunit GTPase 1 homolog OS=Homo sapiens (Human) OX=9606 GN=LSG1 PE=1 SV=2	15	22	10	658	75.2	6.38	3.55	1.748	1.391	1.232	2.39646e+06	4.66113e+06	3.46507e+06	3.32173e+06
Q68D10	Protein SPT2 homolog OS=Homo sapiens (Human) OX=9606 GN=SPTY2D1 PE=1 SV=3	17	18	9	685	75.6	9.79	7.44	1.479	1.078	1.047	3.57125e+06	5.18839e+06	4.64324e+06	4.66244e+06
Q99439	Calponin-2 OS=Homo sapiens (Human) OX=9606 GN=CNN2 PE=1 SV=4	27	16	6	309	33.7	7.33	20.28	1.403	2.054	1.611	2.54278e+06	3.95419e+06	3.82977e+06	4.21453e+06
P05362	Intercellular adhesion molecule 1 OS=Homo sapiens (Human) OX=9606 GN=ICAM1 PE=1 SV=2	19	25	8	532	57.8	7.99	20.69	1.22	1.075	1.662	4.20804e+06	4.65199e+06	4.45069e+06	5.53354e+06
O60231	Pre-mRNA-splicing factor ATP-dependent RNA helicase DHX16 OS=Homo sapiens (Human) OX=9606 GN=DHX16 PE=1 SV=2	9	29	9	1041	119.2	6.8	13.25	1.141	1.495	0.929	2.67427e+06	3.1528e+06	3.3206e+06	2.41877e+06
P33316	Deoxyuridine 5'-triphosphate nucleotidohydrolase, mitochondrial OS=Homo sapiens (Human) OX=9606 GN=DUT PE=1 SV=4	35	25	7	252	26.5	9.36	30.66	1.494	1.156	2.469	3.96673e+06	6.11969e+06	5.17717e+06	9.47316e+06
Q7L1Q6	Basic leucine zipper and W2 domain-containing protein 1 OS=Homo sapiens (Human) OX=9606 GN=BZW1 PE=1 SV=1	21	21	8	419	48	5.92	7.71	1.459	1.657	1.543	5.98056e+06	8.72932e+06	9.01263e+06	9.99195e+06
Q14331	Protein FRG1 OS=Homo sapiens (Human) OX=9606 GN=FRG1 PE=1 SV=1	38	16	8	258	29.2	9.01	6.07	1.634	1.75	1.308	1.09867e+06	3.21697e+06	2.62761e+06	2.28394e+06
Q7Z6E9	E3 ubiquitin-protein ligase RBBP6 OS=Homo sapiens (Human) OX=9606 GN=RBBP6 PE=1 SV=1	6	18	10	1792	201.4	9.64	6.51	1.278	1.057	0.924	2.12221e+06	3.28099e+06	2.39036e+06	1.90062e+06
O43681	ATPase GET3 OS=Homo sapiens (Human) OX=9606 GN=GET3 PE=1 SV=2	28	24	7	348	38.8	4.91	13.66	1.093	1.241	1.522	3.42459e+06	4.49973e+06	4.90499e+06	5.62861e+06
Q9UIV1	CCR4-NOT transcription complex subunit 7 OS=Homo sapiens (Human) OX=9606 GN=CNOT7 PE=1 SV=3	26	21	5	285	32.7	4.84	24.04	1.492	1.187	1.824	4.73175e+06	6.91513e+06	5.93911e+06	8.51822e+06
O60237	Protein phosphatase 1 regulatory subunit 12B OS=Homo sapiens (Human) OX=9606 GN=PPP1R12B PE=1 SV=2	10	15	7	982	110.3	5.67	0	1.025	0.91	0.908	3.85613e+06	4.09059e+06	1.58555e+06	1.76451e+06
Q9Y5A9	YTH domain-containing family protein 2 OS=Homo sapiens (Human) OX=9606 GN=YTHDF2 PE=1 SV=2	13	22	3	579	62.3	8.79	18.05	1.502	2.223	1.997	2.70958e+06	3.93598e+06	5.82339e+06	4.01845e+06
Q9Y3B2	Exosome complex component CSL4 OS=Homo sapiens (Human) OX=9606 GN=EXOSC1 PE=1 SV=1	43	30	6	195	21.4	8.24	23.3	1.454	0.748	1.175	6.79097e+06	9765291	6.49067e+06	8.2922e+06
P29966	Myristoylated alanine-rich C-kinase substrate OS=Homo sapiens (Human) OX=9606 GN=MARCKS PE=1 SV=4	42	15	7	332	31.5	4.45	6.28	1.789	1.773	2.167	1.59757e+06	2.8888e+06	2.64505e+06	3.57898e+06
Q969T9	WW domain-binding protein 2 OS=Homo sapiens (Human) OX=9606 GN=WBP2 PE=1 SV=1	20	26	6	261	28.1	5.91	31.31	1.835	1.794	1.356	1.01815e+07	1.8924e+07	1.85005e+07	1.36458e+07
Q99567	Nuclear pore complex protein Nup88 OS=Homo sapiens (Human) OX=9606 GN=NUP88 PE=1 SV=2	16	22	8	741	83.5	5.69	15.59	0.784	1.467	1.164	2.33462e+06	2.14228e+06	4.29605e+06	2.79028e+06
Q12802	A-kinase anchor protein 13 OS=Homo sapiens (Human) OX=9606 GN=AKAP13 PE=1 SV=2	4	20	10	2813	307.4	5.24	4.63	1.159	1.573	1.049	1.73164e+06	2.56774e+06	3.06158e+06	2.00779e+06
Q9NZM5	Ribosome biogenesis protein NOP53 OS=Homo sapiens (Human) OX=9606 GN=NOP53 PE=1 SV=2	25	17	7	478	54.4	10.32	14.95	1.319	1.028	1.041	4.17276e+06	6.54622e+06	5.40048e+06	4.74712e+06
Q99497	Parkinson disease protein 7 OS=Homo sapiens (Human) OX=9606 GN=PARK7 PE=1 SV=2	47	22	7	189	19.9	6.79	25.56	1.592	1.398	2.339	7.62598e+06	1.19756e+07	1.05771e+07	1.90427e+07
Q9H6T3	RNA polymerase II-associated protein 3 OS=Homo sapiens (Human) OX=9606 GN=RPAP3 PE=1 SV=2	15	18	9	665	75.7	6.84	10.46	1.355	1.08	1.758	3.08573e+06	3.39499e+06	2.9815e+06	4.20708e+06
Q15286	Ras-related protein Rab-35 OS=Homo sapiens (Human) OX=9606 GN=RAB35 PE=1 SV=1	42	18	6	201	23	8.29	27.26	0.763	0.787	0.651	5.23797e+06	3622076	3.32408e+06	3.19196e+06
P62995	Transformer-2 protein homolog beta OS=Homo sapiens (Human) OX=9606 GN=TRA2B PE=1 SV=1	25	33	5	288	33.6	11.25	19.08	1.487	1.118	0.974	1.97048e+07	2.37585e+07	2.81688e+07	1.93096e+07
Q8NFH5	Nucleoporin NUP35 OS=Homo sapiens (Human) OX=9606 GN=NUP35 PE=1 SV=1	27	19	6	326	34.8	9.09	13.53	1.749	1.311	1.923	2.70557e+06	4.89562e+06	4.00531e+06	4.61553e+06
P85037	Forkhead box protein K1 OS=Homo sapiens (Human) OX=9606 GN=FOXK1 PE=1 SV=1	15	22	10	733	75.4	9.32	0	1.39	1.491	1.012	2.78783e+06	3.62203e+06	4.34722e+06	3.67203e+06
P48556	26S proteasome non-ATPase regulatory subunit 8 OS=Homo sapiens (Human) OX=9606 GN=PSMD8 PE=1 SV=2	33	31	9	350	39.6	9.7	8.84	1.072	0.87	1.438	6.06195e+06	8.19497e+06	7.82801e+06	1.0465e+07
Q03519	Antigen peptide transporter 2 OS=Homo sapiens (Human) OX=9606 GN=TAP2 PE=1 SV=1	18	22	8	686	75.6	8.02	6.35	1.711	1.641	1.758	1.83043e+06	3.82564e+06	5.05477e+06	3.21825e+06
P57105	Synaptojanin-2-binding protein OS=Homo sapiens (Human) OX=9606 GN=SYNJ2BP PE=1 SV=2	55	21	6	145	15.9	6.3	19.44	3.762	1.816	1.701	4.95441e+06	1.6141e+07	8.52042e+06	8.31373e+06
O95985	DNA topoisomerase 3-beta-1 OS=Homo sapiens (Human) OX=9606 GN=TOP3B PE=1 SV=1	14	11	8	862	96.6	8.12	7.08	1.208	0.93	0.651	2.27193e+06	3.12096e+06	1.41338e+06	1.17621e+06
O95466	Formin-like protein 1 OS=Homo sapiens (Human) OX=9606 GN=FMNL1 PE=1 SV=3	10	21	8	1100	121.8	5.72	7.9	1.738	1.552	1.897	2.39766e+06	2.77237e+06	2.65452e+06	2.94422e+06
P24941	Cyclin-dependent kinase 2 OS=Homo sapiens (Human) OX=9606 GN=CDK2 PE=1 SV=2	33	29	6	298	33.9	8.68	33.11	1.369	1.266	1.52	2.34974e+06	3.67685e+06	3.33971e+06	3.99096e+06
P48047	ATP synthase subunit O, mitochondrial OS=Homo sapiens (Human) OX=9606 GN=ATP5PO PE=1 SV=1	44	24	7	213	23.3	9.96	28.62	1.765	2.444	1.499	5.58922e+06	37116566	2.05708e+07	1.87713e+07
Q15287	RNA-binding protein with serine-rich domain 1 OS=Homo sapiens (Human) OX=9606 GN=RNPS1 PE=1 SV=1	21	40	4	305	34.2	11.84	63.1	0.319	0.373	0.368	2.26324e+07	7.26465e+06	1.01447e+07	9.77737e+06
O14776	Transcription elongation regulator 1 OS=Homo sapiens (Human) OX=9606 GN=TCERG1 PE=1 SV=2	11	20	11	1098	123.8	8.65	3.43	1.137	1.318	1.222	5.58506e+06	4.74844e+06	5.47964e+06	4.72879e+06
P48730	Casein kinase I isoform delta OS=Homo sapiens (Human) OX=9606 GN=CSNK1D PE=1 SV=2	25	22	3	415	47.3	9.74	13.06	0.987	1.359	0.873	1.33159e+06	828528	1.14097e+06	733016
Q8N5L8	Ribonuclease P protein subunit p25-like protein OS=Homo sapiens (Human) OX=9606 GN=RPP25L PE=1 SV=1	64	26	6	163	17.6	10.3	16.56	6.031	7.598	12.157	2.12696e+06	9.72784e+06	1.67416e+07	2.0753e+07
P43246	DNA mismatch repair protein Msh2 OS=Homo sapiens (Human) OX=9606 GN=MSH2 PE=1 SV=1	12	19	10	934	104.7	5.77	6.7	0.777	0.792	0.832	1.00066e+07	8.06415e+06	9.45808e+06	7.42657e+06
P17096	High mobility group protein HMG-I/HMG-Y OS=Homo sapiens (Human) OX=9606 GN=HMGA1 PE=1 SV=3	41	52	5	107	11.7	10.32	86.68	2.456	1.953	1.966	1.45225e+07	3.32197e+07	2.84067e+07	2.55606e+07
Q9BZM4	UL16-binding protein 3 OS=Homo sapiens (Human) OX=9606 GN=ULBP3 PE=1 SV=1	40	24	6	244	27.9	8.02	13.99	0.539	0.408	0.625	5.3083e+06	3.50317e+06	2.86458e+06	3.48989e+06
Q15427	Splicing factor 3B subunit 4 OS=Homo sapiens (Human) OX=9606 GN=SF3B4 PE=1 SV=1	23	18	5	424	44.4	8.56	40.81	0.279	0.189	0.452	2.61792e+07	1.01967e+07	1.14877e+07	1.40224e+07
P42694	Probable helicase with zinc finger domain OS=Homo sapiens (Human) OX=9606 GN=HELZ PE=1 SV=2	6	14	10	1942	218.8	7.42	1.63	1.173	1.355	1.041	1.34093e+07	1.61326e+07	1.82631e+07	1.41595e+07
Q9BQ75	Protein CMSS1 OS=Homo sapiens (Human) OX=9606 GN=CMSS1 PE=1 SV=2	32	30	9	279	31.9	9.19	22.62	1.203	0.924	0.918	1.05576e+07	13552594	1.23087e+07	1.00313e+07
Q96EY7	Pentatricopeptide repeat domain-containing protein 3, mitochondrial OS=Homo sapiens (Human) OX=9606 GN=PTCD3 PE=1 SV=3	15	17	8	689	78.5	6.42	2.95	2.207	2.141	1.367	1.10855e+06	2.87238e+06	2.09112e+06	1.32712e+06
A8MVW0	Protein FAM171A2 OS=Homo sapiens (Human) OX=9606 GN=FAM171A2 PE=1 SV=1	13	19	8	826	87.4	8.05	3.8	0.953	1.438	1.173	1.3162e+06	1.68725e+06	2.25487e+06	1.88461e+06
P08240	Signal recognition particle receptor subunit alpha OS=Homo sapiens (Human) OX=9606 GN=SRPRA PE=1 SV=2	11	15	7	638	69.8	8.95	3.89	0.825	1.068	1.354	2.44175e+06	2.27725e+06	3.03801e+06	3.14524e+06
Q9Y3C6	Peptidyl-prolyl cis-trans isomerase-like 1 OS=Homo sapiens (Human) OX=9606 GN=PPIL1 PE=1 SV=1	34	29	5	166	18.2	7.99	28.21	1.039	1.799	1.236	1.2886e+07	1.29912e+07	2.30805e+07	1.69573e+07
Q8TB72	Pumilio homolog 2 OS=Homo sapiens (Human) OX=9606 GN=PUM2 PE=1 SV=2	10	19	6	1066	114.1	7.08	15.87	1.177	1.822	1.06	2.04439e+06	3.0849e+06	2.4824e+06	2.60795e+06
Q9Y5Q9	General transcription factor 3C polypeptide 3 OS=Homo sapiens (Human) OX=9606 GN=GTF3C3 PE=1 SV=1	12	17	9	886	101.2	5.07	3.21	1.082	1.06	1.063	6.82185e+06	6.3075e+06	4.45368e+06	5.04533e+06
P63173	60S ribosomal protein L38 OS=Homo sapiens (Human) OX=9606 GN=RPL38 PE=1 SV=2	50	46	5	70	8.2	10.1	71.31	0.646	0.325	0.851	7.38462e+07	5.1683e+07	2.69256e+07	8.00449e+07
Q7Z2K8	G protein-regulated inducer of neurite outgrowth 1 OS=Homo sapiens (Human) OX=9606 GN=GPRIN1 PE=1 SV=2	11	17	9	1008	102.3	8.06	0	0.995	0.938	0.876	2.92653e+06	2.74167e+06	3.02738e+06	2.30433e+06
Q9UI12	V-type proton ATPase subunit H OS=Homo sapiens (Human) OX=9606 GN=ATP6V1H PE=1 SV=1	24	17	9	483	55.8	6.48	5.29	0.745	0.963	0.984	2.45e+06	2.30406e+06	3.08661e+06	3.43729e+06
P06858	Lipoprotein lipase OS=Homo sapiens (Human) OX=9606 GN=LPL PE=1 SV=1	18	18	6	475	53.1	8.15	17.95	1.308	1.292	1.761	3.38903e+06	5.20182e+06	5.64721e+06	6.34961e+06
O43913	Origin recognition complex subunit 5 OS=Homo sapiens (Human) OX=9606 GN=ORC5 PE=1 SV=1	19	16	8	435	50.3	7.74	7.81	0.831	0.437	0.798	3.32311e+06	3.20112e+06	1.48222e+06	2.17731e+06
Q9Y6R0	Numb-like protein OS=Homo sapiens (Human) OX=9606 GN=NUMBL PE=1 SV=1	16	19	7	609	64.9	8.85	7.27	1.337	1.108	0.94	4.45945e+06	5.26719e+06	3.92466e+06	4.13372e+06
Q9UPU5	Ubiquitin carboxyl-terminal hydrolase 24 OS=Homo sapiens (Human) OX=9606 GN=USP24 PE=1 SV=3	4	16	9	2620	294.2	6.14	3.99	1.113	1.594	1.139	1.50707e+06	1.70205e+06	2.69325e+06	1.72905e+06
Q9HCG8	Pre-mRNA-splicing factor CWC22 homolog OS=Homo sapiens (Human) OX=9606 GN=CWC22 PE=1 SV=3	12	23	11	908	105.4	7.03	0	1.277	1.371	0.964	3.21674e+06	4.39521e+06	4.17122e+06	3.06528e+06
A1L170	Uncharacterized protein C1orf226 OS=Homo sapiens (Human) OX=9606 GN=C1orf226 PE=1 SV=1	38	27	7	272	29	5.27	4.21	1.102	0.961	1.077	7.89479e+06	8.77243e+06	8.91852e+06	8.35696e+06
O95155	Ubiquitin conjugation factor E4 B OS=Homo sapiens (Human) OX=9606 GN=UBE4B PE=1 SV=1	10	16	9	1302	146.1	6.55	0	1.073	0.773	1.141	1.58924e+06	2.23552e+06	2.00396e+06	2.53454e+06
P55769	NHP2-like protein 1 OS=Homo sapiens (Human) OX=9606 GN=SNU13 PE=1 SV=3	63	36	6	128	14.2	8.46	68.69	0.953	0.863	1.075	5.29656e+07	44717087	3.92266e+07	5.12061e+07
P38935	DNA-binding protein SMUBP-2 OS=Homo sapiens (Human) OX=9606 GN=IGHMBP2 PE=1 SV=3	11	19	8	993	109.1	8.97	7.32	1.218	0.655	0.747	2.50374e+06	3.05679e+06	1.70902e+06	2.14805e+06
O15355	Protein phosphatase 1G OS=Homo sapiens (Human) OX=9606 GN=PPM1G PE=1 SV=1	26	20	9	546	59.2	4.36	3.78	2.061	1.872	2.429	6.1765e+06	9.00789e+06	9.65861e+06	8.61183e+06
Q5VT52	Regulation of nuclear pre-mRNA domain-containing protein 2 OS=Homo sapiens (Human) OX=9606 GN=RPRD2 PE=1 SV=1	8	16	8	1461	155.9	7.42	0	1.097	1.746	1.243	2.10546e+06	1.8416e+06	1.39443e+06	1.2661e+06
Q99805	Transmembrane 9 superfamily member 2 OS=Homo sapiens (Human) OX=9606 GN=TM9SF2 PE=1 SV=1	15	24	7	663	75.7	7.44	22.51	1.439	1.521	1.232	4.60768e+06	5.10059e+06	5.78966e+06	4.60059e+06
O43663	Protein regulator of cytokinesis 1 OS=Homo sapiens (Human) OX=9606 GN=PRC1 PE=1 SV=2	16	20	8	620	71.6	6.68	14.19	1.739	1.522	1.254	3.47383e+06	5.73891e+06	4.07018e+06	3.78755e+06
Q14527	Helicase-like transcription factor OS=Homo sapiens (Human) OX=9606 GN=HLTF PE=1 SV=2	12	20	10	1009	113.9	8.6	2.05	1.537	2.228	1.518	1.62699e+06	3.4221e+06	4.69477e+06	3.31325e+06
O95721	Synaptosomal-associated protein 29 OS=Homo sapiens (Human) OX=9606 GN=SNAP29 PE=1 SV=1	39	18	7	258	29	5.81	7.71	1.241	1.471	1.825	2.56969e+06	2.1156e+06	2.94298e+06	3.43956e+06
P00491	Purine nucleoside phosphorylase OS=Homo sapiens (Human) OX=9606 GN=PNP PE=1 SV=2	31	16	7	289	32.1	6.95	4.7	1.56	2.193	2.472	1.47967e+06	1.75971e+06	1.81292e+06	3.34258e+06
Q13505	Metaxin-1 OS=Homo sapiens (Human) OX=9606 GN=MTX1 PE=1 SV=3	22	23	9	466	51.4	9.79	16.13	3.28	1.996	1.667	2.77908e+06	1.03615e+07	4.13569e+06	3.53587e+06
Q8IVF7	Formin-like protein 3 OS=Homo sapiens (Human) OX=9606 GN=FMNL3 PE=1 SV=3	9	15	5	1028	117.1	6.65	12.49	1.21	0.86	1.247	1.26166e+06	1.19737e+06	689173	1.04342e+06
Q9P0L2	Serine/threonine-protein kinase MARK1 OS=Homo sapiens (Human) OX=9606 GN=MARK1 PE=1 SV=2	11	21	3	795	88.9	9.36	13.03	1.154	1.067	0.815	797222	902050	838948	705580
Q9Y4G6	Talin-2 OS=Homo sapiens (Human) OX=9606 GN=TLN2 PE=1 SV=4	4	21	1	2542	271.4	5.57	11.15	0.682	0.289	0.564	1.21667e+07	8295386	3.51823e+06	6.864e+06
P09497	Clathrin light chain B OS=Homo sapiens (Human) OX=9606 GN=CLTB PE=1 SV=1	24	36	7	229	25.2	4.64	31.48	1.097	1.284	1.296	5.88305e+07	6.3214e+07	7.01815e+07	6.74245e+07
Q8NB90	ATPase family protein 2 homolog OS=Homo sapiens (Human) OX=9606 GN=SPATA5 PE=1 SV=3	11	21	7	893	97.8	5.66	7.45	1.009	1.252	1.029	1.93296e+06	1.92883e+06	1.89267e+06	2.04053e+06
Q9Y2H6	Fibronectin type-III domain-containing protein 3A OS=Homo sapiens (Human) OX=9606 GN=FNDC3A PE=1 SV=4	8	18	9	1198	131.8	6.71	2.47	1.645	2.494	1.727	915463	1.8769e+06	1.78295e+06	1.32992e+06
Q9Y399	28S ribosomal protein S2, mitochondrial OS=Homo sapiens (Human) OX=9606 GN=MRPS2 PE=1 SV=1	22	20	7	296	33.2	9.26	15.39	1.848	1.575	1.518	3.24271e+06	5.76521e+06	5.15251e+06	4.67756e+06
Q6ZXV5	Protein O-mannosyl-transferase TMTC3 OS=Homo sapiens (Human) OX=9606 GN=TMTC3 PE=1 SV=2	8	14	7	915	103.9	8.87	12.79	1.224	2.074	1.06	1.59719e+06	2.20023e+06	2.86385e+06	1.70979e+06
P10515	Dihydrolipoyllysine-residue acetyltransferase component of pyruvate dehydrogenase complex, mitochondrial OS=Homo sapiens (Human) OX=9606 GN=DLAT PE=1 SV=3	12	21	7	647	69	7.84	9.07	2.017	1.176	1.823	2.70161e+06	5.73351e+06	3.73897e+06	5.11393e+06
P63208	S-phase kinase-associated protein 1 OS=Homo sapiens (Human) OX=9606 GN=SKP1 PE=1 SV=2	44	27	5	163	18.6	4.54	35.52	1.298	0.946	1.561	1.30189e+07	1.82421e+07	1.4356e+07	1.99932e+07
Q12888	TP53-binding protein 1 OS=Homo sapiens (Human) OX=9606 GN=TP53BP1 PE=1 SV=2	6	9	8	1972	213.4	4.7	1.61	1.176	1.163	1.587	1.69336e+06	1.75148e+06	2.07443e+06	2.2295e+06
Q15907	Ras-related protein Rab-11B OS=Homo sapiens (Human) OX=9606 GN=RAB11B PE=1 SV=4	40	23	9	218	24.5	5.94	14.46	1.2	1.841	1.795	1.8017e+07	1.69085e+07	1.48399e+07	1.767e+07
Q92520	Protein FAM3C OS=Homo sapiens (Human) OX=9606 GN=FAM3C PE=1 SV=1	31	21	6	227	24.7	8.29	21.75	1.171	0.38	0.763	3.53613e+06	3.81641e+06	2.14184e+06	2.81249e+06
P00387	NADH-cytochrome b5 reductase 3 OS=Homo sapiens (Human) OX=9606 GN=CYB5R3 PE=1 SV=3	36	15	7	301	34.2	7.59	8.22	2.217	1.786	1.938	1.87659e+06	4.99922e+06	3.03642e+06	3.72971e+06
O15269	Serine palmitoyltransferase 1 OS=Homo sapiens (Human) OX=9606 GN=SPTLC1 PE=1 SV=1	18	25	8	473	52.7	6.01	13.82	0.881	2.338	1.18	2.94712e+06	3.0844e+06	6.13373e+06	4.44179e+06
Q14232	Translation initiation factor eIF-2B subunit alpha OS=Homo sapiens (Human) OX=9606 GN=EIF2B1 PE=1 SV=1	25	15	7	305	33.7	7.33	5.75	1.358	0.92	1.42	2.62629e+06	4.06714e+06	2.29774e+06	3.68266e+06
Q13098	COP9 signalosome complex subunit 1 OS=Homo sapiens (Human) OX=9606 GN=GPS1 PE=1 SV=4	27	21	9	491	55.5	6.74	11.88	1.379	1.367	1.843	3.25163e+06	3.07593e+06	3.70929e+06	4.92141e+06
P04181	Ornithine aminotransferase, mitochondrial OS=Homo sapiens (Human) OX=9606 GN=OAT PE=1 SV=1	25	14	8	439	48.5	7.03	4.08	1.041	1.747	1.435	1.90426e+06	1.93832e+06	2.50042e+06	3.94776e+06
Q6P1X5	Transcription initiation factor TFIID subunit 2 OS=Homo sapiens (Human) OX=9606 GN=TAF2 PE=1 SV=3	11	12	9	1199	136.9	8.19	4.58	1.176	0.388	1.111	2.04539e+06	2.67057e+06	1.20177e+06	1.8256e+06
Q14642	Inositol polyphosphate-5-phosphatase A OS=Homo sapiens (Human) OX=9606 GN=INPP5A PE=1 SV=1	20	16	8	412	47.8	7.03	15.47	0.904	1.025	0.753	5.44148e+06	4.12499e+06	3.71431e+06	3.58914e+06
Q9UL18	Protein argonaute-1 OS=Homo sapiens (Human) OX=9606 GN=AGO1 PE=1 SV=3	11	15	1	857	97.2	9.16	13.95	0.697	0.345	0.502	162899	113503	56219	81836.2
Q9HAS0	Protein Njmu-R1 OS=Homo sapiens (Human) OX=9606 GN=C17orf75 PE=1 SV=2	26	16	8	396	44.6	5.03	2.2	2.123	2.132	2.449	1.77913e+06	3.64434e+06	2.70543e+06	2.72361e+06
Q01130	Serine/arginine-rich splicing factor 2 OS=Homo sapiens (Human) OX=9606 GN=SRSF2 PE=1 SV=4	18	27	4	221	25.5	11.85	42.97	0.809	0.892	0.76	5.49612e+07	4.45313e+07	4.9076e+07	4.16048e+07
Q9Y5K5	Ubiquitin carboxyl-terminal hydrolase isozyme L5 OS=Homo sapiens (Human) OX=9606 GN=UCHL5 PE=1 SV=3	25	20	8	329	37.6	5.33	9	1.715	1.834	1.948	1.60218e+06	2.93715e+06	2.90021e+06	3.15716e+06
Q9UK41	Vacuolar protein sorting-associated protein 28 homolog OS=Homo sapiens (Human) OX=9606 GN=VPS28 PE=1 SV=1	36	18	6	221	25.4	5.54	15.1	1.153	1.206	1.786	2.34494e+06	3.34536e+06	3.23477e+06	5.41199e+06
O43752	Syntaxin-6 OS=Homo sapiens (Human) OX=9606 GN=STX6 PE=1 SV=1	42	18	7	255	29.2	4.93	11.92	1.116	0.616	0.986	1.08392e+07	1.25755e+07	1.29784e+07	1.14192e+07
O75489	NADH dehydrogenase [ubiquinone] iron-sulfur protein 3, mitochondrial OS=Homo sapiens (Human) OX=9606 GN=NDUFS3 PE=1 SV=1	28	21	6	264	30.2	7.5	18.29	2.253	1.358	2.089	3.40971e+06	8.08961e+06	3.48474e+06	6.77211e+06
P54819	Adenylate kinase 2, mitochondrial OS=Homo sapiens (Human) OX=9606 GN=AK2 PE=1 SV=2	33	22	7	239	26.5	7.81	15.54	1.171	0.664	1.768	3.48373e+06	5.38787e+06	4.44075e+06	8.03095e+06
P38117	Electron transfer flavoprotein subunit beta OS=Homo sapiens (Human) OX=9606 GN=ETFB PE=1 SV=3	32	21	8	255	27.8	8.1	12.87	1.301	2.056	2.479	2.21101e+06	3.13349e+06	4.34244e+06	5.40659e+06
P47985	Cytochrome b-c1 complex subunit Rieske, mitochondrial OS=Homo sapiens (Human) OX=9606 GN=UQCRFS1 PE=1 SV=2	26	18	7	274	29.6	8.32	10.52	5.673	1.77	1.643	1.84128e+06	1.07581e+07	4.12057e+06	3.34804e+06
P57088	Transmembrane protein 33 OS=Homo sapiens (Human) OX=9606 GN=TMEM33 PE=1 SV=2	30	29	7	247	28	9.7	28.48	1.084	1.091	1.173	8.31509e+06	1.0091e+07	8.82682e+06	1.08733e+07
Q9ULX3	RNA-binding protein NOB1 OS=Homo sapiens (Human) OX=9606 GN=NOB1 PE=1 SV=1	25	21	8	412	46.6	7.18	1.61	1.275	1.475	1.086	4.49224e+06	6.37434e+06	4.54589e+06	3.84135e+06
P02792	Ferritin light chain OS=Homo sapiens (Human) OX=9606 GN=FTL PE=1 SV=2	41	18	6	175	20	5.78	15.43	1.203	0.42	1.472	5.19303e+06	6.06852e+06	2.63061e+06	7.30847e+06
O00267	Transcription elongation factor SPT5 OS=Homo sapiens (Human) OX=9606 GN=SUPT5H PE=1 SV=1	12	14	9	1087	120.9	5.06	4.44	1.331	2.693	1.56	986607	1.84001e+06	3.44077e+06	2.22809e+06
Q9H0U4	Ras-related protein Rab-1B OS=Homo sapiens (Human) OX=9606 GN=RAB1B PE=1 SV=1	41	23	3	201	22.2	5.73	11.41	1.086	1.042	1.389	2.5291e+06	2.3229e+06	2.4991e+06	2.95273e+06
Q9Y6Y8	SEC23-interacting protein OS=Homo sapiens (Human) OX=9606 GN=SEC23IP PE=1 SV=1	12	13	9	1000	111	5.54	1.7	1.049	1.068	2.419	811297	2.19458e+06	2.99443e+06	2.49633e+06
P29558	RNA-binding motif, single-stranded-interacting protein 1 OS=Homo sapiens (Human) OX=9606 GN=RBMS1 PE=1 SV=3	23	24	4	406	44.5	8.79	22.77	1.488	1.1	1.738	2.35908e+06	3.79006e+06	3.14083e+06	4.02598e+06
P02768	Albumin OS=Homo sapiens (Human) OX=9606 GN=ALB PE=1 SV=2	10	31	7	609	69.3	6.28	18.53	1.161	1.132	1.238	1.44878e+07	1.56195e+07	1.40995e+07	1.70091e+07
Q9HC36	rRNA methyltransferase 3, mitochondrial OS=Homo sapiens (Human) OX=9606 GN=MRM3 PE=1 SV=2	26	17	9	420	47	8.73	11.11	1.237	1.109	0.99	3.92231e+06	5.749e+06	3.81803e+06	3.54935e+06
Q9UKM7	Endoplasmic reticulum mannosyl-oligosaccharide 1,2-alpha-mannosidase OS=Homo sapiens (Human) OX=9606 GN=MAN1B1 PE=1 SV=2	12	14	6	699	79.5	7.72	7.9	0.835	0.315	0.653	1.39101e+06	1.88553e+06	2.18149e+06	2.1816e+06
Q04837	Single-stranded DNA-binding protein, mitochondrial OS=Homo sapiens (Human) OX=9606 GN=SSBP1 PE=1 SV=1	43	30	6	148	17.2	9.6	27.67	1.272	1.593	1.689	1.56141e+07	2.17621e+07	2.47122e+07	2.2821e+07
P10114	Ras-related protein Rap-2a OS=Homo sapiens (Human) OX=9606 GN=RAP2A PE=1 SV=1	38	23	2	183	20.6	4.82	12.11	0.757	0.436	0.552	947340	703550	553829	529910
Q9Y6X3	MAU2 chromatid cohesion factor homolog OS=Homo sapiens (Human) OX=9606 GN=MAU2 PE=1 SV=2	14	18	8	613	69	7.25	3.6	1.102	0.85	1.322	2.85504e+06	3.25287e+06	4.13597e+06	3.96501e+06
Q9BVQ7	Spermatogenesis-associated protein 5-like protein 1 OS=Homo sapiens (Human) OX=9606 GN=SPATA5L1 PE=1 SV=2	15	22	9	753	80.7	8.09	3.94	0.892	1.278	0.886	2.70886e+06	3.19397e+06	3.20014e+06	2.86925e+06
Q8WUK0	Phosphatidylglycerophosphatase and protein-tyrosine phosphatase 1 OS=Homo sapiens (Human) OX=9606 GN=PTPMT1 PE=1 SV=1	36	22	7	201	22.8	9.77	14.96	1.005	1.715	1.786	2.87979e+06	2.9713e+06	4.91921e+06	4.71103e+06
O95478	Ribosome biogenesis protein NSA2 homolog OS=Homo sapiens (Human) OX=9606 GN=NSA2 PE=1 SV=1	32	23	7	260	30	10.27	11.4	1.009	0.538	0.757	1.25152e+07	1.34479e+07	8.93098e+06	9.29183e+06
Q07960	Rho GTPase-activating protein 1 OS=Homo sapiens (Human) OX=9606 GN=ARHGAP1 PE=1 SV=1	22	20	8	439	50.4	6.29	2.71	1.177	1.421	1.893	3.1642e+06	2.9595e+06	4.07597e+06	4.81675e+06
E9PRG8	Uncharacterized protein C11orf98 OS=Homo sapiens (Human) OX=9606 GN=C11orf98 PE=4 SV=2	36	29	5	123	14.2	11.53	29.33	1.763	1.579	1.328	1.27608e+07	1.90319e+07	1.33771e+07	1.36245e+07
Q15185	Prostaglandin E synthase 3 OS=Homo sapiens (Human) OX=9606 GN=PTGES3 PE=1 SV=1	47	20	6	160	18.7	4.54	20.97	1.326	0.936	2.207	4.3988e+06	5.51255e+06	4.41252e+06	9.59222e+06
Q13162	Peroxiredoxin-4 OS=Homo sapiens (Human) OX=9606 GN=PRDX4 PE=1 SV=1	30	27	5	271	30.5	6.29	29.57	0.8	0.751	0.887	4.18623e+06	3.6306e+06	3.47814e+06	3.84194e+06
Q96BK5	PIN2/TERF1-interacting telomerase inhibitor 1 OS=Homo sapiens (Human) OX=9606 GN=PINX1 PE=1 SV=2	25	24	7	328	37	9.6	19.55	1.622	1.627	1.524	2.59066e+06	5.08775e+06	5.46061e+06	4.7979e+06
P04049	RAF proto-oncogene serine/threonine-protein kinase OS=Homo sapiens (Human) OX=9606 GN=RAF1 PE=1 SV=1	16	19	4	648	73	9.2	7.91	1.488	2.733	2.674	312167	613612	1.33906e+06	1.3492e+06
Q9UL03	Integrator complex subunit 6 OS=Homo sapiens (Human) OX=9606 GN=INTS6 PE=1 SV=1	11	16	9	887	100.3	8.62	3.5	1.054	0.625	0.816	2.98977e+06	2.85421e+06	2.85872e+06	2.72957e+06
O00471	Exocyst complex component 5 OS=Homo sapiens (Human) OX=9606 GN=EXOC5 PE=1 SV=1	15	17	8	708	81.8	6.71	8.31	1.499	1.048	1.78	542472	2.00199e+06	2.13661e+06	2.31416e+06
Q7Z7H5	Transmembrane emp24 domain-containing protein 4 OS=Homo sapiens (Human) OX=9606 GN=TMED4 PE=1 SV=1	32	21	4	227	25.9	8.28	11.8	1.12	1.211	1.28	4.01985e+06	2.706e+06	4.99466e+06	5.12282e+06
O60292	Signal-induced proliferation-associated 1-like protein 3 OS=Homo sapiens (Human) OX=9606 GN=SIPA1L3 PE=1 SV=3	6	12	9	1781	194.5	8.32	2.14	1.403	0.795	1.045	1.22202e+06	1.59077e+06	1.10479e+06	1.19304e+06
Q96JM3	Chromosome alignment-maintaining phosphoprotein 1 OS=Homo sapiens (Human) OX=9606 GN=CHAMP1 PE=1 SV=2	11	15	8	812	89	8.44	2.21	1.249	1.011	1.231	2.25314e+06	2.47404e+06	2.11409e+06	1.76667e+06
P61224	Ras-related protein Rap-1b OS=Homo sapiens (Human) OX=9606 GN=RAP1B PE=1 SV=1	33	20	3	184	20.8	5.78	31.96	1.396	0.891	1.381	720205	1.50633e+06	1.39983e+06	1.54985e+06
Q3MHD2	Protein LSM12 homolog OS=Homo sapiens (Human) OX=9606 GN=LSM12 PE=1 SV=2	41	18	5	195	21.7	7.74	13.36	1.327	0.687	1.293	6.81521e+06	8.50753e+06	4.70331e+06	7.95261e+06
Q9Y4B5	Microtubule cross-linking factor 1 OS=Homo sapiens (Human) OX=9606 GN=MTCL1 PE=1 SV=5	5	13	7	1905	209.4	6.43	1.78	1.482	0.762	0.895	2.23479e+06	3.09152e+06	1.93516e+06	2.51423e+06
Q9UJY1	Heat shock protein beta-8 OS=Homo sapiens (Human) OX=9606 GN=HSPB8 PE=1 SV=1	32	34	6	196	21.6	5.12	42.26	1.441	3.126	1.843	7.63729e+06	1.18331e+07	2.16048e+07	1.44742e+07
P51572	B-cell receptor-associated protein 31 OS=Homo sapiens (Human) OX=9606 GN=BCAP31 PE=1 SV=3	27	18	8	246	28	8.44	10.72	2.411	3.158	2.155	3.42169e+06	8.832e+06	1.15419e+07	9.64e+06
P07339	Cathepsin D OS=Homo sapiens (Human) OX=9606 GN=CTSD PE=1 SV=1	24	15	7	412	44.5	6.54	5.82	1.014	0.932	1.851	2.49136e+06	2.06185e+06	2.41581e+06	4.06257e+06
O60869	Endothelial differentiation-related factor 1 OS=Homo sapiens (Human) OX=9606 GN=EDF1 PE=1 SV=1	30	33	4	148	16.4	9.95	46.81	1.891	1.556	1.45	1.18461e+07	2.66896e+07	2.28039e+07	2.19668e+07
Q14847	LIM and SH3 domain protein 1 OS=Homo sapiens (Human) OX=9606 GN=LASP1 PE=1 SV=2	35	15	8	261	29.7	7.05	7.59	1.214	1.031	1.668	1.49878e+06	2.43289e+06	3.53312e+06	4.58026e+06
P55327	Tumor protein D52 OS=Homo sapiens (Human) OX=9606 GN=TPD52 PE=1 SV=2	42	12	6	224	24.3	4.83	6.2	1.691	0.878	2.457	1.5829e+06	3.59781e+06	2.75942e+06	4.92285e+06
Q16543	Hsp90 co-chaperone Cdc37 OS=Homo sapiens (Human) OX=9606 GN=CDC37 PE=1 SV=1	22	17	7	378	44.4	5.25	11.89	1.573	1.049	1.471	3.22217e+06	4.54745e+06	3.23304e+06	4.92766e+06
Q32P44	Echinoderm microtubule-associated protein-like 3 OS=Homo sapiens (Human) OX=9606 GN=EML3 PE=1 SV=1	13	14	8	896	95.1	7.12	5.15	1.264	1.381	0.916	981301	2.28861e+06	1.699e+06	1.58344e+06
P50851	Lipopolysaccharide-responsive and beige-like anchor protein OS=Homo sapiens (Human) OX=9606 GN=LRBA PE=1 SV=4	3	10	9	2863	318.9	5.6	5.62	0.981	1.419	1.19	2.46707e+06	2.59599e+06	6.0406e+06	4.36539e+06
Q8IY17	Patatin-like phospholipase domain-containing protein 6 OS=Homo sapiens (Human) OX=9606 GN=PNPLA6 PE=1 SV=3	7	8	7	1375	150.9	7.74	4.87	0.958	0.683	0.673	1.47107e+06	1.55089e+06	2.38254e+06	1.53185e+06
Q9H9B4	Sideroflexin-1 OS=Homo sapiens (Human) OX=9606 GN=SFXN1 PE=1 SV=4	25	18	7	322	35.6	9.07	16.36	3.427	4.017	2.255	3.76777e+06	1.2839e+07	1.1791e+07	8.28998e+06
Q13416	Origin recognition complex subunit 2 OS=Homo sapiens (Human) OX=9606 GN=ORC2 PE=1 SV=2	14	20	8	577	65.9	6.51	8.27	1.625	0.955	1.325	2.88399e+06	3.62987e+06	2.47514e+06	2.8404e+06
Q13011	Delta(3,5)-Delta(2,4)-dienoyl-CoA isomerase, mitochondrial OS=Homo sapiens (Human) OX=9606 GN=ECH1 PE=1 SV=2	26	18	8	328	35.8	8	7.72	1.556	1.691	1.789	1.41513e+06	3.51308e+06	2.84518e+06	3.82908e+06
Q96Q45	Transmembrane protein 237 OS=Homo sapiens (Human) OX=9606 GN=TMEM237 PE=1 SV=2	18	25	6	408	45.5	6.47	37.25	1.022	1.015	0.742	1.06744e+07	9.55267e+06	8.8263e+06	7.32632e+06
O00461	Golgi integral membrane protein 4 OS=Homo sapiens (Human) OX=9606 GN=GOLIM4 PE=1 SV=1	12	14	7	696	81.8	4.77	9.03	1.712	1.667	1.424	1.5328e+06	2.91964e+06	3.59079e+06	2.6408e+06
Q969Z0	FAST kinase domain-containing protein 4 OS=Homo sapiens (Human) OX=9606 GN=TBRG4 PE=1 SV=1	13	20	6	631	70.7	7.42	20.09	0.925	2.799	3.324	1.95512e+06	2.2537e+06	5.23589e+06	4.47736e+06
P41223	Protein BUD31 homolog OS=Homo sapiens (Human) OX=9606 GN=BUD31 PE=1 SV=2	47	19	7	144	17	8.82	7.15	0.754	0.823	0.764	4.8965e+06	3.35459e+06	3.40537e+06	4.1635e+06
Q15043	Metal cation symporter ZIP14 OS=Homo sapiens (Human) OX=9606 GN=SLC39A14 PE=1 SV=3	12	20	5	492	54.2	5.33	21.82	1.146	1.093	0.797	6.51025e+06	8.56852e+06	6.97047e+06	5.58938e+06
P46776	60S ribosomal protein L27a OS=Homo sapiens (Human) OX=9606 GN=RPL27A PE=1 SV=2	28	43	6	148	16.6	11	71.27	1.059	0.877	0.728	2.36053e+08	2.19068e+08	1.46786e+08	1.54089e+08
Q13033	Striatin-3 OS=Homo sapiens (Human) OX=9606 GN=STRN3 PE=1 SV=3	12	14	5	797	87.2	5.36	3.7	1.652	3.727	1.347	1.75951e+06	725333	2.28818e+06	2.35883e+06
P54707	Potassium-transporting ATPase alpha chain 2 OS=Homo sapiens (Human) OX=9606 GN=ATP12A PE=1 SV=3	3	47	1	1039	115.4	6.55	80.69	0.892	1.145	0.608	1.0066e+06	897583	1.15217e+06	611842
Q9Y3A5	Ribosome maturation protein SBDS OS=Homo sapiens (Human) OX=9606 GN=SBDS PE=1 SV=4	35	17	9	250	28.7	8.75	7.15	1.775	1.028	1.333	4.08485e+06	8.91494e+06	4.77037e+06	4.4777e+06
Q9Y2Q5	Ragulator complex protein LAMTOR2 OS=Homo sapiens (Human) OX=9606 GN=LAMTOR2 PE=1 SV=1	46	25	5	125	13.5	5.4	29.12	0.826	0.547	1.168	1.05953e+07	6.53185e+06	6.72833e+06	8.50399e+06
P35611	Alpha-adducin OS=Homo sapiens (Human) OX=9606 GN=ADD1 PE=1 SV=2	16	18	8	737	80.9	5.83	12.7	1.089	1.166	1.073	2.85352e+06	2.85295e+06	3.30688e+06	3.06749e+06
Q9NZZ3	Charged multivesicular body protein 5 OS=Homo sapiens (Human) OX=9606 GN=CHMP5 PE=1 SV=1	32	16	4	219	24.6	4.83	25.34	1.086	0.832	2.402	5.19917e+06	6.80067e+06	5.49343e+06	1.61719e+07
Q9Y2R9	28S ribosomal protein S7, mitochondrial OS=Homo sapiens (Human) OX=9606 GN=MRPS7 PE=1 SV=2	32	17	7	242	28.1	9.99	4.96	1.791	1.728	1.594	3.57761e+06	4.30866e+06	3.6453e+06	4.76247e+06
Q16527	Cysteine and glycine-rich protein 2 OS=Homo sapiens (Human) OX=9606 GN=CSRP2 PE=1 SV=3	47	16	7	193	20.9	8.62	2.32	3.136	2.067	1.32	1.45458e+06	4.68302e+06	3.21506e+06	2.10686e+06
P37837	Transaldolase OS=Homo sapiens (Human) OX=9606 GN=TALDO1 PE=1 SV=2	21	18	7	337	37.5	6.81	15.98	1.763	2.007	2.937	3.76031e+06	5.58135e+06	3.79043e+06	7.42572e+06
Q4G0J3	La-related protein 7 OS=Homo sapiens (Human) OX=9606 GN=LARP7 PE=1 SV=1	14	17	8	582	66.9	9.55	5.56	1.073	0.98	0.877	2.46352e+06	2.14419e+06	2.35134e+06	1.99355e+06
P57721	Poly(rC)-binding protein 3 OS=Homo sapiens (Human) OX=9606 GN=PCBP3 PE=1 SV=2	15	25	1	371	39.4	8.07	48.07	100		100		463836		367670
Q96G21	U3 small nucleolar ribonucleoprotein protein IMP4 OS=Homo sapiens (Human) OX=9606 GN=IMP4 PE=1 SV=1	22	21	6	291	33.7	9.47	22.35	0.964	0.629	0.801	7.5323e+06	7.76648e+06	6.35708e+06	5.5272e+06
P26006	Integrin alpha-3 OS=Homo sapiens (Human) OX=9606 GN=ITGA3 PE=1 SV=5	8	25	8	1051	116.5	6.77	20.25	1.452	1.906	1.29	3.33302e+06	5.14683e+06	5.58632e+06	4.51646e+06
Q8TBZ3	WD repeat-containing protein 20 OS=Homo sapiens (Human) OX=9606 GN=WDR20 PE=1 SV=2	15	13	7	569	62.9	8	0	1.237	1.041	1.529	1.28856e+06	1.98911e+06	1.84007e+06	2.42151e+06
Q92541	RNA polymerase-associated protein RTF1 homolog OS=Homo sapiens (Human) OX=9606 GN=RTF1 PE=1 SV=4	11	15	7	710	80.3	8.15	5.12	1.734	2.861	1.617	1.41414e+06	2892262	4.58395e+06	2.89978e+06
Q8IZV5	Retinol dehydrogenase 10 OS=Homo sapiens (Human) OX=9606 GN=RDH10 PE=1 SV=1	30	12	7	341	38.1	7.4	3.44	0.495	0.616	0.914	2.04585e+06	1.77391e+06	1.79871e+06	2.60166e+06
P84103	Serine/arginine-rich splicing factor 3 OS=Homo sapiens (Human) OX=9606 GN=SRSF3 PE=1 SV=1	40	39	6	164	19.3	11.65	32.24	0.898	1.278	0.849	1.19035e+08	1.11556e+08	1.72917e+08	9.37558e+07
Q9NW64	Pre-mRNA-splicing factor RBM22 OS=Homo sapiens (Human) OX=9606 GN=RBM22 PE=1 SV=1	19	19	6	420	46.9	8.54	11.36	1.026	1.273	0.911	4.21626e+06	3.75877e+06	4.60426e+06	3.48613e+06
Q9ULC8	Probable palmitoyltransferase ZDHHC8 OS=Homo sapiens (Human) OX=9606 GN=ZDHHC8 PE=1 SV=3	16	22	6	765	81.4	9.17	8.62	1.301	0.609	0.998	1.7759e+06	3.14487e+06	2.40212e+06	2.63156e+06
Q15014	Mortality factor 4-like protein 2 OS=Homo sapiens (Human) OX=9606 GN=MORF4L2 PE=1 SV=1	26	16	5	288	32.3	9.72	6.99	1.925	1.311	1.703	2.14684e+06	4.19055e+06	2.99353e+06	3.67842e+06
Q9UNS2	COP9 signalosome complex subunit 3 OS=Homo sapiens (Human) OX=9606 GN=COPS3 PE=1 SV=3	24	14	7	423	47.8	6.65	10.21	1.925	0.905	2.086	2.10319e+06	3.79044e+06	3.03329e+06	3.22233e+06
Q8ND56	Protein LSM14 homolog A OS=Homo sapiens (Human) OX=9606 GN=LSM14A PE=1 SV=3	26	27	8	463	50.5	9.52	13.03	0.773	0.911	1.272	7.42998e+06	5.95979e+06	5.6058e+06	1.01354e+07
Q9BRQ8	Ferroptosis suppressor protein 1 OS=Homo sapiens (Human) OX=9606 GN=AIFM2 PE=1 SV=1	22	18	7	373	40.5	9.11	20.92	1.402	1.172	1.704	1.46311e+06	6.40633e+06	4.64155e+06	7.40801e+06
Q96S52	GPI transamidase component PIG-S OS=Homo sapiens (Human) OX=9606 GN=PIGS PE=1 SV=3	18	13	8	555	61.6	6.49	6.11	1.393	0.981	1.308	2.00727e+06	3.50246e+06	3.12136e+06	2.94911e+06
Q9BQE5	Apolipoprotein L2 OS=Homo sapiens (Human) OX=9606 GN=APOL2 PE=1 SV=1	28	21	8	337	37.1	6.74	5.66	1.59	3.27	2.019	4.82129e+06	5.40531e+06	1.0889e+07	6.39598e+06
O95163	Elongator complex protein 1 OS=Homo sapiens (Human) OX=9606 GN=ELP1 PE=1 SV=3	9	18	9	1332	150.2	5.94	5.85	1.144	1.962	1.419	1.79276e+06	2.30838e+06	3.89009e+06	2.68975e+06
Q9UNH7	Sorting nexin-6 OS=Homo sapiens (Human) OX=9606 GN=SNX6 PE=1 SV=1	20	20	7	406	46.6	6.16	5.92	1.46	2.766	1.918	1.57835e+06	2.16291e+06	4.35556e+06	3.42715e+06
Q92547	DNA topoisomerase 2-binding protein 1 OS=Homo sapiens (Human) OX=9606 GN=TOPBP1 PE=1 SV=3	8	13	9	1522	170.6	6.96	4.01	1.361	1.569	1.29	856098	2.86331e+06	3.76482e+06	3.16648e+06
P31947	14-3-3 protein sigma OS=Homo sapiens (Human) OX=9606 GN=SFN PE=1 SV=1	31	35	4	248	27.8	4.74	44	1.505	1.368	4.16	594417	756797	556068	2.62418e+06
P13073	Cytochrome c oxidase subunit 4 isoform 1, mitochondrial OS=Homo sapiens (Human) OX=9606 GN=COX4I1 PE=1 SV=1	38	34	6	169	19.6	9.51	39.49	5.193	3.786	2.49	5.64655e+06	3.51912e+07	2.61636e+07	1.77792e+07
Q9Y2Z0	Protein SGT1 homolog OS=Homo sapiens (Human) OX=9606 GN=SUGT1 PE=1 SV=3	27	19	8	365	41	5.16	7.81	1.516	2.1	2.02	1.57857e+06	2.92851e+06	3.04115e+06	3.66803e+06
Q9P2M7	Cingulin OS=Homo sapiens (Human) OX=9606 GN=CGN PE=1 SV=2	8	12	9	1197	136.3	5.54	3.3	1.144	0.753	0.447	2.1171e+06	2.36912e+06	1.4632e+06	738363
Q5C9Z4	Nucleolar MIF4G domain-containing protein 1 OS=Homo sapiens (Human) OX=9606 GN=NOM1 PE=1 SV=1	10	17	7	860	96.2	8.1	8	1.28	1.147	0.943	1.88483e+06	2.49116e+06	1.85111e+06	1.62386e+06
Q15599	Na(+)/H(+) exchange regulatory cofactor NHE-RF2 OS=Homo sapiens (Human) OX=9606 GN=SLC9A3R2 PE=1 SV=2	23	17	6	337	37.4	7.93	14.23	1.548	1.259	1.153	1.80897e+06	3.20972e+06	2.57822e+06	2.65624e+06
P43304	Glycerol-3-phosphate dehydrogenase, mitochondrial OS=Homo sapiens (Human) OX=9606 GN=GPD2 PE=1 SV=3	14	17	9	727	80.8	7.69	7.61	0.722	0.572	0.902	3.99639e+06	1.9931e+06	2.29977e+06	2.53795e+06
P30044	Peroxiredoxin-5, mitochondrial OS=Homo sapiens (Human) OX=9606 GN=PRDX5 PE=1 SV=4	36	21	6	214	22.1	8.7	8.2	1.244	0.67	2.146	3.14721e+06	4.01787e+06	3.17673e+06	8.4711e+06
Q9H444	Charged multivesicular body protein 4b OS=Homo sapiens (Human) OX=9606 GN=CHMP4B PE=1 SV=1	29	25	6	224	24.9	4.82	37.04	0.953	0.981	1.894	1.61415e+07	1.35195e+07	1.45362e+07	2.96555e+07
P33240	Cleavage stimulation factor subunit 2 OS=Homo sapiens (Human) OX=9606 GN=CSTF2 PE=1 SV=1	16	16	6	577	60.9	6.83	9.22	0.706	0.702	0.968	4.10556e+06	2.78211e+06	2.46025e+06	3.57798e+06
Q15003	Condensin complex subunit 2 OS=Homo sapiens (Human) OX=9606 GN=NCAPH PE=1 SV=3	12	14	7	741	82.5	5.06	3.58	1.058	1.466	1.311	1.66262e+06	1.98864e+06	4.14075e+06	2.34658e+06
Q5VZL5	Zinc finger MYM-type protein 4 OS=Homo sapiens (Human) OX=9606 GN=ZMYM4 PE=1 SV=1	5	13	7	1548	172.7	6.84	3.86	1.203	2.159	0.978	780840	1.4504e+06	2.61756e+06	1.42843e+06
P09234	U1 small nuclear ribonucleoprotein C OS=Homo sapiens (Human) OX=9606 GN=SNRPC PE=1 SV=1	25	29	3	159	17.4	9.67	61.04	0.478	0.314	1.055	8.23981e+07	3.94375e+07	2.4485e+07	9.1066e+07
Q00059	Transcription factor A, mitochondrial OS=Homo sapiens (Human) OX=9606 GN=TFAM PE=1 SV=1	27	20	8	246	29.1	9.72	12.21	1.478	1.151	1.192	7.32048e+06	1.03156e+07	7.85399e+06	8.70684e+06
Q96HC4	PDZ and LIM domain protein 5 OS=Homo sapiens (Human) OX=9606 GN=PDLIM5 PE=1 SV=5	20	16	8	596	63.9	8.21	0	1.706	2.746	1.97	1.58283e+06	2.94371e+06	3.60242e+06	3.83062e+06
O15397	Importin-8 OS=Homo sapiens (Human) OX=9606 GN=IPO8 PE=1 SV=2	8	15	7	1037	119.9	5.16	6.72	1.045	0.97	1.315	2.43888e+06	3.11174e+06	3.41564e+06	3.05919e+06
P39060	Collagen alpha-1(XVIII) chain OS=Homo sapiens (Human) OX=9606 GN=COL18A1 PE=1 SV=5	7	13	7	1754	178.1	6.01	8.7	0.788	0.387	0.547	4.2036e+06	2.39063e+06	1.41478e+06	1.62589e+06
Q96KM6	Zinc finger protein 512B OS=Homo sapiens (Human) OX=9606 GN=ZNF512B PE=1 SV=1	15	24	9	892	97.2	9.83	0	1.337	1.296	1.058	2.86177e+06	3.99981e+06	3.51777e+06	2.97766e+06
Q9H074	Polyadenylate-binding protein-interacting protein 1 OS=Homo sapiens (Human) OX=9606 GN=PAIP1 PE=1 SV=1	15	32	7	479	53.5	4.81	31.15	1.755	1.266	1.727	6.67852e+06	1.23056e+07	9.41474e+06	1.18463e+07
Q9NZ45	CDGSH iron-sulfur domain-containing protein 1 OS=Homo sapiens (Human) OX=9606 GN=CISD1 PE=1 SV=1	44	15	4	108	12.2	9.09	14.93	3.781	3.188	1.105	3.28201e+06	1.19415e+07	6.31679e+06	3.89911e+06
Q8NI35	InaD-like protein OS=Homo sapiens (Human) OX=9606 GN=PATJ PE=1 SV=3	7	15	8	1801	196.2	4.94	3.49	1.106	0.589	1.166	2.54928e+06	2.14424e+06	1.62061e+06	1.25438e+06
P12532	Creatine kinase U-type, mitochondrial OS=Homo sapiens (Human) OX=9606 GN=CKMT1B PE=1 SV=1	27	14	7	417	47	8.34	4.64	0.653	0.416	0.603	3.78778e+06	2.80404e+06	1.4368e+06	1.98423e+06
Q9UMY1	Nucleolar protein 7 OS=Homo sapiens (Human) OX=9606 GN=NOL7 PE=1 SV=2	26	25	7	257	29.4	9.67	14.12	1.406	1.385	1.356	1.09571e+07	1.44602e+07	1.35332e+07	1.33474e+07
Q9H9E3	Conserved oligomeric Golgi complex subunit 4 OS=Homo sapiens (Human) OX=9606 GN=COG4 PE=1 SV=3	12	18	8	785	89	5.19	6.17	1.503	2.427	1.957	1.35518e+06	1.70964e+06	2.35147e+06	1.98357e+06
P13489	Ribonuclease inhibitor OS=Homo sapiens (Human) OX=9606 GN=RNH1 PE=1 SV=2	27	22	8	461	49.9	4.82	1.84	1.177	0.971	1.642	1.38654e+06	1.8134e+06	2.30708e+06	3.21895e+06
P00492	Hypoxanthine-guanine phosphoribosyltransferase OS=Homo sapiens (Human) OX=9606 GN=HPRT1 PE=1 SV=2	50	15	8	218	24.6	6.68	1.64	1.048	0.824	1.973	2.80532e+06	3.21976e+06	4.00296e+06	5.37914e+06
Q9UPP1	Histone lysine demethylase PHF8 OS=Homo sapiens (Human) OX=9606 GN=PHF8 PE=1 SV=3	8	16	7	1060	117.8	8.72	4.39	1.131	0.98	0.954	1.78215e+06	1.96339e+06	1.5525e+06	1.49337e+06
Q9BRJ2	39S ribosomal protein L45, mitochondrial OS=Homo sapiens (Human) OX=9606 GN=MRPL45 PE=1 SV=2	33	11	7	306	35.3	9.03	5.85	1.329	0.898	1.388	3.96629e+06	3.7942e+06	2.74288e+06	3.20144e+06
P43007	Neutral amino acid transporter A OS=Homo sapiens (Human) OX=9606 GN=SLC1A4 PE=1 SV=1	20	12	6	532	55.7	6.25	9.15	1.982	2.431	1.919	964699	1.91977e+06	2.0691e+06	1.02398e+06
P55786	Puromycin-sensitive aminopeptidase OS=Homo sapiens (Human) OX=9606 GN=NPEPPS PE=1 SV=2	9	14	7	919	103.2	5.72	8.42	0.867	0.883	1.791	1.31246e+06	1.48165e+06	1.65135e+06	3.42285e+06
O60762	Dolichol-phosphate mannosyltransferase subunit 1 OS=Homo sapiens (Human) OX=9606 GN=DPM1 PE=1 SV=1	33	21	7	260	29.6	9.57	8.5	1.488	1.226	1.615	1.78546e+06	2.12684e+06	4.01119e+06	8.28197e+06
O14828	Secretory carrier-associated membrane protein 3 OS=Homo sapiens (Human) OX=9606 GN=SCAMP3 PE=1 SV=3	19	18	4	347	38.3	7.64	14.89	1.328	1.318	1.002	3.22567e+06	3.7649e+06	4.60594e+06	3.00941e+06
Q96P70	Importin-9 OS=Homo sapiens (Human) OX=9606 GN=IPO9 PE=1 SV=3	8	14	6	1041	115.9	4.81	10.42	1.569	1.546	2.352	930006	2.41159e+06	1.72911e+06	2.98872e+06
Q9H223	EH domain-containing protein 4 OS=Homo sapiens (Human) OX=9606 GN=EHD4 PE=1 SV=1	16	14	7	541	61.1	6.76	1.62	1.089	0.813	1.243	2.62651e+06	3.1722e+06	3.39856e+06	3.73524e+06
P09543	2',3'-cyclic-nucleotide 3'-phosphodiesterase OS=Homo sapiens (Human) OX=9606 GN=CNP PE=1 SV=2	20	15	7	421	47.5	9.07	0	1.395	0.868	1.254	670693	2.05056e+06	1.69624e+06	1.88965e+06
O96005	Cleft lip and palate transmembrane protein 1 OS=Homo sapiens (Human) OX=9606 GN=CLPTM1 PE=1 SV=1	17	19	8	669	76	6.3	5.61	1.799	2.183	1.738	1.08446e+06	2227945	2.71604e+06	2.55547e+06
Q96DH6	RNA-binding protein Musashi homolog 2 OS=Homo sapiens (Human) OX=9606 GN=MSI2 PE=1 SV=1	22	18	6	328	35.2	8.48	11.66	1.551	1.058	1.577	3.96556e+06	7.07842e+06	7.68062e+06	8.35016e+06
P12004	Proliferating cell nuclear antigen OS=Homo sapiens (Human) OX=9606 GN=PCNA PE=1 SV=1	34	19	7	261	28.8	4.69	10.1	1.129	1.298	1.803	4.27356e+06	4.62463e+06	5.04416e+06	8.16768e+06
P28289	Tropomodulin-1 OS=Homo sapiens (Human) OX=9606 GN=TMOD1 PE=1 SV=1	32	22	8	359	40.5	5.1	5.85	0.62	0.519	0.828	4.99341e+06	3.44506e+06	4.3995e+06	4.93423e+06
Q9H7N4	Splicing factor, arginine/serine-rich 19 OS=Homo sapiens (Human) OX=9606 GN=SCAF1 PE=1 SV=3	6	16	7	1312	139.2	9.25	9.13	1.035	1.085	0.764	2.35748e+06	2.46337e+06	3.18399e+06	2.28681e+06
P78310	Coxsackievirus and adenovirus receptor OS=Homo sapiens (Human) OX=9606 GN=CXADR PE=1 SV=1	24	18	7	365	40	7.56	8.85	1.384	0.595	0.951	3.78336e+06	5.50401e+06	3.46838e+06	3.09501e+06
Q96RS6	NudC domain-containing protein 1 OS=Homo sapiens (Human) OX=9606 GN=NUDCD1 PE=1 SV=2	20	22	9	583	66.7	5.11	9.8	0.998	1.741	1.274	2.89701e+06	3.10094e+06	4.33009e+06	4.23385e+06
Q9UMX0	Ubiquilin-1 OS=Homo sapiens (Human) OX=9606 GN=UBQLN1 PE=1 SV=2	17	16	5	589	62.5	5.11	11.28	1.618	0.934	1.988	1.19144e+06	2.02769e+06	1.28869e+06	2.75194e+06
Q13442	28 kDa heat- and acid-stable phosphoprotein OS=Homo sapiens (Human) OX=9606 GN=PDAP1 PE=1 SV=1	37	14	6	181	20.6	8.87	15.64	2.971	2.472	1.733	1.98963e+06	5.575e+06	3.86017e+06	3.82534e+06
O00255	Menin OS=Homo sapiens (Human) OX=9606 GN=MEN1 PE=1 SV=4	16	7	6	615	68	6.55	6.78	1.642	1.845	1.636	738659	1.18322e+06	1.71204e+06	1.18212e+06
Q14746	Conserved oligomeric Golgi complex subunit 2 OS=Homo sapiens (Human) OX=9606 GN=COG2 PE=1 SV=1	16	9	8	738	83.2	6.62	2.45	1.451	1.488	1.881	475101	1.32352e+06	1.66411e+06	1.54524e+06
P98194	Calcium-transporting ATPase type 2C member 1 OS=Homo sapiens (Human) OX=9606 GN=ATP2C1 PE=1 SV=3	11	13	7	919	100.5	6.74	6.15	1.263	1.342	0.994	1.58939e+06	1.94036e+06	2.00282e+06	1.377e+06
Q9UG56	Phosphatidylserine decarboxylase proenzyme, mitochondrial OS=Homo sapiens (Human) OX=9606 GN=PISD PE=1 SV=4	17	10	7	409	46.6	9.42	4.22	1.048	1.959	1.485	1.88128e+06	1.8491e+06	2.88515e+06	2.32782e+06
Q8WU20	Fibroblast growth factor receptor substrate 2 OS=Homo sapiens (Human) OX=9606 GN=FRS2 PE=1 SV=4	20	14	7	508	57	5.96	6.18	0.853	0.614	0.677	1.91008e+06	2.09541e+06	1.60899e+06	1.60621e+06
P62834	Ras-related protein Rap-1A OS=Homo sapiens (Human) OX=9606 GN=RAP1A PE=1 SV=1	26	19	2	184	21	6.67	31.19	2.045	0.778	1.403	1.1487e+06	2.42722e+06	964581	1.62615e+06
P59998	Actin-related protein 2/3 complex subunit 4 OS=Homo sapiens (Human) OX=9606 GN=ARPC4 PE=1 SV=3	39	30	6	168	19.7	8.43	31.1	0.951	0.462	1.005	1.95375e+07	1.72826e+07	1.09325e+07	1.91503e+07
Q8NC56	LEM domain-containing protein 2 OS=Homo sapiens (Human) OX=9606 GN=LEMD2 PE=1 SV=1	14	23	7	503	56.9	9	17.02	1.303	1.753	1.365	2.89714e+06	3.82822e+06	4.53414e+06	3.98291e+06
Q9UJF2	Ras GTPase-activating protein nGAP OS=Homo sapiens (Human) OX=9606 GN=RASAL2 PE=1 SV=2	10	12	7	1139	128.5	8.24	0	1.494	2.701	1.227	1.28353e+06	1.86032e+06	2.54173e+06	1.73596e+06
Q9BRZ2	E3 ubiquitin-protein ligase TRIM56 OS=Homo sapiens (Human) OX=9606 GN=TRIM56 PE=1 SV=3	10	17	7	755	81.4	7.74	5.6	1.193	1.315	1.139	2.17337e+06	2.82172e+06	2.14853e+06	1.9755e+06
P21912	Succinate dehydrogenase [ubiquinone] iron-sulfur subunit, mitochondrial OS=Homo sapiens (Human) OX=9606 GN=SDHB PE=1 SV=3	25	13	7	280	31.6	8.76	11.34	2.808	1.343	2.298	898731	4.04507e+06	2.18339e+06	2.28244e+06
P13987	CD59 glycoprotein OS=Homo sapiens (Human) OX=9606 GN=CD59 PE=1 SV=1	25	50	4	128	14.2	6.48	85.55	0.896	1.03	0.86	1.75858e+08	1.3822e+08	1.52007e+08	1.51939e+08
Q6P4E1	Protein GOLM2 OS=Homo sapiens (Human) OX=9606 GN=GOLM2 PE=1 SV=2	17	14	6	436	49.5	5.29	3.57	1.139	1.754	1.219	1.78611e+06	1.57338e+06	2.14431e+06	1.83231e+06
Q5JTW2	Centrosomal protein of 78 kDa OS=Homo sapiens (Human) OX=9606 GN=CEP78 PE=1 SV=1	14	11	8	689	76.3	8.18	6.41	0.768	0.611	0.63	2.00022e+06	2.06101e+06	1.81335e+06	1.86781e+06
O60353	Frizzled-6 OS=Homo sapiens (Human) OX=9606 GN=FZD6 PE=1 SV=2	10	19	7	706	79.2	7.96	5.54	0.817	0.632	0.808	3.51658e+06	2.70529e+06	2.87884e+06	2.88557e+06
Q08378	Golgin subfamily A member 3 OS=Homo sapiens (Human) OX=9606 GN=GOLGA3 PE=1 SV=2	5	11	6	1498	167.3	5.44	3.5	0.782	1.835	1.556	961660	858602	2.03685e+06	1.87261e+06
P42766	60S ribosomal protein L35 OS=Homo sapiens (Human) OX=9606 GN=RPL35 PE=1 SV=2	30	51	6	123	14.5	11.05	59.92	1.487	1.392	0.985	1.76022e+08	2.65931e+08	2.46149e+08	1.85578e+08
Q9UN37	Vacuolar protein sorting-associated protein 4A OS=Homo sapiens (Human) OX=9606 GN=VPS4A PE=1 SV=1	18	21	7	437	48.9	7.8	10.21	1.482	0.972	1.39	3.58412e+06	4.50817e+06	3.04154e+06	4.64429e+06
Q9UL40	Zinc finger protein 346 OS=Homo sapiens (Human) OX=9606 GN=ZNF346 PE=1 SV=1	26	13	6	294	32.9	9.09	12.29	1.333	0.884	1.221	4.01828e+06	4.40065e+06	4.07871e+06	3.83208e+06
F8WBI6	Golgin subfamily A member 8N OS=Homo sapiens (Human) OX=9606 GN=GOLGA8N PE=3 SV=1	16	15	3	632	71.5	6.33	5.09	0.852	0.682	0.832	628299	909647	849789	867842
Q00587	Cdc42 effector protein 1 OS=Homo sapiens (Human) OX=9606 GN=CDC42EP1 PE=1 SV=1	27	18	7	391	40.3	7.15	3.9	1.337	1.382	1.694	6.64085e+06	7.14997e+06	9.52765e+06	7.68874e+06
Q99729	Heterogeneous nuclear ribonucleoprotein A/B OS=Homo sapiens (Human) OX=9606 GN=HNRNPAB PE=1 SV=2	17	24	5	332	36.2	8.21	27.53	0.813	0.46	1.057	2.90002e+07	2.59854e+07	1.79728e+07	2.64636e+07
Q32P28	Prolyl 3-hydroxylase 1 OS=Homo sapiens (Human) OX=9606 GN=P3H1 PE=1 SV=2	12	17	7	736	83.3	5.14	5.67	0.955	1.656	1.067	2.64854e+06	1.99229e+06	3.78537e+06	2.8551e+06
Q15363	Transmembrane emp24 domain-containing protein 2 OS=Homo sapiens (Human) OX=9606 GN=TMED2 PE=1 SV=1	24	16	4	201	22.7	5.17	6.46	1.497	1.574	1.486	3.30188e+06	5.24891e+06	5.98227e+06	5.14392e+06
Q8IWS0	PHD finger protein 6 OS=Homo sapiens (Human) OX=9606 GN=PHF6 PE=1 SV=1	29	19	8	365	41.3	8.68	3.29	1.492	1.578	1.077	5.99578e+06	8.99587e+06	7.79968e+06	6.67407e+06
Q15436	Protein transport protein Sec23A OS=Homo sapiens (Human) OX=9606 GN=SEC23A PE=1 SV=2	13	14	6	765	86.1	7.08	7.03	1.422	2.433	1.885	673256	2.34701e+06	2.47352e+06	2.84262e+06
P35237	Serpin B6 OS=Homo sapiens (Human) OX=9606 GN=SERPINB6 PE=1 SV=3	24	12	7	376	42.6	5.27	5.56	1.443	1.154	2.552	1.68224e+06	2.58106e+06	1.90384e+06	4.0784e+06
Q9BV44	THUMP domain-containing protein 3 OS=Homo sapiens (Human) OX=9606 GN=THUMPD3 PE=1 SV=1	16	8	7	507	57	6.37	7.47	4.644	0.634	2.309	322586	2.38116e+06	455598	1.03387e+06
O43324	Eukaryotic translation elongation factor 1 epsilon-1 OS=Homo sapiens (Human) OX=9606 GN=EEF1E1 PE=1 SV=1	34	28	6	174	19.8	8.54	28.48	1.252	1.925	2.396	5.12038e+06	8.57453e+06	1.17955e+07	1.5617e+07
Q6NSJ5	Volume-regulated anion channel subunit LRRC8E OS=Homo sapiens (Human) OX=9606 GN=LRRC8E PE=1 SV=2	12	13	7	796	90.2	6.96	2	0.893	0.521	0.557	2.34473e+06	2.55302e+06	1.84202e+06	1.43286e+06
Q9HBH0	Rho-related GTP-binding protein RhoF OS=Homo sapiens (Human) OX=9606 GN=RHOF PE=1 SV=1	34	16	6	211	23.6	8.65	12.62	1.488	1.653	1.351	3.17857e+06	5.9774e+06	4.72098e+06	5.02955e+06
P48426	Phosphatidylinositol 5-phosphate 4-kinase type-2 alpha OS=Homo sapiens (Human) OX=9606 GN=PIP4K2A PE=1 SV=2	24	14	4	406	46.2	6.99	7.85	2.618	0.703	1.748	674876	2.03479e+06	468258	1.05156e+06
Q9H9A5	CCR4-NOT transcription complex subunit 10 OS=Homo sapiens (Human) OX=9606 GN=CNOT10 PE=1 SV=1	12	14	7	744	82.3	7.78	9.11	1.839	2.453	1.984	1.58844e+06	2.47693e+06	3.03563e+06	2.76093e+06
Q9BRP8	Partner of Y14 and mago OS=Homo sapiens (Human) OX=9606 GN=PYM1 PE=1 SV=1	44	17	7	204	22.6	9.45	5.72	2.658	1.752	2.273	2.31753e+06	6.36097e+06	4.25601e+06	4.72353e+06
Q2KHR3	Glutamine and serine-rich protein 1 OS=Homo sapiens (Human) OX=9606 GN=QSER1 PE=1 SV=3	6	12	6	1735	189.9	7.08	5.88	1.151	1.731	0.837	1.20326e+06	1.28047e+06	2.06047e+06	655433
Q9BY43	Charged multivesicular body protein 4a OS=Homo sapiens (Human) OX=9606 GN=CHMP4A PE=1 SV=3	30	21	6	222	25.1	4.7	21.49	1.146	1.175	2.922	5.55604e+06	5.49988e+06	5.62026e+06	1.31853e+07
P11177	Pyruvate dehydrogenase E1 component subunit beta, mitochondrial OS=Homo sapiens (Human) OX=9606 GN=PDHB PE=1 SV=3	27	15	7	359	39.2	6.65	13.15	1.415	1.061	1.556	2.22381e+06	3.53878e+06	2.91798e+06	4.16788e+06
Q9Y3D9	28S ribosomal protein S23, mitochondrial OS=Homo sapiens (Human) OX=9606 GN=MRPS23 PE=1 SV=2	39	22	7	190	21.8	8.9	19.05	1.469	0.831	1.297	7.1313e+06	1.00393e+07	7.51565e+06	9.0727e+06
O43447	Peptidyl-prolyl cis-trans isomerase H OS=Homo sapiens (Human) OX=9606 GN=PPIH PE=1 SV=1	32	30	6	177	19.2	8.07	27.14	0.915	1.327	1.095	1.85396e+07	1.43144e+07	1.41753e+07	1.55291e+07
Q15650	Activating signal cointegrator 1 OS=Homo sapiens (Human) OX=9606 GN=TRIP4 PE=1 SV=4	16	19	8	581	66.1	7.85	1.63	1.178	1.343	0.99	2.30223e+06	2.70127e+06	3.47904e+06	2.59462e+06
P09525	Annexin A4 OS=Homo sapiens (Human) OX=9606 GN=ANXA4 PE=1 SV=4	26	10	7	319	35.9	6.13	0	1.759	1.054	3.038	1.0599e+06	2.15743e+06	2.06714e+06	3.2884e+06
Q9UKG1	DCC-interacting protein 13-alpha OS=Homo sapiens (Human) OX=9606 GN=APPL1 PE=1 SV=1	12	12	7	709	79.6	5.41	3.71	1.534	3.299	2.168	728373	1.17921e+06	3.68255e+06	1.82791e+06
O43156	TELO2-interacting protein 1 homolog OS=Homo sapiens (Human) OX=9606 GN=TTI1 PE=1 SV=3	8	11	6	1089	122	5.97	6.43	1.465	1.979	2.22	1.43563e+06	2.16251e+06	2.17977e+06	2.22501e+06
P10586	Receptor-type tyrosine-protein phosphatase F OS=Homo sapiens (Human) OX=9606 GN=PTPRF PE=1 SV=2	5	16	8	1907	212.7	6.3	1.63	0.932	0.767	0.947	2.11202e+06	2.59941e+06	2.87038e+06	3.27454e+06
Q8WV92	MIT domain-containing protein 1 OS=Homo sapiens (Human) OX=9606 GN=MITD1 PE=1 SV=1	24	17	5	249	29.3	8	23.68	1.316	0.689	1.138	3.57524e+06	4.58698e+06	2.69598e+06	4.7111e+06
Q9NQS7	Inner centromere protein OS=Homo sapiens (Human) OX=9606 GN=INCENP PE=1 SV=3	10	13	9	918	105.4	9.44	1.68	1.482	1.57	1.094	1.60495e+06	2.36526e+06	3.41369e+06	2.26812e+06
P84085	ADP-ribosylation factor 5 OS=Homo sapiens (Human) OX=9606 GN=ARF5 PE=1 SV=2	46	20	2	180	20.5	6.79	31.43	3.43	10.164	4.434	451036	1.6756e+06	1.58877e+06	1.96515e+06
Q5D862	Filaggrin-2 OS=Homo sapiens (Human) OX=9606 GN=FLG2 PE=1 SV=1	7	11	8	2391	247.9	8.31	4.7	0.606	4.644	0.56	1.04508e+06	720764	2.48351e+06	220904
Q9UBB6	Neurochondrin OS=Homo sapiens (Human) OX=9606 GN=NCDN PE=1 SV=1	12	11	7	729	78.8	5.48	1.82	1.239	0.648	1.041	975205	1.48025e+06	1.23732e+06	1.4285e+06
P82673	28S ribosomal protein S35, mitochondrial OS=Homo sapiens (Human) OX=9606 GN=MRPS35 PE=1 SV=1	25	17	6	323	36.8	8.24	7.42	1.953	1.796	1.392	4.07034e+06	8.24911e+06	4.66101e+06	4.7715e+06
O60563	Cyclin-T1 OS=Homo sapiens (Human) OX=9606 GN=CCNT1 PE=1 SV=1	13	11	7	726	80.6	8.78	3.37	1.682	1.827	1.444	2.27936e+06	3.70916e+06	3.79312e+06	2.96608e+06
P25788	Proteasome subunit alpha type-3 OS=Homo sapiens (Human) OX=9606 GN=PSMA3 PE=1 SV=2	22	17	5	255	28.4	5.33	11.86	1.396	1.769	2.298	3.88475e+06	5.93968e+06	6.43311e+06	8.20212e+06
P35244	Replication protein A 14 kDa subunit OS=Homo sapiens (Human) OX=9606 GN=RPA3 PE=1 SV=1	51	16	4	121	13.6	5.08	15.14	0.985	0.741	0.988	2.3909e+07	2.409e+07	2.1828e+07	2.25535e+07
P83876	Thioredoxin-like protein 4A OS=Homo sapiens (Human) OX=9606 GN=TXNL4A PE=1 SV=1	31	18	4	142	16.8	5.85	29.96	0.713	0.479	0.82	1.1856e+07	8.89994e+06	7.41668e+06	1.0265e+07
P04626	Receptor tyrosine-protein kinase erbB-2 OS=Homo sapiens (Human) OX=9606 GN=ERBB2 PE=1 SV=1	6	17	6	1255	137.8	5.91	7.88	0.897	1.004	1.051	3.33137e+07	3.90988e+07	4.09242e+07	3.97458e+07
Q9UHA4	Ragulator complex protein LAMTOR3 OS=Homo sapiens (Human) OX=9606 GN=LAMTOR3 PE=1 SV=1	44	25	3	124	13.6	7.34	18.74	0.932	0.393	0.737	2.20866e+07	2.0128e+07	9.07856e+06	1.45494e+07
O15260	Surfeit locus protein 4 OS=Homo sapiens (Human) OX=9606 GN=SURF4 PE=1 SV=3	21	23	5	269	30.4	7.78	6.93	1.345	1.368	2.019	5.10317e+06	8.01047e+06	6.17184e+06	9.56291e+06
P46779	60S ribosomal protein L28 OS=Homo sapiens (Human) OX=9606 GN=RPL28 PE=1 SV=3	28	40	5	137	15.7	12.02	64.84	1.418	1.098	1.061	1.05049e+08	1.39881e+08	1.24766e+08	1.06709e+08
Q92879	CUGBP Elav-like family member 1 OS=Homo sapiens (Human) OX=9606 GN=CELF1 PE=1 SV=2	14	18	6	486	52	8.46	13.93	1.887	3.257	2.289	1.33036e+06	2.90245e+06	3.75205e+06	3.31181e+06
Q9BS26	Endoplasmic reticulum resident protein 44 OS=Homo sapiens (Human) OX=9606 GN=ERP44 PE=1 SV=1	18	11	6	406	46.9	5.26	8.58	1.352	1.313	2.58	1.88172e+06	3.1519e+06	3.61796e+06	4.44108e+06
Q13427	Peptidyl-prolyl cis-trans isomerase G OS=Homo sapiens (Human) OX=9606 GN=PPIG PE=1 SV=2	11	14	7	754	88.6	10.29	7.9	0.673	0.704	0.725	4.91019e+06	4.62286e+06	6.1403e+06	3.62573e+06
P84090	Enhancer of rudimentary homolog OS=Homo sapiens (Human) OX=9606 GN=ERH PE=1 SV=1	35	25	4	104	12.3	5.92	28.03	0.7	0.676	1.191	5.33706e+07	2.21531e+07	3.11237e+07	4.40931e+07
O14975	Very long-chain acyl-CoA synthetase OS=Homo sapiens (Human) OX=9606 GN=SLC27A2 PE=1 SV=2	16	16	8	620	70.3	8.51	6.68	1.414	2.075	1.406	1.44048e+07	9.50061e+06	5.81464e+06	8.23715e+06
Q9NZ32	Actin-related protein 10 OS=Homo sapiens (Human) OX=9606 GN=ACTR10 PE=1 SV=1	24	18	7	417	46.3	7.37	6.61	1.206	1.673	1.372	2.36256e+06	3.36363e+06	3.43121e+06	3.00228e+06
Q9H9G7	Protein argonaute-3 OS=Homo sapiens (Human) OX=9606 GN=AGO3 PE=1 SV=2	12	14	2	860	97.3	9.11	9.01	1.529	0.562	0.88	412793	666809	225331	353716
P13804	Electron transfer flavoprotein subunit alpha, mitochondrial OS=Homo sapiens (Human) OX=9606 GN=ETFA PE=1 SV=1	28	16	7	333	35.1	8.38	8.1	1.316	1.185	1.435	4.55414e+06	5.97295e+06	5.36156e+06	6.70478e+06
Q9Y4E5	E3 SUMO-protein ligase ZNF451 OS=Homo sapiens (Human) OX=9606 GN=ZNF451 PE=1 SV=2	10	14	8	1061	121.4	6.77	1.85	1.756	1.235	1.073	1.94923e+06	3.4109e+06	2.47179e+06	2.22742e+06
Q12849	G-rich sequence factor 1 OS=Homo sapiens (Human) OX=9606 GN=GRSF1 PE=1 SV=3	21	19	7	480	53.1	6.19	5.8	1.604	3.012	2.684	1.41613e+06	2.29722e+06	4.50935e+06	5.51675e+06
Q9BZZ5	Apoptosis inhibitor 5 OS=Homo sapiens (Human) OX=9606 GN=API5 PE=1 SV=3	19	18	8	524	59	7.34	7.57	1.968	1.198	1.98	1.68632e+06	5.08574e+06	4.29345e+06	5.79089e+06
P07384	Calpain-1 catalytic subunit OS=Homo sapiens (Human) OX=9606 GN=CAPN1 PE=1 SV=1	11	14	8	714	81.8	5.67	1.67	1.01	1.923	1.503	599481	1.46345e+06	2.3049e+06	2.14439e+06
P51809	Vesicle-associated membrane protein 7 OS=Homo sapiens (Human) OX=9606 GN=VAMP7 PE=1 SV=3	35	16	7	220	24.9	8.6	6.7	1.14	1.387	1.087	5.4965e+06	6.72276e+06	6.15566e+06	4.85559e+06
Q13415	Origin recognition complex subunit 1 OS=Homo sapiens (Human) OX=9606 GN=ORC1 PE=1 SV=2	9	12	7	861	97.3	9.22	7.28	1.399	1.041	1.049	1.39392e+06	1.73346e+06	1.0414e+06	1.3322e+06
Q9H7F0	Probable cation-transporting ATPase 13A3 OS=Homo sapiens (Human) OX=9606 GN=ATP13A3 PE=1 SV=4	8	12	6	1226	138	6.64	4.08	0.975	0.546	0.718	2.17168e+06	2.51776e+06	2.03484e+06	2.08595e+06
O15084	Serine/threonine-protein phosphatase 6 regulatory ankyrin repeat subunit A OS=Homo sapiens (Human) OX=9606 GN=ANKRD28 PE=1 SV=5	10	15	7	1053	112.9	6.25	3.79	1.353	0.971	1.126	848459	1.85026e+06	2.01773e+06	1.91161e+06
P52788	Spermine synthase OS=Homo sapiens (Human) OX=9606 GN=SMS PE=1 SV=2	24	9	6	366	41.2	5.02	6.02	1.32	0.885	2.435	542570	1.87609e+06	1.26777e+06	3.38426e+06
P53990	IST1 homolog OS=Homo sapiens (Human) OX=9606 GN=IST1 PE=1 SV=1	21	36	7	364	39.7	5.35	18.49	1.829	1.754	2.221	8.91973e+06	1.61931e+07	1.6778e+07	1.85903e+07
Q16181	Septin-7 OS=Homo sapiens (Human) OX=9606 GN=SEPTIN7 PE=1 SV=2	22	12	7	437	50.6	8.63	2.08	0.841	0.793	1.002	2.76282e+06	2.93603e+06	3.33138e+06	3.29108e+06
Q03164	Histone-lysine N-methyltransferase 2A OS=Homo sapiens (Human) OX=9606 GN=KMT2A PE=1 SV=5	2	12	7	3969	431.5	9.09	0	1.159	0.832	1.081	1.04006e+06	1.52759e+06	1.25335e+06	1.06929e+06
Q9UFC0	Leucine-rich repeat and WD repeat-containing protein 1 OS=Homo sapiens (Human) OX=9606 GN=LRWD1 PE=1 SV=2	16	14	7	647	70.8	7.21	1.69	0.945	0.38	0.809	2.63608e+06	2.99905e+06	1.16859e+06	1.94882e+06
Q7Z4V5	Hepatoma-derived growth factor-related protein 2 OS=Homo sapiens (Human) OX=9606 GN=HDGFL2 PE=1 SV=1	15	8	7	671	74.3	7.49	1.94	2.285	1.324	1.246	1.14754e+06	2.76445e+06	1.85033e+06	1.49626e+06
O75616	GTPase Era, mitochondrial OS=Homo sapiens (Human) OX=9606 GN=ERAL1 PE=1 SV=2	20	15	7	437	48.3	8.84	9.25	1.171	1.314	1.144	2.08782e+06	2.56654e+06	2.43217e+06	2.55834e+06
Q9Y6D6	Brefeldin A-inhibited guanine nucleotide-exchange protein 1 OS=Homo sapiens (Human) OX=9606 GN=ARFGEF1 PE=1 SV=2	4	12	2	1849	208.6	5.85	5.19	1.173	0.621	0.928	85864.4	205974	305607	228915
Q15773	Myeloid leukemia factor 2 OS=Homo sapiens (Human) OX=9606 GN=MLF2 PE=1 SV=1	25	10	5	248	28.1	6.9	3.74	1.573	5.119	1.799	1.56969e+06	2.22866e+06	9.11131e+06	2.69093e+06
Q70E73	Ras-associated and pleckstrin homology domains-containing protein 1 OS=Homo sapiens (Human) OX=9606 GN=RAPH1 PE=1 SV=3	8	14	7	1250	135.2	8.85	6.2	0.988	1.882	1.187	1.28e+06	1.52008e+06	2.79904e+06	1.97175e+06
O14976	Cyclin-G-associated kinase OS=Homo sapiens (Human) OX=9606 GN=GAK PE=1 SV=2	6	9	6	1311	143.1	5.73	1.93	1.151	1.749	1.287	1.04327e+06	1.02761e+06	1.75296e+06	1.19287e+06
Q9NYB9	Abl interactor 2 OS=Homo sapiens (Human) OX=9606 GN=ABI2 PE=1 SV=1	16	16	4	513	55.6	6.16	5.56	0.989	0.553	0.858	1.98277e+06	1.68741e+06	1.10552e+06	1.63069e+06
O95429	BAG family molecular chaperone regulator 4 OS=Homo sapiens (Human) OX=9606 GN=BAG4 PE=1 SV=1	19	18	5	457	49.6	5.12	9.33	1.077	0.974	0.98	5.58642e+06	5.42691e+06	6.2982e+06	5.82263e+06
P04150	Glucocorticoid receptor OS=Homo sapiens (Human) OX=9606 GN=NR3C1 PE=1 SV=1	11	18	7	777	85.6	6.38	1.9	1.356	1.612	1.381	1.70689e+06	2.12338e+06	2.23732e+06	2.24513e+06
Q99501	GAS2-like protein 1 OS=Homo sapiens (Human) OX=9606 GN=GAS2L1 PE=1 SV=2	9	17	6	681	72.7	10.05	20.9	1.246	1.102	0.941	1.64646e+06	2.90822e+06	2.14017e+06	2.427e+06
Q7Z5K2	Wings apart-like protein homolog OS=Homo sapiens (Human) OX=9606 GN=WAPL PE=1 SV=1	6	13	7	1190	132.9	5.44	5.55	1.358	1.921	1.321	1.4892e+06	1.68837e+06	2.74904e+06	1.79516e+06
O95104	SR-related and CTD-associated factor 4 OS=Homo sapiens (Human) OX=9606 GN=SCAF4 PE=1 SV=3	7	19	4	1147	125.8	9.55	14.67	0.849	0.496	0.733	1.42389e+06	1.59635e+06	982617	1.45315e+06
Q969F2	Protein naked cuticle homolog 2 OS=Homo sapiens (Human) OX=9606 GN=NKD2 PE=1 SV=1	23	10	7	451	50	7.96	2.19	0.679	0.808	0.661	1.98756e+06	1.29412e+06	1.84138e+06	1.24506e+06
P11172	Uridine 5'-monophosphate synthase OS=Homo sapiens (Human) OX=9606 GN=UMPS PE=1 SV=1	22	14	7	480	52.2	7.24	1.66	1.073	1.685	1.636	1.05422e+06	1.81848e+06	2.6862e+06	2.66968e+06
Q8WXA9	Splicing regulatory glutamine/lysine-rich protein 1 OS=Homo sapiens (Human) OX=9606 GN=SREK1 PE=1 SV=1	18	13	6	508	59.3	10.39	10.06	0.616	1.012	0.62	5.21095e+06	4.15002e+06	4.5376e+06	4.43897e+06
Q969P6	DNA topoisomerase I, mitochondrial OS=Homo sapiens (Human) OX=9606 GN=TOP1MT PE=1 SV=1	8	22	1	601	69.8	9.41	15.77	0.89	0.198	0.357	2.85259e+06	2537708	563965	1.01806e+06
Q14181	DNA polymerase alpha subunit B OS=Homo sapiens (Human) OX=9606 GN=POLA2 PE=1 SV=2	11	11	5	598	65.9	5.24	11.85	1.249	2.008	1.195	1.03053e+06	1.39056e+06	1.82813e+06	1.29226e+06
Q13616	Cullin-1 OS=Homo sapiens (Human) OX=9606 GN=CUL1 PE=1 SV=2	10	15	8	776	89.6	8	1.77	1.199	0.773	1.004	889806	1.67731e+06	1.97944e+06	1.639e+06
Q9BWU0	Kanadaptin OS=Homo sapiens (Human) OX=9606 GN=SLC4A1AP PE=1 SV=1	12	12	7	796	88.8	5.19	4.02	0.952	1.017	0.878	3.5988e+06	2.73962e+06	1.63156e+06	2.48382e+06
P04632	Calpain small subunit 1 OS=Homo sapiens (Human) OX=9606 GN=CAPNS1 PE=1 SV=1	29	18	6	268	28.3	5.2	15.86	2.104	2.844	2.659	1.40363e+06	3.65828e+06	3.74192e+06	4.58504e+06
[truncated: 2,644 more rows]

## Sheet: NEPRO, NEPRO L145F IP-MS
Accession	Description	Coverage [%]	# PSMs	# Unique Peptides	# AAs	MW [kDa]	calc. pI	Score Sequest HT: Sequest HT	Abundance Ratio Adj. P-Value: (Nepro) / (GFP)	Abundance Ratio Adj. P-Value: (NeproL145F) / (GFP)	Abundances (Grouped): Nepro	Abundances (Grouped): Nepro L145F	Abundances (Grouped): GFP
Q01082	Spectrin beta chain, non-erythrocytic 1 OS=Homo sapiens (Human) OX=9606 GN=SPTBN1 PE=1 SV=2	76	3099	162	2364	274.4	5.57	4677.32	0.490983	0.326077	3.40623e+09	3.51235e+09	1.36817e+09
Q13813	Spectrin alpha chain, non-erythrocytic 1 OS=Homo sapiens (Human) OX=9606 GN=SPTAN1 PE=1 SV=3	77	3908	193	2472	284.4	5.35	6569.81	0.64336	0.343426	5.10253e+09	6.35934e+09	2.45807e+09
P35579	Myosin-9 OS=Homo sapiens (Human) OX=9606 GN=MYH9 PE=1 SV=4	66	3050	136	1960	226.4	5.6	4675.31	5.38754e-05	2.15723e-05	8.72508e+08	8.34346e+08	7.65805e+09
Q15149	Plectin OS=Homo sapiens (Human) OX=9606 GN=PLEC PE=1 SV=3	57	1565	233	4684	531.5	5.96	1605.09	0.333193	0.637424	8.13202e+08	5.80668e+08	2.69159e+08
P35580	Myosin-10 OS=Homo sapiens (Human) OX=9606 GN=MYH10 PE=1 SV=3	66	1648	122	1976	228.9	5.54	2183.03	0.0129871	0.0230873	3.19648e+08	3.6651e+08	1.63214e+09
P21333	Filamin-A OS=Homo sapiens (Human) OX=9606 GN=FLNA PE=1 SV=4	67	1255	115	2647	280.6	6.06	1581.57	0.0218027	0.00349328	9.63998e+08	1.17892e+09	1.7875e+08
O43707	Alpha-actinin-4 OS=Homo sapiens (Human) OX=9606 GN=ACTN4 PE=1 SV=2	81	1298	47	911	104.8	5.44	2169.55	0.248258	0.0431125	1.16221e+09	1.57741e+09	4.69792e+08
O75369	Filamin-B OS=Homo sapiens (Human) OX=9606 GN=FLNB PE=1 SV=2	67	541	106	2602	278	5.73	581.61	0.171948	0.0316615	2.14498e+08	2.73534e+08	5.80943e+07
O43795	Unconventional myosin-Ib OS=Homo sapiens (Human) OX=9606 GN=MYO1B PE=1 SV=3	63	1920	76	1136	131.9	9.38	2919.34	0.933917	0.916331	2.27694e+09	2.06404e+09	2.81003e+09
Q09666	Neuroblast differentiation-associated protein AHNAK OS=Homo sapiens (Human) OX=9606 GN=AHNAK PE=1 SV=2	52	426	145	5890	628.7	6.15	232.41	0.967605	0.984006	5.919e+07	5.15403e+07	6.08441e+07
O15020	Spectrin beta chain, non-erythrocytic 2 OS=Homo sapiens (Human) OX=9606 GN=SPTBN2 PE=1 SV=3	57	604	94	2390	271.2	6.11	711.36	0.566332	0.355428	1.38276e+08	1.55108e+08	7.4499e+07
Q00610	Clathrin heavy chain 1 OS=Homo sapiens (Human) OX=9606 GN=CLTC PE=1 SV=5	66	669	83	1675	191.5	5.69	858.33	0.952164	0.979145	3.08283e+08	2.8147e+08	3.38652e+08
P12814	Alpha-actinin-1 OS=Homo sapiens (Human) OX=9606 GN=ACTN1 PE=1 SV=2	81	1058	43	892	103	5.41	1611.26	0.857411	0.735713	4.06706e+08	4.63664e+08	2.49413e+08
P60709	Actin, cytoplasmic 1 OS=Homo sapiens (Human) OX=9606 GN=ACTB PE=1 SV=1	92	4274	17	375	41.7	5.48	8356.58	0.944562	0.997704	5.89202e+09	6.53211e+09	6.20632e+09
Q27J81	Inverted formin-2 OS=Homo sapiens (Human) OX=9606 GN=INF2 PE=1 SV=2	62	570	56	1249	135.5	5.38	867.38	0.222767	0.266494	4.41822e+08	3.80016e+08	1.34415e+08
Q8NI36	WD repeat-containing protein 36 OS=Homo sapiens (Human) OX=9606 GN=WDR36 PE=1 SV=1	73	571	57	951	105.3	7.53	866.44	0.997722	0.999465	5.10861e+06	5.10699e+06	5.76689e+06
P78527	DNA-dependent protein kinase catalytic subunit OS=Homo sapiens (Human) OX=9606 GN=PRKDC PE=1 SV=3	38	392	125	4128	468.8	7.12	286.78	0.935905	0.758692	6.33415e+07	8.49728e+07	4.40809e+07
Q6WCQ1	Myosin phosphatase Rho-interacting protein OS=Homo sapiens (Human) OX=9606 GN=MPRIP PE=1 SV=3	70	671	64	1025	116.5	6.21	767.29	0.928695	0.984006	3.94868e+08	3.26608e+08	2.77072e+08
Q8WWI1	LIM domain only protein 7 OS=Homo sapiens (Human) OX=9606 GN=LMO7 PE=1 SV=3	46	570	70	1683	192.6	8.09	531.02	0.988362	0.999714	2.01755e+08	2.21644e+08	1.89995e+08
P05787	Keratin, type II cytoskeletal 8 OS=Homo sapiens (Human) OX=9606 GN=KRT8 PE=1 SV=7	85	1338	42	483	53.7	5.59	1793.65	0.0193908	0.0312267	3.12155e+09	2.8087e+09	6.1219e+08
Q9P0K7	Ankycorbin OS=Homo sapiens (Human) OX=9606 GN=RAI14 PE=1 SV=2	72	684	65	980	110	6.21	908.39	0.96376	0.999714	4.25842e+08	3.65498e+08	3.53046e+08
Q9UPQ0	LIM and calponin homology domains-containing protein 1 OS=Homo sapiens (Human) OX=9606 GN=LIMCH1 PE=1 SV=4	68	585	63	1083	121.8	6.47	682.27	0.979525	0.997834	2.48195e+08	2.27755e+08	2.07938e+08
O00159	Unconventional myosin-Ic OS=Homo sapiens (Human) OX=9606 GN=MYO1C PE=1 SV=4	59	883	58	1063	121.6	9.41	1112.88	0.958602	0.979595	5.97162e+08	5.57714e+08	6.50379e+08
Q69YQ0	Cytospin-A OS=Homo sapiens (Human) OX=9606 GN=SPECC1L PE=1 SV=2	56	500	54	1117	124.5	5.72	635.89	0.957433	0.969135	2.95e+08	2.54542e+08	3.11463e+08
P08670	Vimentin OS=Homo sapiens (Human) OX=9606 GN=VIM PE=1 SV=4	87	1198	46	466	53.6	5.12	1723.09	0.00256038	0.0304625	3.44018e+09	2.16203e+09	4.63352e+08
P05783	Keratin, type I cytoskeletal 18 OS=Homo sapiens (Human) OX=9606 GN=KRT18 PE=1 SV=2	83	987	42	430	48	5.45	1364.19	0.0193908	0.0327334	3.3288e+09	2.78474e+09	5.59766e+08
O14974	Protein phosphatase 1 regulatory subunit 12A OS=Homo sapiens (Human) OX=9606 GN=PPP1R12A PE=1 SV=1	55	544	59	1030	115.2	5.4	686.58	0.518117	0.502574	3.36627e+08	3.50259e+08	1.49601e+08
P14923	Junction plakoglobin OS=Homo sapiens (Human) OX=9606 GN=JUP PE=1 SV=3	77	651	34	745	81.7	6.14	878.11	0.999823	0.981026	3.59658e+08	4.02748e+08	3.23457e+08
Q9NZM1	Myoferlin OS=Homo sapiens (Human) OX=9606 GN=MYOF PE=1 SV=1	44	201	70	2061	234.6	6.18	168.28	0.543164	0.715091	2.39156e+07	2.65237e+07	3.29127e+07
Q9Y4I1	Unconventional myosin-Va OS=Homo sapiens (Human) OX=9606 GN=MYO5A PE=1 SV=2	46	262	63	1855	215.3	8.48	234.56	0.913323	0.780772	2.9946e+07	2.17052e+07	3.81185e+07
P09923	Intestinal-type alkaline phosphatase OS=Homo sapiens (Human) OX=9606 GN=ALPI PE=1 SV=2	59	882	19	528	56.8	5.86	1448.53	0.327468	0.354224	5.00584e+08	5.04877e+08	1.15331e+09
O75955	Flotillin-1 OS=Homo sapiens (Human) OX=9606 GN=FLOT1 PE=1 SV=3	76	659	31	427	47.3	7.49	959.56	0.997722	0.999714	6.48212e+08	6.54619e+08	6.54476e+08
Q14204	Cytoplasmic dynein 1 heavy chain 1 OS=Homo sapiens (Human) OX=9606 GN=DYNC1H1 PE=1 SV=5	24	215	86	4646	532.1	6.4	71.24	0.918673	0.876143	1.6084e+07	1.2119e+07	2.09816e+07
Q86YS7	C2 domain-containing protein 5 OS=Homo sapiens (Human) OX=9606 GN=C2CD5 PE=1 SV=1	57	420	43	1000	110.4	5.69	507	0.967928	0.981026	1.99095e+08	2.51138e+08	2.09471e+08
Q07157	Tight junction protein ZO-1 OS=Homo sapiens (Human) OX=9606 GN=TJP1 PE=1 SV=3	55	199	62	1748	195.3	6.7	149.21	0.27167	0.0390428	5.16038e+07	7.53893e+07	2.02967e+07
P40939	Trifunctional enzyme subunit alpha, mitochondrial OS=Homo sapiens (Human) OX=9606 GN=HADHA PE=1 SV=2	62	471	36	763	82.9	9.04	759.82	0.534513	0.230479	3.14297e+08	2.15792e+08	6.22116e+08
P63010	AP-2 complex subunit beta OS=Homo sapiens (Human) OX=9606 GN=AP2B1 PE=1 SV=1	64	347	28	937	104.5	5.38	425.83	0.946438	0.697437	1.07335e+08	2.29144e+08	1.13294e+08
P42356	Phosphatidylinositol 4-kinase alpha OS=Homo sapiens (Human) OX=9606 GN=PI4KA PE=1 SV=4	43	218	69	2102	236.7	7.06	184.16	0.96133	0.981026	7.65105e+07	7.64416e+07	5.36849e+07
Q9UHB6	LIM domain and actin-binding protein 1 OS=Homo sapiens (Human) OX=9606 GN=LIMA1 PE=1 SV=1	63	296	42	759	85.2	6.84	350.35	0.468592	0.326077	1.5111e+08	1.59453e+08	5.11835e+07
O95782	AP-2 complex subunit alpha-1 OS=Homo sapiens (Human) OX=9606 GN=AP2A1 PE=1 SV=3	59	368	33	977	107.5	7.03	451.87	0.843519	0.944066	8.75895e+07	1.71973e+08	1.16607e+08
O95425	Supervillin OS=Homo sapiens (Human) OX=9606 GN=SVIL PE=1 SV=2	40	198	59	2214	247.6	6.98	160.04	0.624114	0.563673	4.55237e+07	4.53616e+07	2.11555e+07
Q6YHK3	CD109 antigen OS=Homo sapiens (Human) OX=9606 GN=CD109 PE=1 SV=2	38	459	45	1445	161.6	5.85	587.89	0.957166	0.999714	3.06545e+08	2.68428e+08	2.45906e+08
Q9NQX4	Unconventional myosin-Vc OS=Homo sapiens (Human) OX=9606 GN=MYO5C PE=1 SV=2	42	201	55	1742	202.7	7.71	159.84	0.0415634	0.00819334	1.19746e+07	9.3898e+06	5.63605e+07
P02545	Prelamin-A/C OS=Homo sapiens (Human) OX=9606 GN=LMNA PE=1 SV=1	68	383	42	664	74.1	7.02	404.03	0.373565	0.999714	2.75376e+08	1.07516e+08	1.04313e+08
P49327	Fatty acid synthase OS=Homo sapiens (Human) OX=9606 GN=FASN PE=1 SV=3	36	166	62	2511	273.3	6.44	126.29	0.936993	0.908225	1.56134e+07	1.22851e+07	1.72967e+07
P04264	Keratin, type II cytoskeletal 1 OS=Homo sapiens (Human) OX=9606 GN=KRT1 PE=1 SV=6	58	480	35	644	66	8.12	592.26	0.138197	0.307728	7.91346e+07	9.66424e+07	2.94649e+08
Q16891	MICOS complex subunit MIC60 OS=Homo sapiens (Human) OX=9606 GN=IMMT PE=1 SV=1	59	272	37	758	83.6	6.48	380.36	0.543907	0.997704	2.20078e+08	8.90624e+07	9.21197e+07
O14950	Myosin regulatory light chain 12B OS=Homo sapiens (Human) OX=9606 GN=MYL12B PE=1 SV=2	80	1218	1	172	19.8	4.84	1827.24	0.979525	0.998985	2.88984e+07	2.3222e+07	2.82378e+07
P68032	Actin, alpha cardiac muscle 1 OS=Homo sapiens (Human) OX=9606 GN=ACTC1 PE=1 SV=1	80	2505	1	377	42	5.39	4034.41	0.979525	0.997704	675335	608251	646832
P19105	Myosin regulatory light chain 12A OS=Homo sapiens (Human) OX=9606 GN=MYL12A PE=1 SV=2	81	1211	1	171	19.8	4.81	1774.19	0.983559	0.956789	1.4267e+07	1.1506e+07	1.75271e+07
P58107	Epiplakin OS=Homo sapiens (Human) OX=9606 GN=EPPK1 PE=1 SV=3	42	176	44	5088	555.3	5.62	162.84	0.788499	0.981026	1.99792e+07	1.32581e+07	1.26677e+07
Q12965	Unconventional myosin-Ie OS=Homo sapiens (Human) OX=9606 GN=MYO1E PE=1 SV=2	60	273	50	1108	127	8.92	240.62	0.554782	0.195053	5.92156e+07	4.0808e+07	1.16014e+08
P08133	Annexin A6 OS=Homo sapiens (Human) OX=9606 GN=ANXA6 PE=1 SV=3	69	431	42	673	75.8	5.6	412.07	0.435818	0.835774	1.69571e+08	2.54711e+08	3.86678e+08
Q14980	Nuclear mitotic apparatus protein 1 OS=Homo sapiens (Human) OX=9606 GN=NUMA1 PE=1 SV=2	39	183	61	2115	238.1	5.78	95.18	0.881728	0.355428	2.12393e+07	1.33898e+07	2.83741e+07
P06748	Nucleophosmin OS=Homo sapiens (Human) OX=9606 GN=NPM1 PE=1 SV=2	73	348	20	294	32.6	4.78	613.95	0.0693501	0.116892	9.16688e+08	8.32752e+08	2.51871e+08
Q13045	Protein flightless-1 homolog OS=Homo sapiens (Human) OX=9606 GN=FLII PE=1 SV=2	46	243	47	1269	144.7	6.05	221.48	0.987927	0.999714	5.7325e+07	5.53021e+07	5.61156e+07
P46940	Ras GTPase-activating-like protein IQGAP1 OS=Homo sapiens (Human) OX=9606 GN=IQGAP1 PE=1 SV=1	42	160	46	1657	189.1	6.48	146.07	0.38311	0.326606	3.57375e+07	3.47895e+07	1.15916e+07
Q14160	Protein scribble homolog OS=Homo sapiens (Human) OX=9606 GN=SCRIB PE=1 SV=4	44	173	48	1630	174.8	5.07	134.55	0.840258	0.791973	2.80233e+07	2.8048e+07	1.56889e+07
P33527	Multidrug resistance-associated protein 1 OS=Homo sapiens (Human) OX=9606 GN=ABCC1 PE=1 SV=3	41	214	47	1531	171.5	7.11	230.58	0.999689	0.919511	6.99799e+07	4.39377e+07	6.20245e+07
P07437	Tubulin beta chain OS=Homo sapiens (Human) OX=9606 GN=TUBB PE=1 SV=2	73	386	5	444	49.6	4.89	552.07	0.858158	0.929725	7.46175e+07	6.43351e+07	4.52597e+07
P42704	Leucine-rich PPR motif-containing protein, mitochondrial OS=Homo sapiens (Human) OX=9606 GN=LRPPRC PE=1 SV=3	49	166	52	1394	157.8	6.13	127.73	0.952164	0.974807	3.11909e+07	3.17061e+07	2.25114e+07
P15924	Desmoplakin OS=Homo sapiens (Human) OX=9606 GN=DSP PE=1 SV=3	26	169	64	2871	331.6	6.81	46.67	0.957166	0.984168	1.89038e+07	1.30193e+07	1.4226e+07
O94973	AP-2 complex subunit alpha-2 OS=Homo sapiens (Human) OX=9606 GN=AP2A2 PE=1 SV=2	54	209	28	939	103.9	6.96	274.94	0.902133	0.0545373	2.0899e+07	5.73358e+07	1.26596e+07
P68133	Actin, alpha skeletal muscle OS=Homo sapiens (Human) OX=9606 GN=ACTA1 PE=1 SV=1	74	2458	1	377	42	5.39	3948.2	0.621043	0.908225	414111	254027	171226
P35221	Catenin alpha-1 OS=Homo sapiens (Human) OX=9606 GN=CTNNA1 PE=1 SV=1	60	201	30	906	100	6.29	253.67	0.955084	0.984168	5.92697e+07	5.41815e+07	4.16001e+07
Q14254	Flotillin-2 OS=Homo sapiens (Human) OX=9606 GN=FLOT2 PE=1 SV=2	54	448	25	428	47	5.25	590.67	0.967928	0.999714	3.93404e+08	3.19038e+08	3.26123e+08
P11142	Heat shock cognate 71 kDa protein OS=Homo sapiens (Human) OX=9606 GN=HSPA8 PE=1 SV=1	63	394	22	646	70.9	5.52	536.69	0.995896	0.984168	1.72205e+08	1.382e+08	1.54982e+08
Q14126	Desmoglein-2 OS=Homo sapiens (Human) OX=9606 GN=DSG2 PE=1 SV=2	55	206	37	1118	122.2	5.24	150.06	0.902651	0.999714	3.60522e+07	4.84041e+07	4.93138e+07
Q9Y608	Leucine-rich repeat flightless-interacting protein 2 OS=Homo sapiens (Human) OX=9606 GN=LRRFIP2 PE=1 SV=1	40	224	25	721	82.1	6.95	310.19	0.979525	0.999714	1.34419e+08	1.14191e+08	1.08882e+08
P68371	Tubulin beta-4B chain OS=Homo sapiens (Human) OX=9606 GN=TUBB4B PE=1 SV=1	72	334	4	445	49.8	4.89	475.72	0.904523	0.891562	2.44026e+07	2.1473e+07	1.53619e+07
P35527	Keratin, type I cytoskeletal 9 OS=Homo sapiens (Human) OX=9606 GN=KRT9 PE=1 SV=3	56	225	29	623	62	5.24	295.6	0.0919647	0.331548	4.83987e+07	6.37139e+07	1.74588e+08
Q92616	eIF-2-alpha kinase activator GCN1 OS=Homo sapiens (Human) OX=9606 GN=GCN1 PE=1 SV=6	28	136	54	2671	292.6	7.47	47.81	0.983938	0.999009	1.22279e+07	1.03402e+07	9.84115e+06
Q16643	Drebrin OS=Homo sapiens (Human) OX=9606 GN=DBN1 PE=1 SV=4	61	244	30	649	71.4	4.45	240.92	0.0878576	0.00369501	1.04637e+08	1.68129e+08	2.51704e+07
Q0JRZ9	F-BAR domain only protein 2 OS=Homo sapiens (Human) OX=9606 GN=FCHO2 PE=1 SV=2	50	175	28	810	88.9	6.86	219.49	0.946438	0.388575	7.68145e+07	1.45698e+08	5.58303e+07
P24844	Myosin regulatory light polypeptide 9 OS=Homo sapiens (Human) OX=9606 GN=MYL9 PE=1 SV=4	80	811	5	172	19.8	4.92	1071.39	0.457542	0.219209	3.49429e+07	2.70441e+07	7.53814e+07
Q9ULH0	Kinase D-interacting substrate of 220 kDa OS=Homo sapiens (Human) OX=9606 GN=KIDINS220 PE=1 SV=3	36	150	49	1771	196.4	6.62	98.04	0.948751	0.989107	2.23178e+07	1.88528e+07	1.71298e+07
P42166	Lamina-associated polypeptide 2, isoform alpha OS=Homo sapiens (Human) OX=9606 GN=TMPO PE=1 SV=2	56	239	28	694	75.4	7.66	292.28	0.455197	0.937069	1.46979e+08	7.88551e+07	5.47002e+07
P55084	Trifunctional enzyme subunit beta, mitochondrial OS=Homo sapiens (Human) OX=9606 GN=HADHB PE=1 SV=3	65	346	26	474	51.3	9.41	335.62	0.583196	0.136661	1.9082e+08	1.14163e+08	3.6928e+08
Q96PE2	Rho guanine nucleotide exchange factor 17 OS=Homo sapiens (Human) OX=9606 GN=ARHGEF17 PE=1 SV=1	35	103	47	2063	221.5	6.29	70.16	0.38311	0.231469	2.45622e+07	2.79311e+07	1.9927e+07
Q86V48	Leucine zipper protein 1 OS=Homo sapiens (Human) OX=9606 GN=LUZP1 PE=1 SV=2	51	157	41	1076	120.2	8.5	146.17	0.695177	0.642092	2.5664e+07	2.70748e+07	1.39878e+07
Q6P2Q9	Pre-mRNA-processing-splicing factor 8 OS=Homo sapiens (Human) OX=9606 GN=PRPF8 PE=1 SV=2	28	143	51	2335	273.4	8.84	39.73	0.600702	0.691362	9.53459e+06	9.52566e+06	1.76491e+07
P35908	Keratin, type II cytoskeletal 2 epidermal OS=Homo sapiens (Human) OX=9606 GN=KRT2 PE=1 SV=2	74	247	25	639	65.4	8	244.12	0.577064	0.646269	2.2771e+07	2.35719e+07	5.45218e+07
Q8IVT2	Mitotic interactor and substrate of PLK1 OS=Homo sapiens (Human) OX=9606 GN=MISP PE=1 SV=1	63	201	29	679	75.3	6.83	153.91	0.0411644	0.0230104	1.07844e+08	1.14146e+08	2.21162e+07
P0DP25	Calmodulin-3 OS=Homo sapiens (Human) OX=9606 GN=CALM3 PE=1 SV=1	91	979	14	149	16.8	4.22	1527.34	0.905165	0.969539	1.46316e+09	1.3006e+09	1.02822e+09
Q9H3U1	Protein unc-45 homolog A OS=Homo sapiens (Human) OX=9606 GN=UNC45A PE=1 SV=1	50	154	35	944	103	6.07	188.06	0.903905	0.791973	4.03192e+07	3.39524e+07	5.25769e+07
O75643	U5 small nuclear ribonucleoprotein 200 kDa helicase OS=Homo sapiens (Human) OX=9606 GN=SNRNP200 PE=1 SV=2	28	124	45	2136	244.4	6.06	59.25	0.540282	0.513987	7.63131e+06	7.61048e+06	1.66467e+07
Q9UM54	Unconventional myosin-VI OS=Homo sapiens (Human) OX=9606 GN=MYO6 PE=1 SV=4	39	130	42	1294	149.6	8.53	102.87	0.743155	0.266252	1.7766e+07	9.25412e+06	3.03736e+07
O43491	Band 4.1-like protein 2 OS=Homo sapiens (Human) OX=9606 GN=EPB41L2 PE=1 SV=1	48	162	38	1005	112.5	5.44	124.5	0.936993	0.999714	4.36119e+07	3.10172e+07	2.97004e+07
O75128	Protein cordon-bleu OS=Homo sapiens (Human) OX=9606 GN=COBL PE=1 SV=2	44	143	41	1261	135.5	7.75	100.24	0.956228	0.658931	3.01512e+07	4.94604e+07	2.30902e+07
P38646	Stress-70 protein, mitochondrial OS=Homo sapiens (Human) OX=9606 GN=HSPA9 PE=1 SV=2	56	281	31	679	73.6	6.16	302.42	0.983559	0.958663	1.1451e+08	9.21504e+07	1.20077e+08
P08238	Heat shock protein HSP 90-beta OS=Homo sapiens (Human) OX=9606 GN=HSP90AB1 PE=1 SV=4	54	192	22	724	83.2	5.03	183.25	0.983559	0.981026	2.95406e+07	2.50371e+07	3.07228e+07
P60660	Myosin light polypeptide 6 OS=Homo sapiens (Human) OX=9606 GN=MYL6 PE=1 SV=2	88	1128	14	151	16.9	4.65	1851.13	0.501282	0.40408	1.87738e+09	1.52627e+09	3.13549e+09
Q02218	2-oxoglutarate dehydrogenase, mitochondrial OS=Homo sapiens (Human) OX=9606 GN=OGDH PE=1 SV=3	56	128	42	1023	115.9	6.86	131.36	0.936993	0.979731	3.27038e+07	2.56956e+07	2.27282e+07
O15439	Multidrug resistance-associated protein 4 OS=Homo sapiens (Human) OX=9606 GN=ABCC4 PE=1 SV=3	41	154	41	1325	149.4	8.19	129.1	0.831979	0.744443	3.04486e+07	2.47122e+07	4.4485e+07
Q04695	Keratin, type I cytoskeletal 17 OS=Homo sapiens (Human) OX=9606 GN=KRT17 PE=1 SV=2	78	402	23	432	48.1	5.02	425.18	0.200876	0.184705	2.46799e+08	2.36454e+08	7.48344e+07
P13645	Keratin, type I cytoskeletal 10 OS=Homo sapiens (Human) OX=9606 GN=KRT10 PE=1 SV=6	55	282	28	584	58.8	5.21	324.4	0.0571012	0.230479	5.29578e+07	6.77562e+07	2.18381e+08
P08729	Keratin, type II cytoskeletal 7 OS=Homo sapiens (Human) OX=9606 GN=KRT7 PE=1 SV=5	60	371	22	469	51.4	5.48	467.57	0.161327	0.159737	2.21715e+08	1.9736e+08	6.86032e+07
Q99755	Phosphatidylinositol 4-phosphate 5-kinase type-1 alpha OS=Homo sapiens (Human) OX=9606 GN=PIP5K1A PE=1 SV=1	48	191	20	562	62.6	8.21	202.56	0.79845	0.062407	5.15233e+07	1.10223e+08	2.92386e+07
P09493	Tropomyosin alpha-1 chain OS=Homo sapiens (Human) OX=9606 GN=TPM1 PE=1 SV=2	56	372	9	284	32.7	4.74	540.24	0.017845	0.855628	4.10897e+07	1.37826e+08	1.82612e+08
P0DMV9	Heat shock 70 kDa protein 1B OS=Homo sapiens (Human) OX=9606 GN=HSPA1B PE=1 SV=1	60	239	25	641	70	5.66	267.25	0.955084	0.981026	5.50698e+07	5.56339e+07	6.31937e+07
P48681	Nestin OS=Homo sapiens (Human) OX=9606 GN=NES PE=1 SV=2	39	109	46	1621	177.3	4.36	64.63	0.00536096	0.00983096	3.02697e+07	2.58587e+07	5.22386e+06
Q9NYL9	Tropomodulin-3 OS=Homo sapiens (Human) OX=9606 GN=TMOD3 PE=1 SV=1	58	390	18	352	39.6	5.19	584.34	0.957131	0.859019	2.84109e+08	5.05839e+08	3.05714e+08
P27105	Erythrocyte band 7 integral membrane protein OS=Homo sapiens (Human) OX=9606 GN=STOM PE=1 SV=3	69	494	18	288	31.7	7.88	667.29	0.952164	0.986781	6.61996e+08	5.95526e+08	5.46478e+08
O15230	Laminin subunit alpha-5 OS=Homo sapiens (Human) OX=9606 GN=LAMA5 PE=1 SV=8	17	124	43	3695	399.5	7.02	62.96	0.977811	0.981026	1.40545e+07	9.71215e+06	1.12919e+07
P05023	Sodium/potassium-transporting ATPase subunit alpha-1 OS=Homo sapiens (Human) OX=9606 GN=ATP1A1 PE=1 SV=1	41	172	35	1023	112.8	5.49	143.62	0.978699	0.918618	5.33375e+07	4.07365e+07	5.59208e+07
Q8WXH0	Nesprin-2 OS=Homo sapiens (Human) OX=9606 GN=SYNE2 PE=1 SV=3	10	93	56	6885	795.9	5.36	22.65	0.138199	0.159737	1.16565e+07	1.04881e+07	1.78122e+06
tr	EGFP EGFP	78	666	16	239	26.9	5.94	1012.66	0.0049452	0.00412605	3.1166e+08	3.00741e+08	1.65863e+09
Q99569	Plakophilin-4 OS=Homo sapiens (Human) OX=9606 GN=PKP4 PE=1 SV=2	47	139	40	1192	131.8	8.94	90.97	0.767195	0.840305	3.56183e+07	3.20918e+07	2.12262e+07
Q9Y4F1	FERM, ARHGEF and pleckstrin domain-containing protein 1 OS=Homo sapiens (Human) OX=9606 GN=FARP1 PE=1 SV=1	47	127	32	1045	118.6	8.15	111.22	0.651383	0.613425	1.72747e+07	1.4904e+07	3.06334e+07
P06753	Tropomyosin alpha-3 chain OS=Homo sapiens (Human) OX=9606 GN=TPM3 PE=1 SV=2	57	438	9	285	32.9	4.72	670.46	0.0168887	0.291781	1.13147e+08	2.42877e+08	4.98116e+08
P67936	Tropomyosin alpha-4 chain OS=Homo sapiens (Human) OX=9606 GN=TPM4 PE=1 SV=3	71	456	14	248	28.5	4.69	688.22	0.0121063	0.775085	7.25174e+07	2.40449e+08	3.8322e+08
P06576	ATP synthase subunit beta, mitochondrial OS=Homo sapiens (Human) OX=9606 GN=ATP5F1B PE=1 SV=3	71	178	24	529	56.5	5.4	216.45	0.990179	0.979595	4.87019e+07	5.70761e+07	4.93671e+07
Q10567	AP-1 complex subunit beta-1 OS=Homo sapiens (Human) OX=9606 GN=AP1B1 PE=1 SV=2	40	160	13	949	104.6	5.06	188.44	0.905196	0.430749	8.26678e+06	9.96234e+06	3.21504e+06
Q6NW34	Nucleolus and neural progenitor protein OS=Homo sapiens (Human) OX=9606 GN=NEPRO PE=1 SV=3	56	195	28	567	64.5	9.74	252.55	1.57572e-16	1.85548e-16	3.54204e+08	2.71723e+08	1.1607e+06
Q96PY5	Formin-like protein 2 OS=Homo sapiens (Human) OX=9606 GN=FMNL2 PE=1 SV=3	36	150	27	1086	123.2	7.4	116.15	0.169406	0.644615	1.61897e+07	2.56228e+07	5.19196e+07
P08865	40S ribosomal protein SA OS=Homo sapiens (Human) OX=9606 GN=RPSA PE=1 SV=4	58	239	16	295	32.8	4.87	398.33	0.987927	0.534937	1.55625e+08	3.34863e+08	1.50563e+08
Q5M775	Cytospin-B OS=Homo sapiens (Human) OX=9606 GN=SPECC1 PE=1 SV=1	43	152	36	1068	118.5	6.7	192.43	0.948751	0.834144	4.15785e+07	3.19356e+07	5.13893e+07
P29144	Tripeptidyl-peptidase 2 OS=Homo sapiens (Human) OX=9606 GN=TPP2 PE=1 SV=4	42	111	38	1249	138.3	6.32	87.26	0.107838	0.0313917	1.16135e+07	8.16817e+06	3.76464e+07
P11021	Endoplasmic reticulum chaperone BiP OS=Homo sapiens (Human) OX=9606 GN=HSPA5 PE=1 SV=2	42	201	23	654	72.3	5.16	246.34	0.954806	0.999714	4.38932e+07	5.39821e+07	5.31606e+07
P07951	Tropomyosin beta chain OS=Homo sapiens (Human) OX=9606 GN=TPM2 PE=1 SV=1	57	406	8	284	32.8	4.7	560.35	0.00671312	0.19713	9.42036e+06	2.39322e+07	6.446e+07
Q9BY89	Uncharacterized protein KIAA1671 OS=Homo sapiens (Human) OX=9606 GN=KIAA1671 PE=1 SV=2	34	84	39	1806	196.6	8.47	29.7	0.478847	0.202094	1.3e+07	1.69562e+07	4.97964e+06
P07355	Annexin A2 OS=Homo sapiens (Human) OX=9606 GN=ANXA2 PE=1 SV=2	68	272	24	339	38.6	7.75	298.77	0.201591	0.0290901	2.62244e+08	3.66894e+08	7.65347e+07
[truncated: 2,272 more rows]

## Sheet: NEPRO TMT IP-MS
Accession	Description	Coverage [%]	# Peptides	# PSMs	# Unique Peptides	# AAs	MW [kDa]	calc. pI	Score Sequest HT: Sequest HT	Abundance Ratio: (NEPRO R94C IP) / (NEPRO IP)	Abundance Ratio: (NEPRO V291M IP) / (NEPRO IP)	Abundance Ratio: (NEPRO L145F IP) / (NEPRO IP)	Abundance Ratio Adj. P-Value: (NEPRO R94C IP) / (NEPRO IP)	Abundance Ratio Adj. P-Value: (NEPRO V291M IP) / (NEPRO IP)	Abundance Ratio Adj. P-Value: (NEPRO L145F IP) / (NEPRO IP)	Abundances (Grouped): NEPRO R94C IP	Abundances (Grouped): NEPRO V291M IP	Abundances (Grouped): NEPRO IP	Abundances (Grouped): NEPRO L145F IP	Abundances (Grouped): GFP IP
[truncated: 3,970 more rows]
