# Supplementary material for: RNase MRP subunit composition and role in 40S ribosome biogenesis
Source: Nat Struct Mol Biol. 2025 Oct 24;33(1):20–33. doi: 10.1038/s41594-025-01690-7 (PMC12819141; doi:10.1038/s41594-025-01690-7)
Supplement: Supplementary file 5 — DESeq2 results for RNA sequencing analysis. [file 41594_2025_1690_MOESM5_ESM.xlsx]

## Sheet: RMP24_DESeq2_RIPSeq
Symbol	gene_name	transcript_id	RefSeq.IDs	baseMean	log2FoldChange	lfcSE	stat	pvalue	padj	Significance	log10padj
ENSG00000269900.3	NA	NA	NA	878725	7.74437	0.466512	16.6006	6.904e-62	4.49273e-58	up	57.3475
ENSG00000277027.1	NA	NA	NA	878725	7.74441	0.466532	16.6	6.97412e-62	4.49273e-58	up	57.3475
ENSG00000259001.3	NA	NA	NA	17612.4	3.04132	0.74781	4.06697	4.76278e-05	0.15365	notsig	0.813466
ENSG00000277209.1	NA	NA	NA	17612.2	3.04129	0.747869	4.06661	4.77027e-05	0.15365	notsig	0.813466
ENSG00000000003.14	TSPAN6	ENST00000373020.8	NA	431.838	-0.0192359	0.2524	-0.0762121	0.93925	0.999949	notsig	2.20684e-05
ENSG00000000419.12	DPM1	ENST00000371584.8	NM_003859	209.909	0.0355912	0.305153	0.116634	0.90715	0.999949	notsig	2.20684e-05
ENSG00000000457.13	SCYL3	ENST00000367772.8	NM_181093	236.667	-0.0681791	0.251798	-0.270769	0.786569	0.999949	notsig	2.20684e-05
ENSG00000000460.16	C1orf112	ENST00000286031.10	NM_018186	545.141	0.0481778	0.200505	0.240283	0.810111	0.999949	notsig	2.20684e-05
ENSG00000000971.15	CFH	ENST00000367429.8	NM_000186	58.0192	-0.157222	0.48811	-0.322103	0.747375	0.999949	notsig	2.20684e-05
ENSG00000001036.13	FUCA2	ENST00000002165.10	NM_032020	511.446	-0.00387742	0.221492	-0.0175059	0.986033	0.999949	notsig	2.20684e-05
ENSG00000001084.10	GCLC	ENST00000229416.10	NA	764.286	0.235684	0.181627	1.29763	0.194416	0.999949	notsig	2.20684e-05
ENSG00000001167.14	NFYA	ENST00000341376.10	NA	389.015	-0.0864181	0.218116	-0.396202	0.691956	0.999949	notsig	2.20684e-05
ENSG00000001460.17	STPG1	ENST00000374409.5	NM_178122	81.0451	-0.649861	0.396457	-1.63917	0.101177	0.999949	notsig	2.20684e-05
ENSG00000001461.16	NIPAL3	ENST00000374399.8	NM_020448	360.456	0.153775	0.223943	0.686672	0.49229	0.999949	notsig	2.20684e-05
ENSG00000001497.16	LAS1L	ENST00000374811.7	NM_031206	758.494	0.0963796	0.1903	0.506461	0.612533	0.999949	notsig	2.20684e-05
ENSG00000001617.11	SEMA3F	ENST00000002829.7	NM_004186	118.103	-0.027396	0.332734	-0.0823362	0.934379	0.999949	notsig	2.20684e-05
ENSG00000001629.9	ANKIB1	ENST00000265742.7	NA	1166.16	0.137981	0.160008	0.862339	0.388501	0.999949	notsig	2.20684e-05
ENSG00000001630.15	CYP51A1	ENST00000003100.12	NA	1282.33	0.0264096	0.167944	0.157252	0.875046	0.999949	notsig	2.20684e-05
ENSG00000001631.15	KRIT1	ENST00000394507.5	NA	806.432	0.184364	0.164291	1.12218	0.261785	0.999949	notsig	2.20684e-05
ENSG00000002016.17	RAD52	ENST00000358495.7	NM_134424	221.835	-0.082886	0.261934	-0.316439	0.75167	0.999949	notsig	2.20684e-05
ENSG00000002330.13	BAD	ENST00000394532.7	NM_032989	41.8233	0.16904	0.567316	0.297965	0.76573	0.999949	notsig	2.20684e-05
ENSG00000002549.12	LAP3	ENST00000226299.8	NA	201.876	-0.130436	0.296608	-0.439757	0.660113	0.999949	notsig	2.20684e-05
ENSG00000002746.14	HECW1	ENST00000395891.6	NM_015052	74.4387	0.135787	0.434972	0.312173	0.754909	0.999949	notsig	2.20684e-05
ENSG00000002822.15	MAD1L1	ENST00000406869.5	NM_003550	64.5218	-0.0992473	0.461118	-0.215232	0.829586	0.999949	notsig	2.20684e-05
ENSG00000002834.17	LASP1	ENST00000318008.10	NM_006148	2079.32	0.00469719	0.148705	0.0315872	0.974801	0.999949	notsig	2.20684e-05
ENSG00000002919.14	SNX11	ENST00000393405.6	NA	104.494	-0.365652	0.35998	-1.01576	0.309746	0.999949	notsig	2.20684e-05
ENSG00000003056.7	M6PR	ENST00000000412.7	NA	995.24	0.0764261	0.166863	0.458017	0.64694	0.999949	notsig	2.20684e-05
ENSG00000003096.13	KLHL13	ENST00000539496.5	NM_033495	671.563	-0.0112518	0.203334	-0.0553364	0.95587	0.999949	notsig	2.20684e-05
ENSG00000003137.8	CYP26B1	ENST00000001146.6	NM_019885	132.703	-0.521592	0.320218	-1.62887	0.103341	0.999949	notsig	2.20684e-05
ENSG00000003249.13	DBNDD1	ENST00000568838.1	NM_024043	146.454	0.321863	0.317706	1.01308	0.31102	0.999949	notsig	2.20684e-05
ENSG00000003393.14	ALS2	ENST00000264276.10	NM_020919	250.462	0.295905	0.245775	1.20397	0.228602	0.999949	notsig	2.20684e-05
ENSG00000003400.14	CASP10	ENST00000286186.10	NM_032977	179.905	0.136938	0.277523	0.493429	0.621709	0.999949	notsig	2.20684e-05
ENSG00000003402.19	CFLAR	ENST00000309955.7	NM_003879	811.746	0.00904587	0.203269	0.0445019	0.964504	0.999949	notsig	2.20684e-05
ENSG00000003436.14	TFPI	ENST00000233156.7	NM_006287	2476.37	0.0660218	0.163524	0.403743	0.686402	0.999949	notsig	2.20684e-05
ENSG00000003509.15	NDUFAF7	ENST00000002125.8	NM_144736	84.3574	-0.151203	0.40182	-0.376295	0.706698	0.999949	notsig	2.20684e-05
ENSG00000003756.16	RBM5	ENST00000347869.7	NM_005778	974.14	-0.135829	0.173779	-0.781622	0.434437	0.999949	notsig	2.20684e-05
ENSG00000003989.16	SLC7A2	ENST00000004531.14	NM_003046	6009.73	-0.0477389	0.1345	-0.354936	0.722638	0.999949	notsig	2.20684e-05
ENSG00000004059.10	ARF5	ENST00000000233.9	NM_001662	482.49	0.0333811	0.22214	0.15027	0.880551	0.999949	notsig	2.20684e-05
ENSG00000004139.13	SARM1	ENST00000585482.5	NM_015077	145.213	0.28308	0.304357	0.930094	0.352322	0.999949	notsig	2.20684e-05
ENSG00000004142.11	POLDIP2	ENST00000540200.5	NM_015584	934.356	0.138537	0.171356	0.808475	0.418817	0.999949	notsig	2.20684e-05
ENSG00000004399.12	PLXND1	ENST00000324093.8	NM_015103	1020.88	-0.211043	0.177529	-1.18878	0.234527	0.999949	notsig	2.20684e-05
ENSG00000004455.16	AK2	ENST00000354858.10	NM_001625	1987.71	-0.0594398	0.151914	-0.391274	0.695595	0.999949	notsig	2.20684e-05
ENSG00000004478.7	FKBP4	ENST00000001008.5	NA	1615.17	-0.0879466	0.144072	-0.610436	0.541573	0.999949	notsig	2.20684e-05
ENSG00000004487.15	KDM1A	ENST00000400181.8	NM_015013	1509.17	0.0369722	0.139915	0.264247	0.79159	0.999949	notsig	2.20684e-05
ENSG00000004534.14	RBM6	ENST00000266022.8	NM_005777	379.482	0.00881508	0.218479	0.0403474	0.967816	0.999949	notsig	2.20684e-05
ENSG00000004660.14	CAMKK1	ENST00000381769.6	NM_032294, NM_172206, NM_172207	115.397	-0.472232	0.362872	-1.30137	0.193131	0.999949	notsig	2.20684e-05
ENSG00000004700.15	RECQL	ENST00000444129.6	NM_002907	618.183	-0.0610982	0.224304	-0.27239	0.785322	0.999949	notsig	2.20684e-05
ENSG00000004766.15	VPS50	ENST00000305866.9	NM_017667	278.378	0.167514	0.247204	0.677633	0.498004	0.999949	notsig	2.20684e-05
ENSG00000004777.18	ARHGAP33	ENST00000314737.9	NA	53.9055	-0.527503	0.559159	-0.943387	0.345483	0.999949	notsig	2.20684e-05
ENSG00000004779.9	NDUFAB1	ENST00000570319.5	NM_005003	427.565	0.0131898	0.259195	0.0508877	0.959415	0.999949	notsig	2.20684e-05
ENSG00000004799.7	PDK4	ENST00000005178.5	NM_002612	577.563	-0.0362518	0.261365	-0.138702	0.889686	0.999949	notsig	2.20684e-05
ENSG00000004864.13	SLC25A13	ENST00000416240.6	NM_014251	709.808	0.0795591	0.174739	0.455302	0.648892	0.999949	notsig	2.20684e-05
ENSG00000004866.19	ST7	ENST00000265437.9	NM_021908	520.405	0.110711	0.187006	0.592016	0.55384	0.999949	notsig	2.20684e-05
ENSG00000004897.11	CDC27	ENST00000531206.5	NA	2868.72	0.142997	0.139024	1.02857	0.30368	0.999949	notsig	2.20684e-05
ENSG00000004961.14	HCCS	ENST00000321143.8	NA	563.319	-0.0366215	0.212344	-0.172463	0.863074	0.999949	notsig	2.20684e-05
ENSG00000004975.11	DVL2	ENST00000005340.9	NM_004422	394.14	-0.0842059	0.223673	-0.376469	0.706568	0.999949	notsig	2.20684e-05
ENSG00000005007.12	UPF1	ENST00000599848.5	NM_002911	494.593	-0.0152642	0.221446	-0.06893	0.945045	0.999949	notsig	2.20684e-05
ENSG00000005020.12	SKAP2	ENST00000345317.6	NA	153.748	0.258241	0.32242	0.800945	0.423164	0.999949	notsig	2.20684e-05
ENSG00000005022.5	SLC25A5	ENST00000317881.8	NM_001152	5618.64	0.135177	0.148829	0.908271	0.363735	0.999949	notsig	2.20684e-05
ENSG00000005059.15	CCDC109B	ENST00000394650.6	NM_017918	210.796	0.0387633	0.2911	0.133161	0.894066	0.999949	notsig	2.20684e-05
ENSG00000005073.5	HOXA11	ENST00000006015.3	NA	84.125	-0.475415	0.39352	-1.20811	0.227004	0.999949	notsig	2.20684e-05
ENSG00000005075.15	POLR2J	ENST00000393794.4	NM_006234	259.917	0.081901	0.29549	0.27717	0.781649	0.999949	notsig	2.20684e-05
ENSG00000005100.12	DHX33	ENST00000225296.7	NM_020162	1140.25	-0.0882626	0.160272	-0.550705	0.581836	0.999949	notsig	2.20684e-05
ENSG00000005102.12	MEOX1	ENST00000318579.8	NA	65.9875	-0.220819	0.43464	-0.50805	0.611418	0.999949	notsig	2.20684e-05
ENSG00000005156.11	LIG3	ENST00000378526.8	NM_013975	996.51	0.0468446	0.163354	0.286768	0.77429	0.999949	notsig	2.20684e-05
ENSG00000005175.9	RPAP3	ENST00000005386.7	NA	653.013	0.0713543	0.190117	0.375317	0.707425	0.999949	notsig	2.20684e-05
ENSG00000005189.19	AC004381.6	ENST00000261377.10	NA	110.324	-0.76338	0.364219	-2.09594	0.0360877	0.999949	notsig	2.20684e-05
ENSG00000005194.14	CIAPIN1	ENST00000394391.8	NM_020313	356.602	-0.0221478	0.213504	-0.103735	0.91738	0.999949	notsig	2.20684e-05
ENSG00000005206.16	SPPL2B	ENST00000613503.4	NM_020172	237.39	0.00543302	0.280737	0.0193527	0.98456	0.999949	notsig	2.20684e-05
ENSG00000005238.19	FAM214B	ENST00000378561.5	NM_025182	58.8178	0.542464	0.477247	1.13665	0.255683	0.999949	notsig	2.20684e-05
ENSG00000005249.12	PRKAR2B	ENST00000265717.4	NA	264.748	0.182335	0.247064	0.738008	0.460509	0.999949	notsig	2.20684e-05
ENSG00000005302.17	MSL3	ENST00000312196.8	NM_006800	282.978	-0.23374	0.253284	-0.922839	0.356091	0.999949	notsig	2.20684e-05
ENSG00000005339.14	CREBBP	ENST00000262367.9	NM_004380	2284.95	-0.150032	0.149508	-1.0035	0.315619	0.999949	notsig	2.20684e-05
ENSG00000005436.13	GCFC2	ENST00000321027.7	NM_003203	904.468	0.147739	0.166842	0.885502	0.375886	0.999949	notsig	2.20684e-05
ENSG00000005448.16	WDR54	ENST00000348227.4	NM_032118	110.288	0.264878	0.36639	0.722941	0.469716	0.999949	notsig	2.20684e-05
ENSG00000005469.11	CROT	ENST00000419147.6	NM_021151	54.7051	-0.0526468	0.517779	-0.101678	0.919012	0.999949	notsig	2.20684e-05
ENSG00000005483.20	KMT2E	ENST00000311117.7	NA	1317.52	0.0872826	0.154248	0.565861	0.571488	0.999949	notsig	2.20684e-05
ENSG00000005486.16	RHBDD2	ENST00000006777.10	NM_020684	451.941	-0.173817	0.208536	-0.833509	0.404558	0.999949	notsig	2.20684e-05
ENSG00000005700.14	IBTK	ENST00000306270.11	NM_015525	717.091	0.155285	0.170514	0.910688	0.36246	0.999949	notsig	2.20684e-05
ENSG00000005801.16	ZNF195	ENST00000620374.4	NA	439.014	0.0828747	0.205179	0.403915	0.686275	0.999949	notsig	2.20684e-05
ENSG00000005810.17	MYCBP2	ENST00000357337.10	NM_015057	2149.76	-0.0855114	0.165735	-0.515953	0.605887	0.999949	notsig	2.20684e-05
ENSG00000005812.10	FBXL3	ENST00000355619.9	NA	801.946	0.238684	0.167348	1.42627	0.15379	0.999949	notsig	2.20684e-05
ENSG00000005882.11	PDK2	ENST00000503176.5	NM_002611	193.673	-0.294178	0.286645	-1.02628	0.30476	0.999949	notsig	2.20684e-05
ENSG00000005884.17	ITGA3	ENST00000007722.11	NM_005501	394.264	-0.148696	0.259904	-0.572116	0.567243	0.999949	notsig	2.20684e-05
ENSG00000005889.15	ZFX	ENST00000379188.7	NM_003410	2065.4	-0.00254069	0.135706	-0.018722	0.985063	0.999949	notsig	2.20684e-05
ENSG00000005893.15	LAMP2	ENST00000434600.6	NA	1527.82	0.157591	0.161646	0.974916	0.329602	0.999949	notsig	2.20684e-05
ENSG00000006007.11	GDE1	ENST00000353258.7	NM_016641	839.515	0.13643	0.162504	0.839549	0.401161	0.999949	notsig	2.20684e-05
ENSG00000006015.17	C19orf60	ENST00000358607.10	NM_017967	47.6269	-0.359179	0.550963	-0.651913	0.514458	0.999949	notsig	2.20684e-05
ENSG00000006025.11	OSBPL7	ENST00000007414.7	NA	63.0921	-0.256248	0.479287	-0.534643	0.592896	0.999949	notsig	2.20684e-05
ENSG00000006047.12	YBX2	ENST00000007699.9	NM_015982	31.4445	0.143403	0.634605	0.225973	0.821223	0.999949	notsig	2.20684e-05
ENSG00000006062.13	MAP3K14	ENST00000376926.8	NM_003954	115.713	-0.359641	0.361314	-0.995371	0.319556	0.999949	notsig	2.20684e-05
ENSG00000006118.14	TMEM132A	ENST00000005286.8	NM_017870	289.969	-0.229988	0.235531	-0.976466	0.328834	0.999949	notsig	2.20684e-05
ENSG00000006125.16	AP2B1	ENST00000618940.4	NA	5516.71	-0.0172115	0.134528	-0.12794	0.898196	0.999949	notsig	2.20684e-05
ENSG00000006194.9	ZNF263	ENST00000219069.5	NA	169.27	-0.372578	0.288289	-1.29238	0.196226	0.999949	notsig	2.20684e-05
ENSG00000006282.20	SPATA20	ENST00000006658.10	NM_022827	433.698	0.119172	0.206549	0.576965	0.563963	0.999949	notsig	2.20684e-05
ENSG00000006327.13	TNFRSF12A	ENST00000575124.1	NA	52.7214	0.0960772	0.526308	0.182549	0.855152	0.999949	notsig	2.20684e-05
ENSG00000006432.15	MAP3K9	ENST00000555993.6	NA	940.443	-0.0281436	0.17273	-0.162934	0.87057	0.999949	notsig	2.20684e-05
ENSG00000006451.7	RALA	ENST00000005257.6	NM_005402	344.024	0.247947	0.229038	1.08256	0.279005	0.999949	notsig	2.20684e-05
ENSG00000006453.13	BAIAP2L1	ENST00000005260.8	NM_018842	1400.91	-0.0833624	0.143224	-0.582041	0.560539	0.999949	notsig	2.20684e-05
ENSG00000006459.10	KDM7A	ENST00000397560.6	NM_030647	346.209	-0.117091	0.224011	-0.522702	0.601182	0.999949	notsig	2.20684e-05
ENSG00000006530.15	AGK	ENST00000355413.8	NM_018238	333.821	0.0807689	0.217981	0.370531	0.710987	0.999949	notsig	2.20684e-05
ENSG00000006534.15	ALDH3B1	ENST00000342456.10	NM_000694	986.791	-0.115899	0.178249	-0.650206	0.515559	0.999949	notsig	2.20684e-05
ENSG00000006576.16	PHTF2	ENST00000416283.6	NM_020432	1173.07	0.035614	0.157773	0.22573	0.821412	0.999949	notsig	2.20684e-05
ENSG00000006607.13	FARP2	ENST00000264042.7	NA	252.002	0.129405	0.245947	0.526148	0.598785	0.999949	notsig	2.20684e-05
ENSG00000006611.15	USH1C	ENST00000005226.11	NM_005709	190.342	0.0873704	0.280445	0.311542	0.755388	0.999949	notsig	2.20684e-05
ENSG00000006625.17	GGCT	ENST00000275428.8	NM_024051	234.472	0.0397573	0.274549	0.144809	0.884861	0.999949	notsig	2.20684e-05
ENSG00000006634.7	DBF4	ENST00000265728.5	NM_006716	691.163	0.201799	0.180737	1.11653	0.264193	0.999949	notsig	2.20684e-05
ENSG00000006638.11	TBXA2R	ENST00000411851.3	NA	80.0772	-0.216599	0.438549	-0.493899	0.621378	0.999949	notsig	2.20684e-05
ENSG00000006652.13	IFRD1	ENST00000403825.7	NM_001550	1027.96	0.0963022	0.186471	0.516447	0.605542	0.999949	notsig	2.20684e-05
ENSG00000006695.10	COX10	ENST00000261643.7	NM_001303	377.105	0.0180427	0.208882	0.0863775	0.931166	0.999949	notsig	2.20684e-05
ENSG00000006704.10	GTF2IRD1	ENST00000455841.6	NM_016328	484.719	-0.0305531	0.19201	-0.159123	0.873572	0.999949	notsig	2.20684e-05
ENSG00000006712.14	PAF1	ENST00000221265.7	NA	572.416	0.140284	0.181818	0.771564	0.440373	0.999949	notsig	2.20684e-05
ENSG00000006715.15	VPS41	ENST00000310301.8	NA	500.883	0.103679	0.188854	0.54899	0.583012	0.999949	notsig	2.20684e-05
ENSG00000006740.16	ARHGAP44	ENST00000379672.9	NM_014859	112.65	-0.16497	0.345606	-0.477337	0.633122	0.999949	notsig	2.20684e-05
ENSG00000006744.18	ELAC2	ENST00000338034.8	NA	559.385	-0.193356	0.183938	-1.0512	0.293165	0.999949	notsig	2.20684e-05
ENSG00000006756.15	ARSD	ENST00000381154.5	NA	37.1708	0.160865	0.569265	0.282584	0.777496	0.999949	notsig	2.20684e-05
ENSG00000006757.11	PNPLA4	ENST00000381042.8	NM_004650	238.238	0.0657921	0.259717	0.253323	0.800019	0.999949	notsig	2.20684e-05
ENSG00000006831.9	ADIPOR2	ENST00000357103.4	NM_024551	1430.5	0.0672336	0.140889	0.477211	0.633212	0.999949	notsig	2.20684e-05
ENSG00000007038.10	PRSS21	ENST00000005995.7	NM_006799	537.276	-0.11849	0.188394	-0.628947	0.529384	0.999949	notsig	2.20684e-05
ENSG00000007047.14	MARK4	ENST00000262891.8	NM_031417	118.761	0.0304919	0.359278	0.08487	0.932365	0.999949	notsig	2.20684e-05
ENSG00000007080.10	CCDC124	ENST00000597436.5	NM_138442	52.5805	0.0755656	0.487526	0.154998	0.876823	0.999949	notsig	2.20684e-05
ENSG00000007168.12	PAFAH1B1	ENST00000397195.9	NM_000430	1681.36	0.0318042	0.145668	0.218333	0.827169	0.999949	notsig	2.20684e-05
ENSG00000007202.14	KIAA0100	ENST00000528896.6	NM_014680	2492.84	-0.132807	0.140932	-0.94235	0.346013	0.999949	notsig	2.20684e-05
ENSG00000007264.14	MATK	ENST00000395045.6	NM_139355	52.0085	-0.161619	0.572651	-0.282229	0.777768	0.999949	notsig	2.20684e-05
ENSG00000007341.18	ST7L	ENST00000358039.8	NA	194.668	0.233522	0.276942	0.843215	0.399108	0.999949	notsig	2.20684e-05
ENSG00000007350.16	TKTL1	ENST00000369915.7	NM_012253	138.092	-0.0188761	0.330294	-0.0571493	0.954426	0.999949	notsig	2.20684e-05
ENSG00000007372.20	PAX6	ENST00000419022.5	NM_001604	91.4431	-0.316898	0.387756	-0.817261	0.413779	0.999949	notsig	2.20684e-05
ENSG00000007376.7	RPUSD1	ENST00000561734.5	NM_058192	168.043	-0.215286	0.332341	-0.647786	0.517124	0.999949	notsig	2.20684e-05
ENSG00000007392.16	LUC7L	ENST00000293872.12	NM_201412	433.094	0.0242313	0.214865	0.112775	0.910209	0.999949	notsig	2.20684e-05
ENSG00000007520.3	TSR3	ENST00000007390.2	NM_001001410	109.774	0.124209	0.390894	0.317756	0.75067	0.999949	notsig	2.20684e-05
ENSG00000007541.16	PIGQ	ENST00000026218.9	NM_004204	208.873	0.0664683	0.271892	0.244466	0.80687	0.999949	notsig	2.20684e-05
ENSG00000007545.15	CRAMP1	ENST00000397412.7	NA	401.031	-0.229704	0.223244	-1.02894	0.30351	0.999949	notsig	2.20684e-05
ENSG00000007866.18	TEAD3	ENST00000338863.11	NA	153.1	0.185734	0.304174	0.610619	0.541452	0.999949	notsig	2.20684e-05
ENSG00000007923.15	DNAJC11	ENST00000377577.9	NM_018198	460.673	-0.0514839	0.206004	-0.249917	0.802652	0.999949	notsig	2.20684e-05
ENSG00000007944.14	MYLIP	ENST00000356840.7	NM_013262	521.5	0.21402	0.199668	1.07188	0.283773	0.999949	notsig	2.20684e-05
ENSG00000007968.6	E2F2	ENST00000361729.2	NM_004091	442.41	-0.270519	0.213683	-1.26598	0.20552	0.999949	notsig	2.20684e-05
ENSG00000008018.8	PSMB1	ENST00000262193.6	NM_002793	695.531	-0.075463	0.197031	-0.383001	0.701719	0.999949	notsig	2.20684e-05
ENSG00000008083.13	JARID2	ENST00000341776.6	NM_004973	501.105	-0.126001	0.192042	-0.656108	0.511754	0.999949	notsig	2.20684e-05
ENSG00000008086.11	CDKL5	ENST00000379989.6	NM_003159	265.348	0.0664679	0.256278	0.259359	0.795358	0.999949	notsig	2.20684e-05
ENSG00000008128.22	CDK11A	ENST00000378633.5	NM_024011	63.8761	-0.525761	0.451162	-1.16535	0.243877	0.999949	notsig	2.20684e-05
ENSG00000008130.15	NADK	ENST00000378625.5	NM_023018	717.149	-0.182644	0.174409	-1.04721	0.295001	0.999949	notsig	2.20684e-05
ENSG00000008256.15	CYTH3	ENST00000396741.3	NM_004227	625.041	-0.117651	0.181054	-0.649812	0.515813	0.999949	notsig	2.20684e-05
ENSG00000008277.14	ADAM22	ENST00000265727.11	NM_021723	357.872	-0.132903	0.232517	-0.571583	0.567605	0.999949	notsig	2.20684e-05
ENSG00000008282.8	SYPL1	ENST00000011473.6	NA	1243.33	0.0203023	0.161381	0.125804	0.899887	0.999949	notsig	2.20684e-05
ENSG00000008283.15	CYB561	ENST00000542042.5	NM_001915	132.703	-0.0373005	0.314927	-0.118442	0.905718	0.999949	notsig	2.20684e-05
ENSG00000008294.20	SPAG9	ENST00000262013.11	NM_003971	1487.15	-0.132307	0.144556	-0.915264	0.360053	0.999949	notsig	2.20684e-05
ENSG00000008300.15	CELSR3	ENST00000164024.4	NM_001407	297.479	-0.292864	0.278552	-1.05138	0.293085	0.999949	notsig	2.20684e-05
ENSG00000008324.10	SS18L2	ENST00000447630.5	NM_016305	205.908	0.402532	0.310017	1.29842	0.194143	0.999949	notsig	2.20684e-05
ENSG00000008382.15	MPND	ENST00000596722.5	NM_032868	41.2797	-0.302504	0.609792	-0.496078	0.61984	0.999949	notsig	2.20684e-05
ENSG00000008394.12	MGST1	ENST00000396209.5	NM_145791	2752.8	0.172542	0.160252	1.07669	0.28162	0.999949	notsig	2.20684e-05
ENSG00000008405.11	CRY1	ENST00000008527.9	NM_004075	235.975	0.13015	0.254297	0.511804	0.608789	0.999949	notsig	2.20684e-05
ENSG00000008441.16	NFIX	ENST00000592199.5	NM_002501	296.633	0.0193968	0.229318	0.0845846	0.932592	0.999949	notsig	2.20684e-05
ENSG00000008513.14	ST3GAL1	ENST00000521180.5	NM_003033	268.815	-0.0735855	0.24246	-0.303496	0.761512	0.999949	notsig	2.20684e-05
ENSG00000008517.16	IL32	ENST00000534507.5	NM_004221	59.6554	-0.0916227	0.579874	-0.158005	0.874453	0.999949	notsig	2.20684e-05
ENSG00000008710.18	PKD1	ENST00000262304.8	NA	356.098	-0.283493	0.277864	-1.02026	0.307605	0.999949	notsig	2.20684e-05
ENSG00000008838.18	MED24	ENST00000394126.5	NM_014815	455.517	-0.219444	0.217488	-1.009	0.312977	0.999949	notsig	2.20684e-05
ENSG00000008853.16	RHOBTB2	ENST00000519685.5	NA	500.631	-0.0578839	0.207074	-0.279533	0.779836	0.999949	notsig	2.20684e-05
ENSG00000008869.11	HEATR5B	ENST00000233099.5	NM_019024	439.459	-0.0860638	0.210156	-0.409523	0.682156	0.999949	notsig	2.20684e-05
ENSG00000008952.16	SEC62	ENST00000337002.8	NA	1029.89	0.1496	0.161548	0.926037	0.354427	0.999949	notsig	2.20684e-05
ENSG00000008988.9	RPS20	ENST00000519807.5	NA	3121.13	0.0599479	0.152189	0.393905	0.693651	0.999949	notsig	2.20684e-05
ENSG00000009307.15	CSDE1	ENST00000610726.4	NM_007158	6407.38	-0.0126525	0.123982	-0.102052	0.918716	0.999949	notsig	2.20684e-05
ENSG00000009335.17	UBE3C	ENST00000348165.9	NM_014671	2108.47	0.0395494	0.136786	0.289134	0.772479	0.999949	notsig	2.20684e-05
ENSG00000009413.15	REV3L	ENST00000358835.7	NM_002912	1453.44	-0.0415896	0.15989	-0.260113	0.794776	0.999949	notsig	2.20684e-05
ENSG00000009780.15	FAM76A	ENST00000010299.10	NM_152660	126.926	-0.0363892	0.343952	-0.105797	0.915743	0.999949	notsig	2.20684e-05
ENSG00000009830.11	POMT2	ENST00000261534.8	NM_013382	241.477	-0.279448	0.250574	-1.11523	0.264751	0.999949	notsig	2.20684e-05
ENSG00000009844.15	VTA1	ENST00000367630.8	NM_016485	499.782	-0.020864	0.210861	-0.0989467	0.921181	0.999949	notsig	2.20684e-05
ENSG00000009950.15	MLXIPL	ENST00000313375.7	NM_032951	221.499	-0.135701	0.296126	-0.458253	0.646771	0.999949	notsig	2.20684e-05
ENSG00000009954.10	BAZ1B	ENST00000339594.8	NM_032408	1972.19	-0.0646777	0.142781	-0.452985	0.65056	0.999949	notsig	2.20684e-05
ENSG00000010017.12	RANBP9	ENST00000011619.5	NA	1109.58	0.100565	0.182251	0.551793	0.58109	0.999949	notsig	2.20684e-05
ENSG00000010072.15	SPRTN	ENST00000295050.11	NM_032018	234.958	-0.193886	0.269565	-0.719254	0.471984	0.999949	notsig	2.20684e-05
ENSG00000010165.19	METTL13	ENST00000361735.3	NM_014955	259.53	0.114361	0.243708	0.469256	0.638886	0.999949	notsig	2.20684e-05
ENSG00000010244.17	ZNF207	ENST00000342555.10	NA	4692.5	0.0330865	0.132137	0.250395	0.802282	0.999949	notsig	2.20684e-05
ENSG00000010256.10	UQCRC1	ENST00000203407.5	NM_003365	687.057	-0.0722317	0.196646	-0.367319	0.713381	0.999949	notsig	2.20684e-05
ENSG00000010270.13	STARD3NL	ENST00000009041.11	NA	506.871	0.299243	0.188329	1.58893	0.112076	0.999949	notsig	2.20684e-05
ENSG00000010278.12	CD9	ENST00000382519.8	NA	274.038	0.231679	0.266927	0.86795	0.385422	0.999949	notsig	2.20684e-05
ENSG00000010292.12	NCAPD2	ENST00000315579.9	NM_014865	3018.92	-0.0635555	0.13395	-0.474473	0.635163	0.999949	notsig	2.20684e-05
ENSG00000010318.20	PHF7	ENST00000327906.7	NM_016483	43.976	0.380679	0.526116	0.723564	0.469333	0.999949	notsig	2.20684e-05
ENSG00000010322.15	NISCH	ENST00000345716.8	NM_007184	1135.43	-0.160673	0.162761	-0.987172	0.323558	0.999949	notsig	2.20684e-05
ENSG00000010404.17	IDS	ENST00000340855.10	NA	481.489	0.321869	0.197679	1.62825	0.103473	0.999949	notsig	2.20684e-05
ENSG00000010539.11	ZNF200	ENST00000431561.7	NA	176.946	0.114177	0.287357	0.397335	0.69112	0.999949	notsig	2.20684e-05
ENSG00000010626.14	LRRC23	ENST00000443597.6	NM_006992	55.3945	0.0490333	0.487212	0.100641	0.919836	0.999949	notsig	2.20684e-05
ENSG00000010704.18	HFE	ENST00000357618.9	NA	124.599	0.174916	0.34302	0.50993	0.6101	0.999949	notsig	2.20684e-05
ENSG00000010803.16	SCMH1	ENST00000326197.11	NA	589.707	-0.222446	0.188657	-1.1791	0.238358	0.999949	notsig	2.20684e-05
ENSG00000010810.17	FYN	ENST00000354650.7	NA	699.382	-0.105407	0.175988	-0.598947	0.549208	0.999949	notsig	2.20684e-05
ENSG00000010818.8	HIVEP2	ENST00000367603.6	NA	523.516	-0.357891	0.210768	-1.69803	0.0895021	0.999949	notsig	2.20684e-05
ENSG00000011007.12	TCEB3	ENST00000418390.6	NM_003198	672.491	-0.0396483	0.171754	-0.230843	0.817436	0.999949	notsig	2.20684e-05
ENSG00000011009.10	LYPLA2	ENST00000374514.7	NA	146.798	-0.131134	0.359137	-0.365136	0.71501	0.999949	notsig	2.20684e-05
ENSG00000011021.21	CLCN6	ENST00000376496.4	NM_001286	432.745	-0.163303	0.232485	-0.702424	0.482415	0.999949	notsig	2.20684e-05
ENSG00000011028.13	MRC2	ENST00000303375.9	NA	91.8175	-0.566542	0.441901	-1.28206	0.199823	0.999949	notsig	2.20684e-05
ENSG00000011052.21	NME1-NME2	ENST00000555572.1	NA	1704.13	-0.00374423	0.191618	-0.01954	0.98441	0.999949	notsig	2.20684e-05
ENSG00000011105.11	TSPAN9	ENST00000407263.1	NM_006675	91.9008	-0.269507	0.388995	-0.692828	0.488418	0.999949	notsig	2.20684e-05
ENSG00000011114.14	BTBD7	ENST00000334746.9	NM_001002860	800.715	-0.0118415	0.180501	-0.0656032	0.947694	0.999949	notsig	2.20684e-05
ENSG00000011132.11	APBA3	ENST00000316757.3	NA	92.0954	-0.255878	0.391774	-0.653125	0.513676	0.999949	notsig	2.20684e-05
ENSG00000011143.16	MKS1	ENST00000393119.6	NM_017777	66.4306	0.0244686	0.449553	0.0544287	0.956594	0.999949	notsig	2.20684e-05
ENSG00000011198.7	ABHD5	ENST00000458276.6	NM_016006	205.658	0.0477725	0.268365	0.178013	0.858713	0.999949	notsig	2.20684e-05
ENSG00000011243.17	AKAP8L	ENST00000397410.9	NM_014371	223.877	-0.305974	0.293271	-1.04332	0.296802	0.999949	notsig	2.20684e-05
ENSG00000011258.15	MBTD1	ENST00000586178.5	NA	459.986	-0.13421	0.196167	-0.684163	0.493872	0.999949	notsig	2.20684e-05
ENSG00000011260.13	UTP18	ENST00000225298.11	NM_016001	261.999	0.117276	0.261962	0.447684	0.654381	0.999949	notsig	2.20684e-05
ENSG00000011275.18	RNF216	ENST00000389902.7	NM_207111	711.333	-0.0850436	0.180319	-0.47163	0.637191	0.999949	notsig	2.20684e-05
ENSG00000011295.15	TTC19	ENST00000261647.9	NM_017775	479.995	0.0926024	0.190343	0.486502	0.626611	0.999949	notsig	2.20684e-05
ENSG00000011304.18	PTBP1	ENST00000635647.1	NM_002819	3140.39	-0.130652	0.140487	-0.929995	0.352374	0.999949	notsig	2.20684e-05
ENSG00000011347.9	SYT7	ENST00000539008.5	NM_004200	121.563	0.130548	0.335198	0.389464	0.696933	0.999949	notsig	2.20684e-05
ENSG00000011376.9	LARS2	ENST00000415258.5	NM_015340	268.515	0.0465337	0.238543	0.195075	0.845334	0.999949	notsig	2.20684e-05
ENSG00000011405.13	PIK3C2A	ENST00000265970.11	NM_002645	3121.95	0.0524625	0.126934	0.413305	0.679383	0.999949	notsig	2.20684e-05
ENSG00000011422.11	PLAUR	ENST00000340093.7	NM_002659	165.205	0.156919	0.294467	0.532893	0.594108	0.999949	notsig	2.20684e-05
ENSG00000011426.10	ANLN	ENST00000265748.6	NM_018685	3016.16	0.0052048	0.127098	0.0409509	0.967335	0.999949	notsig	2.20684e-05
ENSG00000011451.17	WIZ	ENST00000599910.6	NM_021241	535.008	0.00695498	0.192131	0.0361991	0.971124	0.999949	notsig	2.20684e-05
ENSG00000011454.16	RABGAP1	ENST00000373647.8	NM_012197	1019.2	-0.0189901	0.170055	-0.11167	0.911085	0.999949	notsig	2.20684e-05
ENSG00000011478.11	QPCTL	ENST00000012049.9	NM_017659	151.777	-0.156189	0.310024	-0.503795	0.614405	0.999949	notsig	2.20684e-05
ENSG00000011485.14	PPP5C	ENST00000012443.8	NM_006247	284.145	0.160875	0.240086	0.670074	0.50281	0.999949	notsig	2.20684e-05
ENSG00000011523.13	CEP68	ENST00000377990.6	NM_015147	351.996	-0.245667	0.217199	-1.13107	0.258027	0.999949	notsig	2.20684e-05
ENSG00000011566.14	MAP4K3	ENST00000263881.7	NM_003618	677.13	0.18945	0.182499	1.03809	0.299229	0.999949	notsig	2.20684e-05
ENSG00000011638.10	TMEM159	ENST00000451578.6	NM_020422	101.461	-0.460892	0.384187	-1.19966	0.230272	0.999949	notsig	2.20684e-05
ENSG00000011677.12	GABRA3	ENST00000370314.8	NM_000808	114.253	0.304022	0.377458	0.805447	0.420562	0.999949	notsig	2.20684e-05
ENSG00000012048.20	BRCA1	ENST00000471181.6	NM_007294	933.32	-0.056901	0.179335	-0.31729	0.751024	0.999949	notsig	2.20684e-05
ENSG00000012061.15	ERCC1	ENST00000013807.9	NA	347.284	-0.0450197	0.214336	-0.210043	0.833634	0.999949	notsig	2.20684e-05
ENSG00000012171.18	SEMA3B	ENST00000611067.4	NM_001005914	324.04	0.0902398	0.245827	0.367087	0.713554	0.999949	notsig	2.20684e-05
ENSG00000012174.11	MBTPS2	ENST00000379484.9	NA	2163	0.109566	0.156745	0.699012	0.484545	0.999949	notsig	2.20684e-05
ENSG00000012211.12	PRICKLE3	ENST00000599218.5	NM_006150	232.813	0.0874088	0.263441	0.331797	0.740043	0.999949	notsig	2.20684e-05
ENSG00000012232.8	EXTL3	ENST00000220562.8	NM_001440	382.954	-0.202665	0.221638	-0.914396	0.360509	0.999949	notsig	2.20684e-05
ENSG00000012660.13	ELOVL5	ENST00000370918.8	NM_021814	2171.15	-0.0100892	0.142033	-0.0710341	0.943371	0.999949	notsig	2.20684e-05
ENSG00000012822.15	CALCOCO1	ENST00000550804.5	NM_020898	301.24	0.0238338	0.25332	0.0940855	0.925041	0.999949	notsig	2.20684e-05
ENSG00000012963.14	UBR7	ENST00000013070.10	NA	692.405	0.026852	0.175304	0.153174	0.878261	0.999949	notsig	2.20684e-05
ENSG00000012983.11	MAP4K5	ENST00000013125.8	NM_006575	1184.34	0.120246	0.147699	0.814132	0.41557	0.999949	notsig	2.20684e-05
ENSG00000013275.7	PSMC4	ENST00000157812.6	NM_006503	301.702	0.145703	0.268406	0.542847	0.587235	0.999949	notsig	2.20684e-05
ENSG00000013288.8	MAN2B2	ENST00000285599.7	NM_015274	133.623	0.0589167	0.366491	0.160759	0.872283	0.999949	notsig	2.20684e-05
ENSG00000013306.15	SLC25A39	ENST00000377095.9	NM_016016	1483.21	-0.0395968	0.19585	-0.202179	0.839777	0.999949	notsig	2.20684e-05
ENSG00000013364.18	MVP	ENST00000395353.5	NM_005115	62.7263	0.44958	0.461424	0.974333	0.329891	0.999949	notsig	2.20684e-05
ENSG00000013374.15	NUB1	ENST00000568733.5	NM_016118	331.433	-0.0978122	0.244221	-0.400507	0.688783	0.999949	notsig	2.20684e-05
ENSG00000013375.15	PGM3	ENST00000506587.5	NM_015599	414.821	-0.0744134	0.217315	-0.342422	0.732033	0.999949	notsig	2.20684e-05
ENSG00000013392.7	RWDD2A	ENST00000369724.4	NM_033411	45.5873	0.500294	0.517877	0.966048	0.33402	0.999949	notsig	2.20684e-05
ENSG00000013441.15	CLK1	ENST00000434813.3	NA	372.669	-0.167685	0.249862	-0.671111	0.50215	0.999949	notsig	2.20684e-05
ENSG00000013503.9	POLR3B	ENST00000228347.8	NM_018082	317.186	-0.0298631	0.227216	-0.13143	0.895435	0.999949	notsig	2.20684e-05
ENSG00000013523.9	ANGEL1	ENST00000251089.6	NM_015305	596.118	-0.0285905	0.196062	-0.145824	0.88406	0.999949	notsig	2.20684e-05
ENSG00000013561.17	RNF14	ENST00000394520.6	NM_004290	294.356	-0.173437	0.23355	-0.74261	0.457718	0.999949	notsig	2.20684e-05
ENSG00000013563.13	DNASE1L1	ENST00000369809.5	NA	178.793	-0.168373	0.284926	-0.590935	0.554564	0.999949	notsig	2.20684e-05
ENSG00000013573.16	DDX11	ENST00000545668.5	NM_030653	547.71	-0.210167	0.243197	-0.864184	0.387487	0.999949	notsig	2.20684e-05
ENSG00000013583.8	HEBP1	ENST00000014930.8	NA	243.087	0.0852011	0.25249	0.337443	0.735783	0.999949	notsig	2.20684e-05
ENSG00000013588.6	GPRC5A	ENST00000014914.5	NM_003979	5862.91	0.0314655	0.150343	0.209292	0.834221	0.999949	notsig	2.20684e-05
ENSG00000013619.13	MAMLD1	ENST00000432680.6	NM_005491	527.398	-0.282945	0.198199	-1.42758	0.153413	0.999949	notsig	2.20684e-05
ENSG00000013810.18	TACC3	ENST00000313288.8	NA	452.733	0.0012109	0.197327	0.00613655	0.995104	0.999949	notsig	2.20684e-05
ENSG00000014123.9	UFL1	ENST00000369278.4	NM_015323	413.777	0.00499914	0.228374	0.0218902	0.982536	0.999949	notsig	2.20684e-05
ENSG00000014138.8	POLA2	ENST00000265465.7	NM_002689	613.792	0.0149782	0.211158	0.0709336	0.943451	0.999949	notsig	2.20684e-05
ENSG00000014164.6	ZC3H3	ENST00000262577.5	NM_015117	248.849	-0.313926	0.260495	-1.20511	0.228159	0.999949	notsig	2.20684e-05
ENSG00000014216.15	CAPN1	ENST00000527323.5	NA	553.773	-0.0274935	0.189185	-0.145326	0.884454	0.999949	notsig	2.20684e-05
ENSG00000014257.15	ACPP	ENST00000351273.11	NM_001099	87.7712	-0.511609	0.387405	-1.3206	0.186634	0.999949	notsig	2.20684e-05
ENSG00000014641.17	MDH1	ENST00000539945.5	NM_001316374	652.031	-0.00376771	0.218191	-0.017268	0.986223	0.999949	notsig	2.20684e-05
ENSG00000014824.13	SLC30A9	ENST00000264451.11	NA	762.737	0.0935671	0.170067	0.550178	0.582198	0.999949	notsig	2.20684e-05
ENSG00000014914.19	MTMR11	ENST00000439741.2	NM_181873	95.9355	-0.565068	0.385584	-1.46549	0.142788	0.999949	notsig	2.20684e-05
ENSG00000014919.12	COX15	ENST00000016171.5	NM_078470	555.091	0.194344	0.18745	1.03678	0.29984	0.999949	notsig	2.20684e-05
ENSG00000015133.18	CCDC88C	ENST00000389857.10	NA	282.704	-0.277796	0.261024	-1.06425	0.287214	0.999949	notsig	2.20684e-05
ENSG00000015153.14	YAF2	ENST00000327791.8	NA	737.853	0.0351631	0.174598	0.201395	0.84039	0.999949	notsig	2.20684e-05
ENSG00000015171.18	ZMYND11	ENST00000397962.7	NM_006624	462.089	-0.00287491	0.195313	-0.0147194	0.988256	0.999949	notsig	2.20684e-05
ENSG00000015475.18	BID	ENST00000317361.11	NM_197966	599.421	0.0834375	0.224141	0.372254	0.709704	0.999949	notsig	2.20684e-05
ENSG00000015479.17	NA	NA	NA	3514.73	0.0379586	0.148685	0.255296	0.798495	0.999949	notsig	2.20684e-05
ENSG00000015532.9	XYLT2	ENST00000017003.6	NM_022167	156.136	-0.104041	0.321895	-0.323213	0.746534	0.999949	notsig	2.20684e-05
ENSG00000015676.17	NUDCD3	ENST00000355451.7	NM_015332	436.116	0.078325	0.223461	0.350508	0.725957	0.999949	notsig	2.20684e-05
ENSG00000016391.10	CHDH	ENST00000315251.10	NM_018397	187.232	0.0756029	0.279578	0.270418	0.786838	0.999949	notsig	2.20684e-05
ENSG00000016864.17	GLT8D1	ENST00000266014.9	NM_152932	263.268	-0.209909	0.245915	-0.853583	0.393336	0.999949	notsig	2.20684e-05
ENSG00000017260.19	ATP2C1	ENST00000507488.6	NM_001001486	2011	0.124944	0.153658	0.81313	0.416144	0.999949	notsig	2.20684e-05
ENSG00000017797.11	RALBP1	ENST00000019317.8	NM_006788	635.065	-0.220072	0.178503	-1.23288	0.217621	0.999949	notsig	2.20684e-05
ENSG00000018189.12	RUFY3	ENST00000381006.7	NM_014961	410.603	0.0633537	0.23262	0.272348	0.785354	0.999949	notsig	2.20684e-05
ENSG00000018408.14	WWTR1	ENST00000465804.5	NM_015472	1373.45	0.0785817	0.146796	0.535314	0.592433	0.999949	notsig	2.20684e-05
ENSG00000018510.13	AGPS	ENST00000264167.8	NA	1304.55	0.113262	0.162014	0.69909	0.484496	0.999949	notsig	2.20684e-05
ENSG00000018610.13	CXorf56	ENST00000536133.2	NM_022101	62.1015	0.427352	0.453059	0.943259	0.345548	0.999949	notsig	2.20684e-05
ENSG00000018699.11	TTC27	ENST00000317907.8	NM_017735	386.785	-0.0363696	0.218812	-0.166214	0.867989	0.999949	notsig	2.20684e-05
ENSG00000019144.17	PHLDB1	ENST00000361417.6	NM_015157	101.391	-0.158591	0.38326	-0.413795	0.679024	0.999949	notsig	2.20684e-05
ENSG00000019485.12	PRDM11	ENST00000622142.4	NM_020229	135.432	0.180793	0.315284	0.573428	0.566355	0.999949	notsig	2.20684e-05
ENSG00000019549.8	SNAI2	ENST00000396822.5	NM_003068	115.842	0.049126	0.377401	0.130169	0.896433	0.999949	notsig	2.20684e-05
ENSG00000019995.6	ZRANB1	ENST00000359653.4	NM_017580	905.082	-0.133447	0.161279	-0.827434	0.407991	0.999949	notsig	2.20684e-05
ENSG00000020129.15	NCDN	ENST00000373243.6	NM_014284	245.246	-0.0315995	0.276182	-0.114415	0.908909	0.999949	notsig	2.20684e-05
ENSG00000020181.17	ADGRA2	ENST00000412232.2	NA	160.209	0.0571135	0.319568	0.178721	0.858157	0.999949	notsig	2.20684e-05
ENSG00000020256.19	ZFP64	ENST00000216923.4	NM_018197	305.491	-0.179666	0.229823	-0.781758	0.434357	0.999949	notsig	2.20684e-05
ENSG00000020426.10	MNAT1	ENST00000261245.8	NM_002431	188.966	-0.137353	0.274648	-0.500108	0.616999	0.999949	notsig	2.20684e-05
ENSG00000020577.13	SAMD4A	ENST00000392067.7	NM_015589	340.906	0.102343	0.22987	0.44522	0.656161	0.999949	notsig	2.20684e-05
ENSG00000020633.18	RUNX3	ENST00000399916.5	NM_004350	93.795	0.0477751	0.387567	0.123269	0.901894	0.999949	notsig	2.20684e-05
ENSG00000020922.12	MRE11A	ENST00000407439.7	NM_005591	1206.01	-0.0364783	0.153705	-0.237328	0.812403	0.999949	notsig	2.20684e-05
ENSG00000021355.12	SERPINB1	ENST00000380739.5	NA	837.422	0.0395993	0.172049	0.230163	0.817965	0.999949	notsig	2.20684e-05
ENSG00000021574.11	SPAST	ENST00000615843.4	NM_199436	427.634	0.0788225	0.206297	0.382083	0.7024	0.999949	notsig	2.20684e-05
ENSG00000021762.19	OSBPL5	ENST00000263650.11	NA	280.188	-0.0126333	0.245555	-0.0514479	0.958969	0.999949	notsig	2.20684e-05
ENSG00000021776.10	AQR	ENST00000156471.9	NM_014691	1850.16	0.0779368	0.153088	0.509097	0.610684	0.999949	notsig	2.20684e-05
ENSG00000021826.14	CPS1	ENST00000430249.6	NM_001122633	13267.5	0.0583993	0.154882	0.377058	0.706131	0.999949	notsig	2.20684e-05
ENSG00000022267.16	FHL1	ENST00000394155.6	NM_001449	3493.57	-0.0991045	0.172218	-0.575459	0.564981	0.999949	notsig	2.20684e-05
ENSG00000022277.12	RTFDC1	ENST00000023939.8	NM_016407	284.001	-0.0558962	0.272105	-0.205422	0.837243	0.999949	notsig	2.20684e-05
ENSG00000022567.9	SLC45A4	ENST00000517878.5	XM_050325	335.941	-0.29252	0.238318	-1.22744	0.219659	0.999949	notsig	2.20684e-05
ENSG00000022840.15	RNF10	ENST00000413266.6	NA	1163.86	-0.157373	0.153315	-1.02647	0.304672	0.999949	notsig	2.20684e-05
ENSG00000022976.15	ZNF839	ENST00000442396.6	NM_018335	115.194	-0.0486607	0.35659	-0.136461	0.891457	0.999949	notsig	2.20684e-05
ENSG00000023041.11	ZDHHC6	ENST00000369405.7	NM_022494	584.564	-0.0455625	0.179392	-0.253983	0.799508	0.999949	notsig	2.20684e-05
ENSG00000023171.15	GRAMD1B	ENST00000635736.1	NA	513.525	-0.0726472	0.21047	-0.345167	0.729969	0.999949	notsig	2.20684e-05
ENSG00000023191.16	RNH1	ENST00000534797.5	NM_203389	187.739	-0.14511	0.284681	-0.509727	0.610242	0.999949	notsig	2.20684e-05
ENSG00000023228.13	NDUFS1	ENST00000455934.6	NM_005006	2448.47	0.109632	0.129555	0.846223	0.397428	0.999949	notsig	2.20684e-05
ENSG00000023287.12	RB1CC1	ENST00000025008.9	NA	1254.97	0.11445	0.148739	0.769466	0.441617	0.999949	notsig	2.20684e-05
ENSG00000023318.7	ERP44	ENST00000262455.6	XM_088476	378.662	-0.158376	0.267512	-0.592033	0.553829	0.999949	notsig	2.20684e-05
ENSG00000023330.14	ALAS1	ENST00000394965.6	NA	526.307	0.0453165	0.212014	0.213743	0.830748	0.999949	notsig	2.20684e-05
ENSG00000023445.13	BIRC3	ENST00000263464.7	NA	145.861	-0.0558239	0.341441	-0.163495	0.870129	0.999949	notsig	2.20684e-05
ENSG00000023516.8	AKAP11	ENST00000025301.3	NM_016248	1211.16	0.112859	0.152523	0.739949	0.459331	0.999949	notsig	2.20684e-05
ENSG00000023572.8	GLRX2	ENST00000367440.3	NM_016066	115.61	0.470641	0.371745	1.26603	0.205502	0.999949	notsig	2.20684e-05
ENSG00000023608.4	SNAPC1	ENST00000216294.4	NM_003082	182.301	0.0612722	0.275975	0.222021	0.824297	0.999949	notsig	2.20684e-05
ENSG00000023697.12	DERA	ENST00000428559.6	NM_015954	535.208	0.211237	0.210617	1.00294	0.315888	0.999949	notsig	2.20684e-05
ENSG00000023734.10	STRAP	ENST00000025399.10	NM_007178	1080.58	0.0739211	0.175088	0.422194	0.672883	0.999949	notsig	2.20684e-05
ENSG00000023902.13	PLEKHO1	ENST00000369124.4	NM_016274	66.3458	-0.175883	0.441752	-0.39815	0.69052	0.999949	notsig	2.20684e-05
ENSG00000023909.9	GCLM	ENST00000370238.7	NM_002061	555.999	0.0196174	0.224033	0.0875648	0.930223	0.999949	notsig	2.20684e-05
ENSG00000024048.10	UBR2	ENST00000372899.5	NM_015255	1136.64	0.0894481	0.167016	0.535566	0.592259	0.999949	notsig	2.20684e-05
ENSG00000024422.11	EHD2	ENST00000263277.7	NA	613.104	-0.0968709	0.187554	-0.516497	0.605507	0.999949	notsig	2.20684e-05
ENSG00000024526.16	DEPDC1	ENST00000456315.6	NM_017779	1765.08	0.0658529	0.139086	0.473469	0.635879	0.999949	notsig	2.20684e-05
ENSG00000024862.17	CCDC28A	ENST00000611852.4	NM_015439	82.7695	0.174477	0.403969	0.431908	0.665808	0.999949	notsig	2.20684e-05
ENSG00000025039.14	RRAGD	ENST00000369415.8	NM_021244	170.949	-0.136231	0.308148	-0.442098	0.658418	0.999949	notsig	2.20684e-05
ENSG00000025156.12	HSF2	ENST00000368455.8	NM_004506	261.955	0.309566	0.269065	1.15053	0.249927	0.999949	notsig	2.20684e-05
ENSG00000025293.16	PHF20	ENST00000374012.7	NM_016436	737.558	0.086767	0.184485	0.470319	0.638127	0.999949	notsig	2.20684e-05
ENSG00000025434.18	NR1H3	ENST00000481889.6	NA	240.177	-0.102044	0.268125	-0.380581	0.703514	0.999949	notsig	2.20684e-05
ENSG00000025770.18	NCAPH2	ENST00000299821.15	NM_152299	86.3924	-0.263827	0.400781	-0.658282	0.510357	0.999949	notsig	2.20684e-05
ENSG00000025772.7	TOMM34	ENST00000372813.3	NM_006809	386.22	-0.00498706	0.261738	-0.0190536	0.984798	0.999949	notsig	2.20684e-05
ENSG00000025796.13	SEC63	ENST00000369002.8	NM_007214	1035.01	0.108781	0.160767	0.676636	0.498637	0.999949	notsig	2.20684e-05
ENSG00000025800.13	KPNA6	ENST00000373625.7	NM_012316	2624.98	-0.100247	0.135617	-0.739191	0.459791	0.999949	notsig	2.20684e-05
ENSG00000026025.14	VIM	ENST00000544301.5	NM_003380	3095.87	0.0991718	0.132609	0.747851	0.45455	0.999949	notsig	2.20684e-05
ENSG00000026036.21	RTEL1-TNFRSF6B	ENST00000482936.5	NA	152.515	-0.525456	0.333457	-1.57578	0.115076	0.999949	notsig	2.20684e-05
ENSG00000026103.20	FAS	ENST00000355740.6	NA	196.054	0.49724	0.277331	1.79295	0.0729812	0.999949	notsig	2.20684e-05
ENSG00000026297.15	RNASET2	ENST00000620173.4	NM_003730	136.254	0.275521	0.325988	0.845188	0.398006	0.999949	notsig	2.20684e-05
ENSG00000026508.16	CD44	ENST00000428726.6	NM_000610	880.692	0.113272	0.170151	0.665712	0.505595	0.999949	notsig	2.20684e-05
ENSG00000026652.13	AGPAT4	ENST00000320285.8	NM_020133	261.216	0.152701	0.292276	0.522454	0.601354	0.999949	notsig	2.20684e-05
ENSG00000026950.16	BTN3A1	ENST00000289361.10	NA	199.209	0.0521954	0.276886	0.188509	0.850478	0.999949	notsig	2.20684e-05
ENSG00000027001.9	MIPEP	ENST00000382172.3	NA	117.339	0.525028	0.342855	1.53134	0.125685	0.999949	notsig	2.20684e-05
ENSG00000027075.13	PRKCH	ENST00000332981.9	NM_006255	53.9206	0.0310761	0.48921	0.063523	0.94935	0.999949	notsig	2.20684e-05
ENSG00000027697.13	IFNGR1	ENST00000367739.8	NA	180.835	-0.14042	0.304841	-0.460635	0.645061	0.999949	notsig	2.20684e-05
ENSG00000027847.13	B4GALT7	ENST00000029410.9	NM_007255	39.2346	0.426216	0.561287	0.759355	0.44764	0.999949	notsig	2.20684e-05
ENSG00000027869.11	SH2D2A	ENST00000392306.2	NM_003975	67.3831	0.215943	0.432659	0.499106	0.617704	0.999949	notsig	2.20684e-05
ENSG00000028116.16	VRK2	ENST00000435505.6	NM_006296	445.829	0.0623675	0.215678	0.289169	0.772452	0.999949	notsig	2.20684e-05
ENSG00000028137.17	TNFRSF1B	ENST00000376259.6	NM_001066	63.2018	0.175467	0.466906	0.375808	0.707059	0.999949	notsig	2.20684e-05
ENSG00000028203.17	VEZT	ENST00000436874.5	NM_017599	1095.38	0.0854948	0.166379	0.513855	0.607353	0.999949	notsig	2.20684e-05
ENSG00000028310.17	BRD9	ENST00000467963.5	NM_023924	726.725	-0.178633	0.187754	-0.95142	0.341391	0.999949	notsig	2.20684e-05
ENSG00000028528.14	SNX1	ENST00000261889.9	NM_003099	737.539	-0.0673871	0.175211	-0.384605	0.70053	0.999949	notsig	2.20684e-05
ENSG00000028839.9	TBPL1	ENST00000237264.8	NA	209.883	0.135048	0.267083	0.50564	0.613109	0.999949	notsig	2.20684e-05
ENSG00000029153.14	ARNTL2	ENST00000266503.9	NM_020183	788.14	0.0182142	0.174867	0.10416	0.917042	0.999949	notsig	2.20684e-05
ENSG00000029363.15	BCLAF1	ENST00000531224.5	NM_014739	2192.01	0.0108159	0.1474	0.0733781	0.941505	0.999949	notsig	2.20684e-05
ENSG00000029364.11	SLC39A9	ENST00000336643.9	NA	1265.04	0.0548425	0.152493	0.35964	0.719116	0.999949	notsig	2.20684e-05
ENSG00000029639.10	TFB1M	ENST00000367166.4	NA	144.073	-0.353277	0.317844	-1.11148	0.266362	0.999949	notsig	2.20684e-05
ENSG00000029725.16	RABEP1	ENST00000537505.5	NA	652.318	-0.245434	0.181013	-1.35589	0.175133	0.999949	notsig	2.20684e-05
ENSG00000029993.14	HMGB3	ENST00000325307.11	NM_005342	791.177	-0.0582785	0.170238	-0.342336	0.732098	0.999949	notsig	2.20684e-05
ENSG00000030066.13	NUP160	ENST00000378460.6	NM_015231	3038.31	0.0601317	0.144865	0.415087	0.678078	0.999949	notsig	2.20684e-05
ENSG00000030110.12	BAK1	ENST00000374467.3	NM_001188	74.2735	0.106919	0.413772	0.258402	0.796097	0.999949	notsig	2.20684e-05
ENSG00000030419.16	IKZF2	ENST00000342002.6	NM_016260	63.2277	-0.444745	0.472502	-0.941254	0.346575	0.999949	notsig	2.20684e-05
ENSG00000030582.16	GRN	ENST00000053867.7	NA	1098.58	-0.207805	0.176886	-1.1748	0.240077	0.999949	notsig	2.20684e-05
ENSG00000031003.10	FAM13B	ENST00000033079.7	NA	764.513	0.0576471	0.170513	0.338081	0.735302	0.999949	notsig	2.20684e-05
ENSG00000031691.6	CENPQ	ENST00000335783.3	NM_018132	268.421	0.180144	0.234764	0.767339	0.44288	0.999949	notsig	2.20684e-05
ENSG00000031698.12	SARS	ENST00000369923.4	NM_006513	710.904	-0.129614	0.183909	-0.704774	0.480951	0.999949	notsig	2.20684e-05
ENSG00000031823.14	RANBP3	ENST00000340578.10	NA	336.333	-0.193913	0.227293	-0.853139	0.393582	0.999949	notsig	2.20684e-05
ENSG00000032219.18	ARID4A	ENST00000355431.7	NM_023001	249.393	0.0227649	0.266455	0.0854361	0.931915	0.999949	notsig	2.20684e-05
ENSG00000032389.12	TSSC1	ENST00000398659.8	NM_003310	197.321	0.192808	0.278782	0.69161	0.489182	0.999949	notsig	2.20684e-05
ENSG00000032444.15	PNPLA6	ENST00000414982.7	NA	377.741	-0.0595374	0.211351	-0.2817	0.778174	0.999949	notsig	2.20684e-05
ENSG00000032742.17	IFT88	ENST00000319980.10	NM_006531	71.5381	-0.119239	0.441062	-0.270345	0.786894	0.999949	notsig	2.20684e-05
ENSG00000033011.11	ALG1	ENST00000262374.9	NM_019109	224.063	-0.139859	0.252895	-0.55303	0.580243	0.999949	notsig	2.20684e-05
ENSG00000033030.13	ZCCHC8	ENST00000633063.1	NA	731.899	-0.0316535	0.209399	-0.151163	0.879847	0.999949	notsig	2.20684e-05
ENSG00000033050.7	ABCF2	ENST00000222388.6	NM_005692	415.577	-0.126041	0.213058	-0.59158	0.554132	0.999949	notsig	2.20684e-05
ENSG00000033100.15	CHPF2	ENST00000035307.6	NM_019015	464.15	-0.36383	0.196693	-1.84973	0.0643519	0.999949	notsig	2.20684e-05
ENSG00000033170.16	FUT8	ENST00000360689.9	NM_004480	282.765	0.0905941	0.232448	0.389739	0.69673	0.999949	notsig	2.20684e-05
ENSG00000033178.12	UBA6	ENST00000322244.9	NM_018227	1348.94	-0.0763555	0.161481	-0.472846	0.636323	0.999949	notsig	2.20684e-05
ENSG00000033327.12	GAB2	ENST00000361507.4	NM_080491	133.357	0.0979139	0.351957	0.278198	0.78086	0.999949	notsig	2.20684e-05
ENSG00000033627.15	ATP6V0A1	ENST00000264649.10	NM_001130020	362.99	0.324611	0.209835	1.54698	0.121868	0.999949	notsig	2.20684e-05
ENSG00000033800.13	PIAS1	ENST00000545237.1	NA	1445.84	0.120707	0.165597	0.72892	0.466051	0.999949	notsig	2.20684e-05
ENSG00000033867.16	SLC4A7	ENST00000454389.5	NM_003615	2307.9	0.0478895	0.147918	0.323757	0.746122	0.999949	notsig	2.20684e-05
ENSG00000034152.18	MAP2K3	ENST00000342679.8	NM_145109	354.052	0.104652	0.225487	0.464117	0.642564	0.999949	notsig	2.20684e-05
ENSG00000034510.5	TMSB10	ENST00000233143.5	NM_021103	1776.5	0.0708149	0.195912	0.361462	0.717754	0.999949	notsig	2.20684e-05
ENSG00000034533.11	ASTE1	ENST00000514044.5	NM_014065	73.6569	-0.350925	0.476386	-0.736641	0.461341	0.999949	notsig	2.20684e-05
ENSG00000034677.12	RNF19A	ENST00000519449.5	NA	1321.92	-0.113687	0.15126	-0.751597	0.452293	0.999949	notsig	2.20684e-05
ENSG00000034693.14	PEX3	ENST00000367591.4	NA	109.694	0.51901	0.361519	1.43564	0.151105	0.999949	notsig	2.20684e-05
ENSG00000034713.7	GABARAPL2	ENST00000037243.6	NM_007285	586.26	0.146722	0.235951	0.621832	0.534053	0.999949	notsig	2.20684e-05
ENSG00000035115.21	SH3YL1	ENST00000405430.5	NM_015677	90.8813	-0.0865514	0.397753	-0.217601	0.82774	0.999949	notsig	2.20684e-05
ENSG00000035141.7	FAM136A	ENST00000430566.5	NM_032822	609.436	0.244519	0.186688	1.30977	0.190273	0.999949	notsig	2.20684e-05
ENSG00000035403.16	VCL	ENST00000211998.8	NM_003373, NM_014000	4075.86	0.249203	0.129703	1.92134	0.0546889	0.999949	notsig	2.20684e-05
ENSG00000035499.12	DEPDC1B	ENST00000265036.9	NM_018369	340.111	-0.158293	0.264331	-0.598842	0.549278	0.999949	notsig	2.20684e-05
ENSG00000035664.11	DAPK2	ENST00000612884.4	NM_014326	35.9593	0.314148	0.612218	0.513132	0.607859	0.999949	notsig	2.20684e-05
ENSG00000035681.7	NSMAF	ENST00000427130.6	NM_003580	625.179	0.0102407	0.174498	0.0586864	0.953202	0.999949	notsig	2.20684e-05
ENSG00000035687.9	ADSS	ENST00000366535.3	NM_001126	948.289	0.119211	0.163468	0.729265	0.46584	0.999949	notsig	2.20684e-05
ENSG00000035862.12	TIMP2	ENST00000262768.11	NM_003255	2573.48	-0.0969828	0.143362	-0.676489	0.49873	0.999949	notsig	2.20684e-05
ENSG00000035928.14	RFC1	ENST00000381897.5	NM_002913	894.582	0.13186	0.181272	0.727413	0.466973	0.999949	notsig	2.20684e-05
ENSG00000036054.12	TBC1D23	ENST00000394144.8	NM_018309	376.848	0.127462	0.232317	0.548655	0.583242	0.999949	notsig	2.20684e-05
ENSG00000036257.12	CUL3	ENST00000264414.8	NA	705.08	0.0441291	0.173378	0.254526	0.799089	0.999949	notsig	2.20684e-05
ENSG00000036549.12	ZZZ3	ENST00000370801.7	NM_015534	894.622	0.0738687	0.159247	0.463861	0.642747	0.999949	notsig	2.20684e-05
ENSG00000036672.15	USP2	ENST00000260187.6	NA	89.5445	-0.0688618	0.409977	-0.167965	0.866611	0.999949	notsig	2.20684e-05
ENSG00000037042.8	TUBG2	ENST00000251412.7	NM_016437	232.383	-0.125127	0.256976	-0.486922	0.626313	0.999949	notsig	2.20684e-05
ENSG00000037241.7	RPL26L1	ENST00000521476.5	NM_016093	198.392	0.230625	0.335977	0.686431	0.492441	0.999949	notsig	2.20684e-05
ENSG00000037474.14	NSUN2	ENST00000264670.10	NM_017755	1446.86	-0.165936	0.146504	-1.13264	0.257365	0.999949	notsig	2.20684e-05
ENSG00000037637.10	FBXO42	ENST00000375592.7	NA	495.424	-0.0673532	0.199104	-0.338282	0.735151	0.999949	notsig	2.20684e-05
ENSG00000037749.11	MFAP3	ENST00000322602.9	NM_005927	346.282	0.11349	0.224868	0.504696	0.613773	0.999949	notsig	2.20684e-05
ENSG00000037757.13	MRI1	ENST00000040663.7	NA	871.966	0.133961	0.184352	0.726661	0.467434	0.999949	notsig	2.20684e-05
ENSG00000037897.16	METTL1	ENST00000324871.11	NM_005371	145.899	0.151163	0.306657	0.492938	0.622056	0.999949	notsig	2.20684e-05
ENSG00000037965.5	HOXC8	ENST00000040584.5	NA	104.371	0.0447271	0.772173	0.0579236	0.953809	0.999949	notsig	2.20684e-05
ENSG00000038002.8	AGA	ENST00000264595.6	NM_000027	62.6268	-0.0680718	0.488465	-0.139359	0.889167	0.999949	notsig	2.20684e-05
ENSG00000038210.12	PI4K2B	ENST00000264864.7	NM_018323	252.225	0.232312	0.242276	0.958873	0.337623	0.999949	notsig	2.20684e-05
ENSG00000038219.12	BOD1L1	ENST00000040738.9	NM_148894	734.195	-0.094494	0.201042	-0.470021	0.63834	0.999949	notsig	2.20684e-05
ENSG00000038274.16	MAT2B	ENST00000321757.10	NM_013283	651.84	0.193198	0.175049	1.10368	0.269731	0.999949	notsig	2.20684e-05
ENSG00000038295.7	TLL1	ENST00000507499.5	NA	842.796	0.00069209	0.174519	0.00396571	0.996836	0.999949	notsig	2.20684e-05
ENSG00000038358.14	EDC4	ENST00000358933.9	NM_014329	493.009	-0.0846899	0.205402	-0.412313	0.68011	0.999949	notsig	2.20684e-05
ENSG00000038382.17	TRIO	ENST00000344204.8	NM_007118	2272.11	-0.121177	0.146013	-0.829905	0.406592	0.999949	notsig	2.20684e-05
ENSG00000038532.14	CLEC16A	ENST00000409790.5	NM_015226	437.211	-0.119675	0.210156	-0.569459	0.569044	0.999949	notsig	2.20684e-05
ENSG00000039123.15	SKIV2L2	ENST00000230640.9	NM_015360	936.771	0.137323	0.182667	0.75177	0.452189	0.999949	notsig	2.20684e-05
ENSG00000039319.16	ZFYVE16	ENST00000338008.9	NM_014733	946.746	-0.024671	0.159465	-0.154711	0.877049	0.999949	notsig	2.20684e-05
ENSG00000039523.18	FAM65A	ENST00000540839.7	NM_024519	600.181	-0.0842137	0.183589	-0.458707	0.646444	0.999949	notsig	2.20684e-05
ENSG00000039560.13	RAI14	ENST00000515799.5	NM_015577	797.933	-0.0173193	0.170773	-0.101417	0.919219	0.999949	notsig	2.20684e-05
ENSG00000039650.10	PNKP	ENST00000322344.7	NA	97.2323	-0.254217	0.396129	-0.641754	0.521033	0.999949	notsig	2.20684e-05
ENSG00000040199.18	PHLPP2	ENST00000567016.1	NM_015020	477.372	-0.113005	0.203694	-0.554775	0.579048	0.999949	notsig	2.20684e-05
ENSG00000040275.16	SPDL1	ENST00000265295.8	NM_017785	415.894	0.160557	0.210297	0.763476	0.44518	0.999949	notsig	2.20684e-05
ENSG00000040341.17	STAU2	ENST00000524300.5	NM_001164380	970.872	0.0374569	0.155159	0.241409	0.809238	0.999949	notsig	2.20684e-05
ENSG00000040487.12	PQLC2	ENST00000375153.7	NM_017765	35.8127	-0.438963	0.627766	-0.699246	0.484398	0.999949	notsig	2.20684e-05
ENSG00000040531.14	CTNS	ENST00000381870.7	NM_004937	122.675	-0.0700751	0.344274	-0.203544	0.838709	0.999949	notsig	2.20684e-05
ENSG00000040608.13	RTN4R	ENST00000425986.1	NA	108.18	0.213962	0.363125	0.589224	0.555711	0.999949	notsig	2.20684e-05
ENSG00000040633.12	PHF23	ENST00000320316.7	NM_024297	298.45	0.160924	0.245453	0.65562	0.512069	0.999949	notsig	2.20684e-05
ENSG00000040933.15	INPP4A	ENST00000074304.9	NM_001566	585.755	-0.093146	0.2003	-0.465032	0.641908	0.999949	notsig	2.20684e-05
ENSG00000041357.15	PSMA4	ENST00000044462.11	NM_002789	1361.82	0.11227	0.191631	0.585867	0.557965	0.999949	notsig	2.20684e-05
ENSG00000041802.10	LSG1	ENST00000265245.9	NM_018385	514.348	-0.0300778	0.207185	-0.145174	0.884574	0.999949	notsig	2.20684e-05
ENSG00000041880.14	PARP3	ENST00000398755.7	NM_005485.4	122.135	-0.0158933	0.329087	-0.048295	0.961481	0.999949	notsig	2.20684e-05
ENSG00000041988.15	THAP3	ENST00000054650.8	NM_138350	45.5985	-0.0507418	0.522526	-0.0971088	0.92264	0.999949	notsig	2.20684e-05
ENSG00000042062.11	FAM65C	ENST00000327979.6	NA	67.5227	0.550684	0.470531	1.17035	0.241862	0.999949	notsig	2.20684e-05
ENSG00000042088.13	TDP1	ENST00000335725.8	NA	395.089	0.096929	0.234571	0.413217	0.679447	0.999949	notsig	2.20684e-05
ENSG00000042286.14	AIFM2	ENST00000613322.4	NM_032797	135.809	0.256811	0.314365	0.816921	0.413973	0.999949	notsig	2.20684e-05
ENSG00000042317.16	SPATA7	ENST00000393545.8	NA	54.3934	0.0212789	0.4801	0.0443218	0.964648	0.999949	notsig	2.20684e-05
ENSG00000042429.10	MED17	ENST00000251871.7	NM_004268	477.667	-0.0649283	0.199447	-0.325542	0.744771	0.999949	notsig	2.20684e-05
ENSG00000042445.13	RETSAT	ENST00000295802.8	NM_017750	305.802	-0.0963199	0.237868	-0.40493	0.685529	0.999949	notsig	2.20684e-05
ENSG00000042753.11	AP2S1	ENST00000601498.5	NA	334.247	-0.105909	0.284905	-0.371734	0.710091	0.999949	notsig	2.20684e-05
ENSG00000043093.13	DCUN1D1	ENST00000292782.8	NM_020640	905.395	0.0769668	0.178848	0.430348	0.666943	0.999949	notsig	2.20684e-05
ENSG00000043143.20	JADE2	ENST00000282605.8	NM_015288	768.829	-0.0192397	0.172507	-0.11153	0.911196	0.999949	notsig	2.20684e-05
ENSG00000043355.11	ZIC2	ENST00000376335.7	NM_007129	298.218	0.158463	0.24524	0.646156	0.518178	0.999949	notsig	2.20684e-05
ENSG00000043514.15	TRIT1	ENST00000316891.9	NM_017646	320.497	-0.166265	0.227471	-0.730927	0.464824	0.999949	notsig	2.20684e-05
ENSG00000044090.8	CUL7	ENST00000535468.1	NM_014780	342.123	0.0280004	0.214651	0.130446	0.896214	0.999949	notsig	2.20684e-05
ENSG00000044115.20	CTNNA1	ENST00000302763.11	NA	3178.97	0.025333	0.153764	0.164752	0.869139	0.999949	notsig	2.20684e-05
ENSG00000044446.11	PHKA2	ENST00000379942.4	NM_000292	672.323	0.0456711	0.182145	0.25074	0.802015	0.999949	notsig	2.20684e-05
ENSG00000044459.14	CNTLN	ENST00000380647.7	NM_017738	381.952	-0.14008	0.206496	-0.678368	0.497538	0.999949	notsig	2.20684e-05
ENSG00000044574.7	HSPA5	ENST00000324460.6	NA	2074.6	-0.161291	0.162167	-0.994604	0.319929	0.999949	notsig	2.20684e-05
ENSG00000046604.12	DSG2	ENST00000261590.12	NA	3147.59	0.0816317	0.163753	0.498505	0.618128	0.999949	notsig	2.20684e-05
ENSG00000046647.13	GEMIN8	ENST00000380523.8	NM_017856	134.591	-0.309605	0.337917	-0.916217	0.359553	0.999949	notsig	2.20684e-05
ENSG00000046651.14	OFD1	ENST00000340096.10	NM_003611	607.743	0.216143	0.177685	1.21644	0.223817	0.999949	notsig	2.20684e-05
ENSG00000047056.14	WDR37	ENST00000358220.5	NM_014023	162.132	0.13546	0.358478	0.377876	0.705522	0.999949	notsig	2.20684e-05
ENSG00000047188.15	YTHDC2	ENST00000161863.8	NM_022828	992.863	-0.108661	0.171962	-0.631889	0.527459	0.999949	notsig	2.20684e-05
ENSG00000047230.14	CTPS2	ENST00000443824.5	NM_019857	661.92	-0.0568052	0.174377	-0.325761	0.744605	0.999949	notsig	2.20684e-05
ENSG00000047249.16	ATP6V1H	ENST00000359530.6	NM_015941	331.172	-0.0851976	0.227856	-0.373911	0.708471	0.999949	notsig	2.20684e-05
ENSG00000047315.14	POLR2B	ENST00000381227.5	NM_000938	1244.05	0.135841	0.184995	0.734293	0.46277	0.999949	notsig	2.20684e-05
ENSG00000047346.12	FAM214A	ENST00000546305.6	NM_019600	433.001	0.29178	0.207498	1.40618	0.159669	0.999949	notsig	2.20684e-05
ENSG00000047365.11	ARAP2	ENST00000303965.8	NM_015230	440.81	-0.194037	0.197439	-0.982766	0.325723	0.999949	notsig	2.20684e-05
ENSG00000047410.13	TPR	ENST00000367478.8	NM_003292	3291.92	-0.0454176	0.134846	-0.336811	0.73626	0.999949	notsig	2.20684e-05
ENSG00000047578.12	KIAA0556	ENST00000261588.8	NM_015202	152.654	-0.340024	0.333019	-1.02104	0.307238	0.999949	notsig	2.20684e-05
ENSG00000047579.19	DTNBP1	ENST00000344537.9	NM_032122	55.5197	-0.597548	0.550617	-1.08523	0.277818	0.999949	notsig	2.20684e-05
ENSG00000047597.5	XK	ENST00000378616.3	NM_021083	119.417	0.258319	0.346428	0.745664	0.45587	0.999949	notsig	2.20684e-05
ENSG00000047617.14	ANO2	ENST00000546188.5	NA	580.998	-0.290488	0.189915	-1.52957	0.126122	0.999949	notsig	2.20684e-05
ENSG00000047621.11	C12orf4	ENST00000261250.7	NM_020374	314.995	-0.165814	0.22814	-0.726808	0.467343	0.999949	notsig	2.20684e-05
ENSG00000047634.14	SCML1	ENST00000380041.7	NM_006746	1849.6	0.127416	0.141556	0.900114	0.36806	0.999949	notsig	2.20684e-05
ENSG00000047644.18	WWC3	ENST00000380861.8	NM_015691	357.239	0.138941	0.223596	0.621393	0.534341	0.999949	notsig	2.20684e-05
ENSG00000047849.21	MAP4	ENST00000426837.6	NM_002375	4180.72	-0.0214723	0.138994	-0.154484	0.877228	0.999949	notsig	2.20684e-05
ENSG00000047932.13	GOPC	ENST00000368498.6	NM_020399	384.223	0.220858	0.213909	1.03249	0.301843	0.999949	notsig	2.20684e-05
ENSG00000048028.11	USP28	ENST00000003302.8	NA	543.065	-0.147897	0.193298	-0.765122	0.444199	0.999949	notsig	2.20684e-05
ENSG00000048052.21	HDAC9	ENST00000441542.6	NA	178.135	-0.102739	0.290134	-0.354109	0.723257	0.999949	notsig	2.20684e-05
ENSG00000048140.17	TSPAN17	ENST00000310032.12	NA	116.359	0.0229614	0.358645	0.0640227	0.948952	0.999949	notsig	2.20684e-05
ENSG00000048162.20	NOP16	ENST00000619979.4	NM_016391	299.695	-0.00419495	0.255876	-0.0163944	0.98692	0.999949	notsig	2.20684e-05
ENSG00000048342.15	CC2D2A	ENST00000424120.5	NM_001080522	137.546	-0.278912	0.319513	-0.872931	0.382701	0.999949	notsig	2.20684e-05
ENSG00000048392.11	RRM2B	ENST00000522368.5	NA	262.953	0.123739	0.266489	0.464331	0.642411	0.999949	notsig	2.20684e-05
ENSG00000048405.9	ZNF800	ENST00000393313.5	NM_176814	692.977	0.0274922	0.180264	0.152511	0.878784	0.999949	notsig	2.20684e-05
ENSG00000048471.13	SNX29	ENST00000566228.5	NA	173.42	0.047071	0.315985	0.148966	0.88158	0.999949	notsig	2.20684e-05
ENSG00000048544.5	MRPS10	ENST00000053468.3	NA	360.729	-0.0236749	0.216193	-0.109508	0.912799	0.999949	notsig	2.20684e-05
ENSG00000048649.13	RSF1	ENST00000308488.10	NM_016578	1109.39	0.0169459	0.164704	0.102887	0.918053	0.999949	notsig	2.20684e-05
ENSG00000048707.13	VPS13D	ENST00000620676.4	NM_015378	1712.32	-0.0520224	0.169253	-0.307364	0.758566	0.999949	notsig	2.20684e-05
ENSG00000048828.16	FAM120A	ENST00000277165.10	NM_014612	5602.01	0.0422036	0.124318	0.33948	0.734248	0.999949	notsig	2.20684e-05
ENSG00000048991.16	R3HDM1	ENST00000409606.5	NM_015361	1395.32	0.00621769	0.164038	0.0379039	0.969764	0.999949	notsig	2.20684e-05
ENSG00000049130.13	KITLG	ENST00000228280.9	NM_003994	327.973	-0.0329436	0.223608	-0.147328	0.882874	0.999949	notsig	2.20684e-05
ENSG00000049167.13	ERCC8	ENST00000265038.9	NM_000082	168.229	0.230603	0.301832	0.76401	0.444861	0.999949	notsig	2.20684e-05
ENSG00000049192.14	ADAMTS6	ENST00000381055.7	NM_197941	348.374	0.139231	0.221939	0.627342	0.530435	0.999949	notsig	2.20684e-05
ENSG00000049239.12	H6PD	ENST00000602477.1	NM_004285	970.412	-0.149021	0.178079	-0.836823	0.402692	0.999949	notsig	2.20684e-05
ENSG00000049245.12	VAMP3	ENST00000054666.10	NM_004781	1103.56	0.0715489	0.168869	0.423693	0.671789	0.999949	notsig	2.20684e-05
ENSG00000049246.14	PER3	ENST00000613533.4	NM_016831	29.6222	0.300041	0.630468	0.475902	0.634145	0.999949	notsig	2.20684e-05
ENSG00000049323.15	LTBP1	ENST00000404816.6	NM_206943	848.775	0.0819178	0.18156	0.451188	0.651854	0.999949	notsig	2.20684e-05
ENSG00000049449.8	RCN1	ENST00000054950.3	NM_002901	1501.65	0.0960505	0.16521	0.581383	0.560982	0.999949	notsig	2.20684e-05
ENSG00000049541.10	RFC2	ENST00000055077.7	NM_181471	335.641	0.0462734	0.232784	0.198783	0.842433	0.999949	notsig	2.20684e-05
ENSG00000049618.22	ARID1B	ENST00000636930.1	NM_020732	984.924	0.170761	0.175504	0.972973	0.330567	0.999949	notsig	2.20684e-05
ENSG00000049656.13	CLPTM1L	ENST00000320895.9	NM_030782	2915.68	-0.0380866	0.13212	-0.288273	0.773138	0.999949	notsig	2.20684e-05
ENSG00000049759.17	NEDD4L	ENST00000635997.1	NA	198.455	-0.205411	0.265372	-0.774047	0.438903	0.999949	notsig	2.20684e-05
ENSG00000049769.12	PPP1R3F	ENST00000055335.10	NM_033215	48.3334	0.294298	0.543598	0.541389	0.588239	0.999949	notsig	2.20684e-05
ENSG00000049860.13	HEXB	ENST00000261416.11	NM_000521	969.904	-0.00290462	0.17018	-0.0170679	0.986382	0.999949	notsig	2.20684e-05
ENSG00000049883.14	PTCD2	ENST00000380639.9	NM_024754	409.507	-0.0218446	0.201714	-0.108295	0.913762	0.999949	notsig	2.20684e-05
ENSG00000050130.17	JKAMP	ENST00000554271.5	NM_001098625	558.756	0.0868637	0.192467	0.451316	0.651761	0.999949	notsig	2.20684e-05
ENSG00000050327.14	ARHGEF5	ENST00000056217.9	NM_005435	115.903	-0.0714186	0.374304	-0.190804	0.848679	0.999949	notsig	2.20684e-05
ENSG00000050344.8	NFE2L3	ENST00000056233.3	NA	57.7868	0.272505	0.489816	0.556341	0.577978	0.999949	notsig	2.20684e-05
ENSG00000050393.11	MCUR1	ENST00000379170.8	NM_022102	871.888	0.0767887	0.168292	0.456282	0.648187	0.999949	notsig	2.20684e-05
ENSG00000050405.13	LIMA1	ENST00000394943.7	NA	881.672	-0.0405262	0.193031	-0.209946	0.83371	0.999949	notsig	2.20684e-05
ENSG00000050426.15	LETMD1	ENST00000418425.6	NA	646.268	-0.0318826	0.181293	-0.175863	0.860402	0.999949	notsig	2.20684e-05
ENSG00000050555.17	LAMC3	ENST00000361069.8	NM_006059	782.258	-0.122701	0.197417	-0.621532	0.53425	0.999949	notsig	2.20684e-05
ENSG00000050748.17	MAPK9	ENST00000452135.6	NA	983.425	0.0251714	0.16546	0.15213	0.879085	0.999949	notsig	2.20684e-05
ENSG00000050820.16	BCAR1	ENST00000418647.7	NM_014567	204.608	-0.183848	0.274644	-0.669405	0.503237	0.999949	notsig	2.20684e-05
ENSG00000051009.10	FAM160A2	ENST00000265978.8	NM_032127	141.006	-0.0601134	0.326864	-0.183909	0.854085	0.999949	notsig	2.20684e-05
ENSG00000051108.14	HERPUD1	ENST00000439977.6	NA	361.424	-0.203896	0.243654	-0.836824	0.402691	0.999949	notsig	2.20684e-05
ENSG00000051128.18	HOMER3	ENST00000539827.5	NA	71.969	0.302919	0.418962	0.723022	0.469667	0.999949	notsig	2.20684e-05
ENSG00000051180.16	RAD51	ENST00000382643.7	NM_002875, NM_133487	89.7921	-0.024965	0.383344	-0.0651244	0.948075	0.999949	notsig	2.20684e-05
ENSG00000051341.13	POLQ	ENST00000621776.4	NM_199420	641.515	0.146137	0.203908	0.716679	0.473572	0.999949	notsig	2.20684e-05
ENSG00000051382.8	PIK3CB	ENST00000289153.6	NA	1163.77	0.052044	0.152604	0.34104	0.733074	0.999949	notsig	2.20684e-05
ENSG00000051523.10	CYBA	ENST00000567174.5	NM_000101	225.881	0.129781	0.261524	0.496249	0.619719	0.999949	notsig	2.20684e-05
ENSG00000051596.9	THOC3	ENST00000265097.8	NA	130.745	0.441607	0.346993	1.27267	0.203136	0.999949	notsig	2.20684e-05
ENSG00000051620.10	HEBP2	ENST00000607197.5	NA	102.627	0.0394522	0.368145	0.107165	0.914658	0.999949	notsig	2.20684e-05
ENSG00000051825.14	MPHOSPH9	ENST00000606320.5	NA	1400.56	0.0584043	0.157873	0.369945	0.711423	0.999949	notsig	2.20684e-05
ENSG00000052126.14	PLEKHA5	ENST00000429027.6	NM_019012	1247.43	-0.0581323	0.162037	-0.358759	0.719776	0.999949	notsig	2.20684e-05
ENSG00000052723.11	SIKE1	ENST00000369528.9	NM_025073	1510.59	0.187075	0.172346	1.08546	0.277716	0.999949	notsig	2.20684e-05
ENSG00000052749.13	RRP12	ENST00000536831.5	NM_015179	383.806	-0.326435	0.210495	-1.5508	0.120951	0.999949	notsig	2.20684e-05
ENSG00000052795.12	FNIP2	ENST00000264433.10	NM_020840	118.608	0.433583	0.333896	1.29856	0.194096	0.999949	notsig	2.20684e-05
ENSG00000052802.12	MSMO1	ENST00000261507.10	NM_006745	566.009	0.0914708	0.204542	0.447199	0.654731	0.999949	notsig	2.20684e-05
ENSG00000052841.14	TTC17	ENST00000039989.8	NM_018259	1149.31	0.0170743	0.158375	0.107809	0.914147	0.999949	notsig	2.20684e-05
ENSG00000052850.5	ALX4	ENST00000329255.3	NA	94.3554	-0.231483	0.415242	-0.557465	0.57721	0.999949	notsig	2.20684e-05
ENSG00000053254.15	FOXN3	ENST00000345097.8	NM_005197	642.656	0.161683	0.187774	0.861049	0.389211	0.999949	notsig	2.20684e-05
ENSG00000053371.12	AKR7A2	ENST00000235835.7	NM_003689	186.502	0.0380332	0.283354	0.134225	0.893225	0.999949	notsig	2.20684e-05
ENSG00000053372.4	MRTO4	ENST00000330263.4	NM_016183	127.235	0.0264658	0.335202	0.0789548	0.937069	0.999949	notsig	2.20684e-05
ENSG00000053501.12	USE1	ENST00000263897.9	NM_018467	61.72	0.41115	0.504079	0.815645	0.414703	0.999949	notsig	2.20684e-05
ENSG00000053524.11	MCF2L2	ENST00000328913.7	NM_015078	91.8864	0.176024	0.390891	0.450315	0.652484	0.999949	notsig	2.20684e-05
ENSG00000053747.15	LAMA3	ENST00000313654.13	NM_000227, NM_198129	436.983	-0.0314995	0.203767	-0.154586	0.877148	0.999949	notsig	2.20684e-05
ENSG00000053770.11	AP5M1	ENST00000431972.6	NM_018229	585.51	0.0575074	0.187628	0.306497	0.759226	0.999949	notsig	2.20684e-05
ENSG00000053900.10	ANAPC4	ENST00000510092.5	NM_013367	234.928	0.0529743	0.269701	0.196418	0.844283	0.999949	notsig	2.20684e-05
ENSG00000053918.15	KCNQ1	ENST00000155840.9	NM_000218	220.874	-0.216261	0.268005	-0.80693	0.419707	0.999949	notsig	2.20684e-05
ENSG00000054116.11	TRAPPC3	ENST00000616395.4	NM_014408	440.367	0.050626	0.196389	0.257784	0.796573	0.999949	notsig	2.20684e-05
ENSG00000054118.13	THRAP3	ENST00000354618.9	NM_005119	1335.51	0.0124336	0.156426	0.0794854	0.936647	0.999949	notsig	2.20684e-05
ENSG00000054148.17	PHPT1	ENST00000247665.11	NM_014172	371.756	-0.0319539	0.272273	-0.11736	0.906575	0.999949	notsig	2.20684e-05
ENSG00000054267.20	ARID4B	ENST00000264183.7	NM_016374	555.329	-0.0464619	0.193193	-0.240495	0.809947	0.999949	notsig	2.20684e-05
ENSG00000054277.13	OPN3	ENST00000366554.2	NM_014322	2079.01	0.0624786	0.159023	0.392891	0.6944	0.999949	notsig	2.20684e-05
ENSG00000054282.15	SDCCAG8	ENST00000366541.7	NM_006642	75.1776	0.333807	0.470187	0.709944	0.477739	0.999949	notsig	2.20684e-05
ENSG00000054523.17	KIF1B	ENST00000377081.5	NA	1740.79	-0.0235766	0.141133	-0.167052	0.867329	0.999949	notsig	2.20684e-05
ENSG00000054598.6	FOXC1	ENST00000380874.3	NA	1687.8	0.133042	0.159625	0.833465	0.404583	0.999949	notsig	2.20684e-05
ENSG00000054611.13	TBC1D22A	ENST00000337137.8	NM_014346	264.128	-0.119218	0.256193	-0.465346	0.641684	0.999949	notsig	2.20684e-05
ENSG00000054654.15	SYNE2	ENST00000358025.7	NM_182914	3404.64	-0.0378405	0.166016	-0.227933	0.819698	0.999949	notsig	2.20684e-05
ENSG00000054690.13	PLEKHH1	ENST00000329153.9	NA	298.346	-0.0205504	0.24601	-0.0835349	0.933426	0.999949	notsig	2.20684e-05
ENSG00000054793.13	ATP9A	ENST00000338821.5	NM_006045	1950.9	-0.105623	0.142377	-0.741852	0.458177	0.999949	notsig	2.20684e-05
ENSG00000054965.10	FAM168A	ENST00000064778.8	NA	1225.91	0.0412564	0.153995	0.267908	0.78877	0.999949	notsig	2.20684e-05
ENSG00000054967.12	RELT	ENST00000064780.6	NA	113.763	-0.205548	0.377578	-0.544385	0.586177	0.999949	notsig	2.20684e-05
ENSG00000055044.10	NOP58	ENST00000264279.9	NM_015934	1029.55	-0.11332	0.18941	-0.598278	0.549654	0.999949	notsig	2.20684e-05
ENSG00000055070.16	SZRD1	ENST00000401088.8	NM_015609	824.227	-0.0406721	0.183357	-0.221819	0.824455	0.999949	notsig	2.20684e-05
ENSG00000055118.14	KCNH2	ENST00000262186.9	NM_000238	41.9936	0.62646	0.577678	1.08445	0.278167	0.999949	notsig	2.20684e-05
ENSG00000055130.15	CUL1	ENST00000325222.8	NM_003592	856.077	-0.0449175	0.165001	-0.272225	0.785449	0.999949	notsig	2.20684e-05
ENSG00000055147.18	FAM114A2	ENST00000351797.8	NM_018691	104.412	0.198106	0.375551	0.527507	0.597842	0.999949	notsig	2.20684e-05
ENSG00000055163.19	CYFIP2	ENST00000616178.4	NM_001037332	169.673	0.430232	0.304058	1.41497	0.157078	0.999949	notsig	2.20684e-05
ENSG00000055208.18	TAB2	ENST00000367456.5	NA	1392.1	-0.0305257	0.152498	-0.200171	0.841347	0.999949	notsig	2.20684e-05
ENSG00000055211.12	GINM1	ENST00000367419.9	NM_138785	475.335	0.044509	0.194895	0.228374	0.819356	0.999949	notsig	2.20684e-05
ENSG00000055332.16	EIF2AK2	ENST00000233057.8	NM_002759	3014.19	0.152538	0.126075	1.20989	0.22632	0.999949	notsig	2.20684e-05
ENSG00000055483.19	USP36	ENST00000542802.7	NA	831.496	-0.131334	0.175125	-0.749944	0.453288	0.999949	notsig	2.20684e-05
ENSG00000055609.17	KMT2C	ENST00000262189.10	NA	3487.06	-0.109932	0.147254	-0.746545	0.455338	0.999949	notsig	2.20684e-05
ENSG00000055732.12	MCOLN3	ENST00000370589.6	NM_018298	348.023	0.0364086	0.222189	0.163863	0.869839	0.999949	notsig	2.20684e-05
ENSG00000055917.15	PUM2	ENST00000338086.9	NM_015317	2470.99	-0.0768511	0.13265	-0.579353	0.562351	0.999949	notsig	2.20684e-05
ENSG00000055950.16	MRPL43	ENST00000370242.8	NA	257.86	0.301876	0.292506	1.03203	0.302058	0.999949	notsig	2.20684e-05
ENSG00000056050.6	HPF1	ENST00000393381.2	NM_017867	97.5149	0.0292967	0.362135	0.0809	0.935522	0.999949	notsig	2.20684e-05
ENSG00000056097.15	ZFR	ENST00000265069.12	NA	2447.73	-0.0131434	0.134279	-0.0978815	0.922026	0.999949	notsig	2.20684e-05
ENSG00000056277.15	ZNF280C	ENST00000370978.8	NM_017666	667.13	0.0775079	0.174866	0.443243	0.65759	0.999949	notsig	2.20684e-05
ENSG00000056586.15	RC3H2	ENST00000373670.5	NM_018835	2962.52	0.0359494	0.129852	0.27685	0.781895	0.999949	notsig	2.20684e-05
ENSG00000056736.9	IL17RB	ENST00000288167.7	NM_172234	128.848	0.124782	0.33778	0.369418	0.711816	0.999949	notsig	2.20684e-05
ENSG00000056972.18	TRAF3IP2	ENST00000340026.10	NA	156.333	-0.127638	0.313937	-0.406573	0.684322	0.999949	notsig	2.20684e-05
ENSG00000056998.18	GYG2	ENST00000381163.7	NM_003918	124.536	0.0105527	0.33762	0.0312561	0.975065	0.999949	notsig	2.20684e-05
ENSG00000057019.15	DCBLD2	ENST00000326857.9	NM_080927	256.444	-0.113058	0.245923	-0.45973	0.64571	0.999949	notsig	2.20684e-05
ENSG00000057252.12	SOAT1	ENST00000367619.7	NM_003101	1752.97	0.0323347	0.147641	0.219009	0.826643	0.999949	notsig	2.20684e-05
ENSG00000057294.14	PKP2	ENST00000070846.10	NA	525.158	-0.0974017	0.1926	-0.50572	0.613053	0.999949	notsig	2.20684e-05
ENSG00000057608.16	GDI2	ENST00000380191.8	NM_001494	1272.54	-0.0429233	0.166078	-0.258453	0.796057	0.999949	notsig	2.20684e-05
ENSG00000057657.15	PRDM1	ENST00000369096.8	NA	248.556	0.0192892	0.278753	0.0691983	0.944832	0.999949	notsig	2.20684e-05
ENSG00000057663.13	ATG5	ENST00000369076.7	NM_004849	355.048	0.196222	0.229777	0.853964	0.393125	0.999949	notsig	2.20684e-05
ENSG00000057704.11	TMCC3	ENST00000261226.8	NA	51.2312	0.0921318	0.490049	0.188005	0.850873	0.999949	notsig	2.20684e-05
ENSG00000057757.9	PITHD1	ENST00000246151.8	NM_020362	377.921	0.0452883	0.223716	0.202437	0.839575	0.999949	notsig	2.20684e-05
ENSG00000057935.13	MTA3	ENST00000405094.1	NM_020744	463.534	-0.0111695	0.199192	-0.0560742	0.955283	0.999949	notsig	2.20684e-05
ENSG00000058056.8	USP13	ENST00000263966.7	NA	1364.97	0.0437973	0.148643	0.294648	0.768263	0.999949	notsig	2.20684e-05
ENSG00000058063.15	ATP11B	ENST00000323116.9	NM_014616	1250.38	0.0154953	0.154494	0.100297	0.920109	0.999949	notsig	2.20684e-05
ENSG00000058091.16	CDK14	ENST00000380050.7	NM_012395	335.862	-0.109689	0.223122	-0.491608	0.622996	0.999949	notsig	2.20684e-05
ENSG00000058262.9	SEC61A1	ENST00000464451.5	NM_013336	2737.04	0.0587282	0.150673	0.389773	0.696704	0.999949	notsig	2.20684e-05
ENSG00000058272.16	PPP1R12A	ENST00000450142.6	NM_002480	1726.59	0.0365952	0.159139	0.229958	0.818125	0.999949	notsig	2.20684e-05
ENSG00000058453.16	CROCC	ENST00000375541.9	NM_014675	34.9796	0.121982	0.587917	0.207482	0.835633	0.999949	notsig	2.20684e-05
ENSG00000058600.15	POLR3E	ENST00000299853.9	NM_018119	572.101	-0.0315616	0.189044	-0.166954	0.867407	0.999949	notsig	2.20684e-05
ENSG00000058668.14	ATP2B4	ENST00000357681.9	NM_001001396	1126.9	-0.0553091	0.190609	-0.290171	0.771685	0.999949	notsig	2.20684e-05
ENSG00000058673.15	ZC3H11A	ENST00000545588.5	NM_014827	5005.68	0.00341341	0.142287	0.0239896	0.980861	0.999949	notsig	2.20684e-05
ENSG00000058729.10	RIOK2	ENST00000283109.7	NM_018343	161.945	-0.143109	0.317136	-0.451255	0.651805	0.999949	notsig	2.20684e-05
ENSG00000058799.13	YIPF1	ENST00000072644.5	NM_018982	120.508	-0.0389952	0.341027	-0.114347	0.908963	0.999949	notsig	2.20684e-05
ENSG00000058804.11	NDC1	ENST00000371429.3	NM_018087	2154.19	-0.00343313	0.153893	-0.0223086	0.982202	0.999949	notsig	2.20684e-05
ENSG00000059122.16	FLYWCH1	ENST00000253928.13	NM_032296	217.301	0.0889154	0.261963	0.33942	0.734293	0.999949	notsig	2.20684e-05
ENSG00000059145.18	UNKL	ENST00000508903.6	NM_001037125	383.443	-0.077385	0.216894	-0.356787	0.721251	0.999949	notsig	2.20684e-05
ENSG00000059378.12	PARP12	ENST00000263549.7	NM_022750	385.62	0.126526	0.226564	0.558456	0.576533	0.999949	notsig	2.20684e-05
ENSG00000059573.8	ALDH18A1	ENST00000371224.6	NM_002860	1467.24	-0.00584983	0.155489	-0.0376222	0.969989	0.999949	notsig	2.20684e-05
ENSG00000059588.9	TARBP1	ENST00000040877.1	NM_005646	1045.26	-0.022254	0.158625	-0.140293	0.888428	0.999949	notsig	2.20684e-05
ENSG00000059691.11	GATB	ENST00000263985.10	NA	69.5899	-0.203171	0.421722	-0.481765	0.629973	0.999949	notsig	2.20684e-05
ENSG00000059728.10	MXD1	ENST00000264444.6	NM_002357	158.819	-0.305877	0.321583	-0.951159	0.341524	0.999949	notsig	2.20684e-05
ENSG00000059758.7	CDK17	ENST00000543119.6	NA	505.629	-0.183243	0.191959	-0.954596	0.339782	0.999949	notsig	2.20684e-05
ENSG00000059769.19	DNAJC25	ENST00000313525.3	NM_001015882	108.123	-0.276029	0.357852	-0.77135	0.4405	0.999949	notsig	2.20684e-05
ENSG00000059804.15	SLC2A3	ENST00000075120.11	NM_006931	1456.27	0.0669058	0.16856	0.396926	0.691422	0.999949	notsig	2.20684e-05
ENSG00000060069.16	CTDP1	ENST00000613122.4	NM_004715	34.8125	-0.231546	0.590872	-0.391872	0.695153	0.999949	notsig	2.20684e-05
ENSG00000060138.12	YBX3	ENST00000228251.8	NM_003651	2476.04	-0.0683002	0.142537	-0.479175	0.631814	0.999949	notsig	2.20684e-05
ENSG00000060237.16	WNK1	ENST00000530271.6	NM_018979	10463.6	-0.0493421	0.121358	-0.406582	0.684315	0.999949	notsig	2.20684e-05
ENSG00000060339.13	CCAR1	ENST00000265872.10	NM_018237	1268.8	0.0205703	0.157871	0.130298	0.896331	0.999949	notsig	2.20684e-05
ENSG00000060491.16	OGFR	ENST00000290291.10	NA	111.324	-0.085457	0.375094	-0.227828	0.81978	0.999949	notsig	2.20684e-05
ENSG00000060642.10	PIGV	ENST00000374145.5	NM_017837	121.182	-0.0179435	0.338372	-0.0530289	0.957709	0.999949	notsig	2.20684e-05
ENSG00000060656.19	PTPRU	ENST00000345512.7	NA	98.0555	-0.166625	0.382256	-0.435899	0.66291	0.999949	notsig	2.20684e-05
ENSG00000060688.12	SNRNP40	ENST00000263694.8	NM_004814	699.466	-0.108976	0.196989	-0.553209	0.58012	0.999949	notsig	2.20684e-05
ENSG00000060749.14	QSER1	ENST00000399302.6	NM_024774	7640.02	0.0368788	0.122277	0.3016	0.762957	0.999949	notsig	2.20684e-05
ENSG00000060762.18	MPC1	ENST00000621630.1	NM_016098	107.36	0.235607	0.351441	0.670402	0.502601	0.999949	notsig	2.20684e-05
ENSG00000060971.17	ACAA1	ENST00000333167.12	NM_001607	48.7912	-0.481075	0.55577	-0.865602	0.386709	0.999949	notsig	2.20684e-05
ENSG00000060982.14	BCAT1	ENST00000539282.5	NM_005504	855.672	0.0354974	0.196236	0.180892	0.856452	0.999949	notsig	2.20684e-05
ENSG00000061273.17	HDAC7	ENST00000380610.8	NA	785.023	-0.0737922	0.178154	-0.414206	0.678723	0.999949	notsig	2.20684e-05
ENSG00000061676.14	NCKAP1	ENST00000360982.2	NM_205842	3881.14	0.0727987	0.128231	0.567715	0.570228	0.999949	notsig	2.20684e-05
ENSG00000061794.12	MRPS35	ENST00000081029.7	NM_021821	736.591	0.154556	0.182961	0.844749	0.398251	0.999949	notsig	2.20684e-05
ENSG00000061936.9	SFSWAP	ENST00000541286.5	NM_004592	283.301	-0.231608	0.239068	-0.968794	0.332648	0.999949	notsig	2.20684e-05
ENSG00000061938.16	TNK2	ENST00000381916.6	NM_005781	125.324	-0.146944	0.32748	-0.448712	0.65364	0.999949	notsig	2.20684e-05
ENSG00000061987.14	MON2	ENST00000393630.7	NM_015026	1698.92	0.0873394	0.138029	0.632761	0.52689	0.999949	notsig	2.20684e-05
ENSG00000062194.15	GPBP1	ENST00000424459.7	NA	976.495	0.153884	0.167067	0.921092	0.357002	0.999949	notsig	2.20684e-05
ENSG00000062370.16	ZNF112	ENST00000337401.8	NM_013380	49.0874	0.428347	0.515967	0.830183	0.406435	0.999949	notsig	2.20684e-05
ENSG00000062485.18	CS	ENST00000351328.7	NA	3440.57	0.084663	0.132553	0.63871	0.523012	0.999949	notsig	2.20684e-05
ENSG00000062582.13	MRPS24	ENST00000317534.5	NM_032014	653.688	-0.0779447	0.404831	-0.192536	0.847322	0.999949	notsig	2.20684e-05
ENSG00000062598.17	ELMO2	ENST00000290246.10	NM_022086	256.492	0.138363	0.242106	0.571497	0.567663	0.999949	notsig	2.20684e-05
ENSG00000062650.17	WAPL	ENST00000298767.9	NM_015045	1564.89	-0.0876196	0.151128	-0.579771	0.562069	0.999949	notsig	2.20684e-05
ENSG00000062716.11	VMP1	ENST00000262291.8	NM_030938	2969.62	0.0642705	0.712747	0.090173	0.92815	0.999949	notsig	2.20684e-05
ENSG00000062725.9	APPBP2	ENST00000083182.7	NM_006380	474.983	0.0488456	0.197602	0.247192	0.80476	0.999949	notsig	2.20684e-05
ENSG00000062822.12	POLD1	ENST00000613923.4	NA	192.445	-0.0396354	0.306061	-0.129502	0.896961	0.999949	notsig	2.20684e-05
ENSG00000063046.17	EIF4B	ENST00000420463.7	NM_001417	10332.2	0.0194465	0.124335	0.156403	0.875715	0.999949	notsig	2.20684e-05
ENSG00000063127.15	SLC6A16	ENST00000335875.8	NM_014037	71.5916	0.638267	0.443345	1.43966	0.149963	0.999949	notsig	2.20684e-05
ENSG00000063169.10	GLTSCR1	ENST00000396720.7	NM_015711	173.074	-0.245134	0.314612	-0.779161	0.435885	0.999949	notsig	2.20684e-05
ENSG00000063176.15	SPHK2	ENST00000599029.2	NA	65.819	0.120361	0.451288	0.266705	0.789696	0.999949	notsig	2.20684e-05
ENSG00000063177.12	RPL18	ENST00000084795.9	NA	1049.07	0.0381908	0.395066	0.0966696	0.922989	0.999949	notsig	2.20684e-05
ENSG00000063180.8	CA11	ENST00000084798.8	NM_001217	129.336	0.192526	0.33301	0.57814	0.56317	0.999949	notsig	2.20684e-05
ENSG00000063241.7	ISOC2	ENST00000085068.7	NM_024710	100.171	-0.20538	0.42348	-0.484981	0.62769	0.999949	notsig	2.20684e-05
ENSG00000063244.12	U2AF2	ENST00000308924.8	NA	703.821	0.0667162	0.195485	0.341284	0.732889	0.999949	notsig	2.20684e-05
ENSG00000063245.14	EPN1	ENST00000411543.6	NM_013333	433.388	-0.11997	0.218859	-0.548161	0.583581	0.999949	notsig	2.20684e-05
ENSG00000063322.13	MED29	ENST00000315588.9	NA	479.68	0.188235	0.197841	0.95145	0.341376	0.999949	notsig	2.20684e-05
ENSG00000063438.16	AHRR	ENST00000316418.9	NM_020731	373.538	-0.1287	0.219997	-0.585008	0.558542	0.999949	notsig	2.20684e-05
ENSG00000063587.13	ZNF275	ENST00000370249.2	NM_001080485	436.461	-0.0564819	0.210195	-0.268712	0.788151	0.999949	notsig	2.20684e-05
ENSG00000063601.16	MTMR1	ENST00000445323.6	NM_003828, NM_176789	750.154	0.0207515	0.171344	0.12111	0.903604	0.999949	notsig	2.20684e-05
ENSG00000063660.8	GPC1	ENST00000264039.6	NM_002081	277.121	-0.094753	0.231602	-0.40912	0.682452	0.999949	notsig	2.20684e-05
ENSG00000063761.15	ADCK1	ENST00000238561.9	NM_020421	60.6479	0.0538282	0.473247	0.113742	0.909442	0.999949	notsig	2.20684e-05
ENSG00000063854.12	HAGH	ENST00000397356.7	NM_005326	176.647	-0.0962802	0.299039	-0.321966	0.747479	0.999949	notsig	2.20684e-05
ENSG00000063978.15	RNF4	ENST00000511600.5	NA	686.081	0.0311306	0.178784	0.174124	0.861768	0.999949	notsig	2.20684e-05
ENSG00000064012.21	CASP8	ENST00000358485.8	NM_001228	420.516	0.039882	0.212159	0.187981	0.850891	0.999949	notsig	2.20684e-05
ENSG00000064042.17	LIMCH1	ENST00000503057.5	NM_014988	2886.63	-0.184891	0.128267	-1.44145	0.149458	0.999949	notsig	2.20684e-05
ENSG00000064102.14	ASUN	ENST00000261191.11	NM_018164	1104.65	-0.0186038	0.15496	-0.120056	0.904439	0.999949	notsig	2.20684e-05
ENSG00000064115.10	TM7SF3	ENST00000343028.8	NM_016551	1188.76	0.0471011	0.155748	0.302418	0.762333	0.999949	notsig	2.20684e-05
ENSG00000064199.6	SPA17	ENST00000532692.1	NM_017425	33.2557	-0.133621	0.605273	-0.220762	0.825278	0.999949	notsig	2.20684e-05
ENSG00000064205.10	WISP2	ENST00000372868.6	NM_003881	156.646	0.0989614	0.296212	0.33409	0.738312	0.999949	notsig	2.20684e-05
ENSG00000064309.14	CDON	ENST00000392693.7	NM_016952	185.511	-0.52184	0.296768	-1.75841	0.0786779	0.999949	notsig	2.20684e-05
ENSG00000064313.11	TAF2	ENST00000378164.6	NM_003184	1724.44	0.187017	0.141749	1.31936	0.187049	0.999949	notsig	2.20684e-05
ENSG00000064393.15	HIPK2	ENST00000406875.7	NM_022740	687.595	-0.165	0.182337	-0.904917	0.365509	0.999949	notsig	2.20684e-05
ENSG00000064419.13	TNPO3	ENST00000627585.2	NM_012470	924.192	-0.0751853	0.164413	-0.457296	0.647458	0.999949	notsig	2.20684e-05
ENSG00000064489.22	BORCS8-MEF2B	ENST00000514819.7	NM_005919.3	69.815	-0.368402	0.428489	-0.85977	0.389916	0.999949	notsig	2.20684e-05
ENSG00000064490.13	RFXANK	ENST00000303088.8	NM_003721	92.7363	0.0644139	0.401795	0.160315	0.872633	0.999949	notsig	2.20684e-05
ENSG00000064545.14	TMEM161A	ENST00000162044.13	NA	117.811	-0.0973636	0.334124	-0.291399	0.770746	0.999949	notsig	2.20684e-05
ENSG00000064547.13	LPAR2	ENST00000542587.5	NA	61.4361	-0.423389	0.509329	-0.831267	0.405823	0.999949	notsig	2.20684e-05
ENSG00000064601.16	CTSA	ENST00000372484.7	NM_000308	629.492	-0.00265095	0.19535	-0.0135702	0.989173	0.999949	notsig	2.20684e-05
ENSG00000064607.16	SUGP2	ENST00000600377.1	NM_001017392	1556.38	-0.0324918	0.190842	-0.170255	0.86481	0.999949	notsig	2.20684e-05
ENSG00000064651.13	SLC12A2	ENST00000262461.6	NM_001046	445.82	0.0621641	0.240793	0.258164	0.79628	0.999949	notsig	2.20684e-05
ENSG00000064652.10	SNX24	ENST00000395451.8	NM_014035	175.861	0.160249	0.296933	0.539679	0.589419	0.999949	notsig	2.20684e-05
ENSG00000064666.14	CNN2	ENST00000562958.6	NM_004368	995.638	-0.0293877	0.183903	-0.1598	0.873039	0.999949	notsig	2.20684e-05
ENSG00000064687.12	ABCA7	ENST00000263094.10	NM_019112	425.543	0.0672949	0.222657	0.302236	0.762472	0.999949	notsig	2.20684e-05
ENSG00000064703.11	DDX20	ENST00000369702.4	NM_007204	421.64	0.0470747	0.200421	0.234879	0.814302	0.999949	notsig	2.20684e-05
ENSG00000064726.9	BTBD1	ENST00000261721.8	NA	2006.04	0.0864885	0.157103	0.550521	0.581962	0.999949	notsig	2.20684e-05
ENSG00000064932.15	SBNO2	ENST00000361757.7	NA	853.56	-0.215375	0.169721	-1.26899	0.204443	0.999949	notsig	2.20684e-05
ENSG00000064933.16	PMS1	ENST00000441310.6	NM_000534	358.096	0.111082	0.229031	0.485007	0.627671	0.999949	notsig	2.20684e-05
ENSG00000064961.18	HMG20B	ENST00000333651.10	NM_006339	334.706	-0.0614828	0.225212	-0.273	0.784853	0.999949	notsig	2.20684e-05
ENSG00000064995.16	TAF11	ENST00000361288.8	NM_005643	150.397	0.0783747	0.304237	0.257611	0.796707	0.999949	notsig	2.20684e-05
ENSG00000064999.13	ANKS1A	ENST00000360359.4	XM_166478	447.421	-0.0211082	0.211116	-0.0999843	0.920357	0.999949	notsig	2.20684e-05
ENSG00000065000.15	AP3D1	ENST00000355272.10	NA	1037.36	-0.0599335	0.159614	-0.375491	0.707296	0.999949	notsig	2.20684e-05
ENSG00000065029.14	ZNF76	ENST00000373953.7	NM_003427	279.636	0.0943604	0.252881	0.373142	0.709043	0.999949	notsig	2.20684e-05
ENSG00000065054.13	SLC9A3R2	ENST00000424542.6	NA	75.1435	0.0235745	0.429303	0.0549135	0.956207	0.999949	notsig	2.20684e-05
ENSG00000065057.7	NTHL1	ENST00000219066.5	NM_002528	60.3808	0.468302	0.464076	1.00911	0.312924	0.999949	notsig	2.20684e-05
ENSG00000065060.16	UHRF1BP1	ENST00000192788.5	NM_017754	1496.76	0.0200559	0.164325	0.12205	0.902859	0.999949	notsig	2.20684e-05
ENSG00000065135.9	GNAI3	ENST00000369851.5	NM_006496	1422.81	-0.0500564	0.14362	-0.348532	0.72744	0.999949	notsig	2.20684e-05
ENSG00000065150.18	IPO5	ENST00000261574.9	NM_002271	6605.09	-0.0434704	0.118213	-0.36773	0.713075	0.999949	notsig	2.20684e-05
ENSG00000065154.11	OAT	ENST00000368845.5	NM_000274	513.798	0.169065	0.208123	0.812334	0.4166	0.999949	notsig	2.20684e-05
ENSG00000065183.15	WDR3	ENST00000349139.5	NM_006784	1006	-0.0844898	0.167716	-0.503768	0.614424	0.999949	notsig	2.20684e-05
ENSG00000065243.19	PKN2	ENST00000370521.7	NM_006256	2109.59	-0.0233097	0.134908	-0.172782	0.862823	0.999949	notsig	2.20684e-05
ENSG00000065268.10	WDR18	ENST00000585809.5	NA	120.141	0.189254	0.348531	0.543004	0.587127	0.999949	notsig	2.20684e-05
ENSG00000065308.4	TRAM2	ENST00000182527.3	NM_012288	587.332	-0.237423	0.183357	-1.29487	0.195366	0.999949	notsig	2.20684e-05
ENSG00000065320.8	NTN1	ENST00000173229.6	NA	151.094	0.0496895	0.300209	0.165516	0.868538	0.999949	notsig	2.20684e-05
ENSG00000065325.12	GLP2R	ENST00000262441.9	NA	77.7006	-0.110838	0.411939	-0.269065	0.78788	0.999949	notsig	2.20684e-05
ENSG00000065328.16	MCM10	ENST00000484800.6	NM_182751	251.51	0.153213	0.241537	0.634325	0.525869	0.999949	notsig	2.20684e-05
ENSG00000065361.14	ERBB3	ENST00000267101.7	NM_001982	121.748	0.0227928	0.337414	0.0675516	0.946143	0.999949	notsig	2.20684e-05
ENSG00000065413.17	ANKRD44	ENST00000328737.6	NM_153697	94.4413	-0.0666063	0.45052	-0.147843	0.882467	0.999949	notsig	2.20684e-05
ENSG00000065427.14	KARS	ENST00000319410.9	NM_005548	1307.39	-0.0574217	0.158528	-0.362218	0.717189	0.999949	notsig	2.20684e-05
ENSG00000065457.10	ADAT1	ENST00000307921.7	NM_012091	100.638	0.195654	0.362569	0.539633	0.58945	0.999949	notsig	2.20684e-05
ENSG00000065485.18	PDIA5	ENST00000316218.11	NM_006810	243.063	0.29179	0.256108	1.13932	0.254568	0.999949	notsig	2.20684e-05
ENSG00000065491.8	TBC1D22B	ENST00000373491.3	NM_017772	233.704	0.100764	0.25056	0.402154	0.687571	0.999949	notsig	2.20684e-05
ENSG00000065518.7	NDUFB4	ENST00000184266.2	NM_004547	935.465	0.270447	0.421134	0.642187	0.520752	0.999949	notsig	2.20684e-05
ENSG00000065526.10	SPEN	ENST00000375759.7	NM_015001	2080.85	-0.169423	0.174681	-0.969904	0.332094	0.999949	notsig	2.20684e-05
ENSG00000065534.18	MYLK	ENST00000360304.7	NM_053025	687.141	-0.20355	0.189897	-1.0719	0.283766	0.999949	notsig	2.20684e-05
ENSG00000065548.17	ZC3H15	ENST00000337859.10	NM_018471	1043.46	-0.0159892	0.155523	-0.10281	0.918114	0.999949	notsig	2.20684e-05
ENSG00000065559.14	MAP2K4	ENST00000415385.7	NA	474.967	-0.0695165	0.192	-0.362065	0.717303	0.999949	notsig	2.20684e-05
ENSG00000065600.12	TMEM206	ENST00000535273.2	NM_018252	249.141	0.04665	0.275735	0.169184	0.865652	0.999949	notsig	2.20684e-05
ENSG00000065613.13	SLK	ENST00000369755.3	NM_014720	1382.22	0.0143033	0.149141	0.0959043	0.923597	0.999949	notsig	2.20684e-05
ENSG00000065615.13	CYB5R4	ENST00000369681.9	NM_016230	142.061	-0.0299571	0.309626	-0.0967526	0.922923	0.999949	notsig	2.20684e-05
ENSG00000065665.20	SEC61A2	ENST00000298428.13	NM_018144	81.2015	-0.00165717	0.405698	-0.00408473	0.996741	0.999949	notsig	2.20684e-05
ENSG00000065717.14	TLE2	ENST00000590536.5	NA	154.769	-0.00432756	0.309443	-0.013985	0.988842	0.999949	notsig	2.20684e-05
ENSG00000065802.11	ASB1	ENST00000264607.8	NM_001040445	162.47	-0.156243	0.322719	-0.484145	0.628283	0.999949	notsig	2.20684e-05
ENSG00000065809.13	FAM107B	ENST00000181796.6	NM_031453	499.331	-0.0653862	0.20575	-0.317794	0.750641	0.999949	notsig	2.20684e-05
ENSG00000065833.8	ME1	ENST00000369705.3	NA	1577.23	0.138831	0.144831	0.958575	0.337773	0.999949	notsig	2.20684e-05
ENSG00000065882.15	TBC1D1	ENST00000261439.8	NM_015173	471.507	-0.0319736	0.2033	-0.157273	0.87503	0.999949	notsig	2.20684e-05
ENSG00000065883.14	CDK13	ENST00000181839.8	NM_003718	1150.81	-0.055495	0.167911	-0.330503	0.74102	0.999949	notsig	2.20684e-05
ENSG00000065911.11	MTHFD2	ENST00000394053.6	NA	2674.52	0.00410561	0.132192	0.0310578	0.975223	0.999949	notsig	2.20684e-05
ENSG00000065923.9	SLC9A7	ENST00000616978.4	NM_032591	544.315	0.0647597	0.204105	0.317287	0.751026	0.999949	notsig	2.20684e-05
ENSG00000065970.8	FOXJ2	ENST00000162391.7	NA	691.311	0.122292	0.19842	0.616329	0.537677	0.999949	notsig	2.20684e-05
ENSG00000065978.18	YBX1	ENST00000436427.1	NM_004559	4496.16	0.0630584	0.123757	0.509536	0.610377	0.999949	notsig	2.20684e-05
ENSG00000065989.15	PDE4A	ENST00000380702.6	NA	279.776	0.0125081	0.232516	0.0537947	0.957099	0.999949	notsig	2.20684e-05
ENSG00000066027.11	PPP2R5A	ENST00000261461.6	NM_006243	718.717	0.0810173	0.174522	0.464224	0.642487	0.999949	notsig	2.20684e-05
ENSG00000066044.14	ELAVL1	ENST00000407627.6	NM_001419	1278.37	0.0428722	0.165925	0.258383	0.796111	0.999949	notsig	2.20684e-05
ENSG00000066084.12	DIP2B	ENST00000301180.9	NM_173602	2649.69	0.0411057	0.144589	0.284293	0.776186	0.999949	notsig	2.20684e-05
ENSG00000066117.14	SMARCD1	ENST00000394963.8	NM_003076	1300.23	-0.0557976	0.148066	-0.376843	0.70629	0.999949	notsig	2.20684e-05
ENSG00000066135.12	KDM4A	ENST00000372396.3	NM_014663	273.582	-0.2304	0.239878	-0.960486	0.33681	0.999949	notsig	2.20684e-05
ENSG00000066136.20	NFYC	ENST00000308733.9	NM_014223	697.015	-0.0806081	0.174343	-0.462354	0.643828	0.999949	notsig	2.20684e-05
ENSG00000066248.14	NGEF	ENST00000264051.7	XM_044799	34.7486	-0.0808223	0.600545	-0.134582	0.892943	0.999949	notsig	2.20684e-05
ENSG00000066279.16	ASPM	ENST00000367409.8	NM_018136	5146.81	0.0693654	0.161194	0.430323	0.66696	0.999949	notsig	2.20684e-05
ENSG00000066322.13	ELOVL1	ENST00000621943.4	NM_022821	297.343	-0.123419	0.234767	-0.52571	0.59909	0.999949	notsig	2.20684e-05
ENSG00000066379.14	ZNRD1	ENST00000332435.9	NA	79.7324	-0.314071	0.432619	-0.725976	0.467853	0.999949	notsig	2.20684e-05
ENSG00000066422.4	ZBTB11	ENST00000312938.4	NM_014415	726.755	-0.0647987	0.17273	-0.375144	0.707553	0.999949	notsig	2.20684e-05
ENSG00000066427.21	ATXN3	ENST00000545170.5	NM_004993	475.61	0.0493057	0.200946	0.245368	0.806172	0.999949	notsig	2.20684e-05
ENSG00000066455.12	GOLGA5	ENST00000163416.6	NA	406.939	-0.0882773	0.20911	-0.422157	0.67291	0.999949	notsig	2.20684e-05
ENSG00000066468.21	FGFR2	ENST00000457416.6	NM_022976, NM_000141	1773.54	0.0108712	0.144762	0.0750973	0.940137	0.999949	notsig	2.20684e-05
ENSG00000066557.5	LRRC40	ENST00000370952.3	NM_017768	740.961	0.0888185	0.183844	0.483118	0.629012	0.999949	notsig	2.20684e-05
ENSG00000066583.11	ISOC1	ENST00000173527.5	NM_016048	325.821	0.0672077	0.225157	0.298493	0.765327	0.999949	notsig	2.20684e-05
ENSG00000066629.16	EML1	ENST00000334192.8	NA	108.027	-0.179912	0.394121	-0.456488	0.648039	0.999949	notsig	2.20684e-05
ENSG00000066651.17	TRMT11	ENST00000334379.9	NM_021820	401.572	0.0809716	0.203738	0.397431	0.69105	0.999949	notsig	2.20684e-05
ENSG00000066654.13	THUMPD1	ENST00000381337.6	NM_017736	425.315	0.0277973	0.198673	0.139915	0.888727	0.999949	notsig	2.20684e-05
ENSG00000066697.14	MSANTD3	ENST00000613183.1	NM_080655	241.697	0.394109	0.250154	1.57547	0.115149	0.999949	notsig	2.20684e-05
ENSG00000066735.14	KIF26A	ENST00000423312.6	NA	237.603	-0.12888	0.268459	-0.480074	0.631175	0.999949	notsig	2.20684e-05
ENSG00000066739.11	ATG2B	ENST00000359933.5	NM_018036	1361.72	-0.0984241	0.171246	-0.574754	0.565457	0.999949	notsig	2.20684e-05
ENSG00000066777.8	ARFGEF1	ENST00000262215.7	NM_006421	1090.03	0.0665343	0.155252	0.428558	0.668245	0.999949	notsig	2.20684e-05
ENSG00000066827.15	ZFAT	ENST00000377838.7	NM_001029939	268.081	0.0966467	0.237947	0.406168	0.684619	0.999949	notsig	2.20684e-05
ENSG00000066855.15	MTFR1	ENST00000262146.8	NA	734.628	0.00725648	0.174783	0.041517	0.966884	0.999949	notsig	2.20684e-05
ENSG00000066926.10	FECH	ENST00000382873.7	NA	252.522	0.0153441	0.247224	0.0620654	0.950511	0.999949	notsig	2.20684e-05
ENSG00000066933.15	MYO9A	ENST00000356056.9	NM_006901	1009.55	0.157179	0.170951	0.919437	0.357867	0.999949	notsig	2.20684e-05
ENSG00000067057.16	PFKP	ENST00000381125.8	NM_002627	760.903	-0.0157813	0.167904	-0.0939899	0.925117	0.999949	notsig	2.20684e-05
ENSG00000067064.10	IDI1	ENST00000381344.7	NM_004508	643.159	0.20058	0.469094	0.427591	0.668949	0.999949	notsig	2.20684e-05
ENSG00000067066.16	SP100	ENST00000340126.8	NM_003113	166.806	-0.0707726	0.294519	-0.240299	0.810098	0.999949	notsig	2.20684e-05
ENSG00000067082.14	KLF6	ENST00000497571.5	NA	181.615	0.366646	0.684403	0.535716	0.592155	0.999949	notsig	2.20684e-05
ENSG00000067113.16	PLPP1	ENST00000264775.9	NM_176895	193.973	-0.139626	0.269273	-0.518527	0.604091	0.999949	notsig	2.20684e-05
ENSG00000067141.16	NEO1	ENST00000339362.9	NM_002499	575.042	-0.0504871	0.225513	-0.223877	0.822853	0.999949	notsig	2.20684e-05
ENSG00000067167.7	TRAM1	ENST00000262213.6	NM_014294	4652.18	0.186905	0.128394	1.45572	0.14547	0.999949	notsig	2.20684e-05
ENSG00000067177.14	PHKA1	ENST00000373539.3	NA	747.758	-0.0686613	0.194575	-0.352878	0.72418	0.999949	notsig	2.20684e-05
ENSG00000067182.7	TNFRSF1A	ENST00000162749.6	NM_001065	1151.96	-0.0563724	0.163276	-0.345259	0.729899	0.999949	notsig	2.20684e-05
ENSG00000067191.15	CACNB1	ENST00000394303.7	NA	145.386	0.175278	0.37014	0.473544	0.635825	0.999949	notsig	2.20684e-05
ENSG00000067208.14	EVI5	ENST00000540033.2	NM_005665	957.489	-0.0468644	0.184736	-0.253683	0.799741	0.999949	notsig	2.20684e-05
ENSG00000067225.17	PKM	ENST00000319622.10	NA	7576.05	-0.0711478	0.130975	-0.543217	0.58698	0.999949	notsig	2.20684e-05
ENSG00000067248.9	DHX29	ENST00000621106.4	NM_019030	508.626	-0.0731756	0.191078	-0.382961	0.701748	0.999949	notsig	2.20684e-05
ENSG00000067334.13	DNTTIP2	ENST00000436063.6	NM_014597	611.562	0.123284	0.206033	0.59837	0.549593	0.999949	notsig	2.20684e-05
ENSG00000067365.14	METTL22	ENST00000381920.7	NM_024109	250.363	-0.193071	0.251119	-0.768843	0.441987	0.999949	notsig	2.20684e-05
ENSG00000067369.13	TP53BP1	ENST00000382044.8	NA	1031.17	-0.0126381	0.159562	-0.0792054	0.936869	0.999949	notsig	2.20684e-05
ENSG00000067533.5	RRP15	ENST00000366932.3	NM_016052	817.855	0.167255	0.166481	1.00465	0.315065	0.999949	notsig	2.20684e-05
ENSG00000067560.10	RHOA	ENST00000418115.5	NM_001664	6620.34	0.0462842	0.144862	0.319506	0.749343	0.999949	notsig	2.20684e-05
ENSG00000067596.10	DHX8	ENST00000262415.7	NA	661.089	0.108285	0.1885	0.574459	0.565657	0.999949	notsig	2.20684e-05
ENSG00000067606.16	PRKCZ	ENST00000378567.7	NM_002744	286.607	-0.16652	0.250817	-0.66391	0.506748	0.999949	notsig	2.20684e-05
ENSG00000067704.9	IARS2	ENST00000366922.2	NM_018060	1871.48	-0.0360447	0.139387	-0.258594	0.795949	0.999949	notsig	2.20684e-05
ENSG00000067829.18	IDH3G	ENST00000217901.9	NA	247.757	-0.0376025	0.260784	-0.14419	0.885351	0.999949	notsig	2.20684e-05
ENSG00000067836.12	ROGDI	ENST00000322048.11	NM_024589	68.6865	-0.183339	0.441948	-0.414843	0.678257	0.999949	notsig	2.20684e-05
ENSG00000067900.7	ROCK1	ENST00000399799.2	NM_005406	671.633	0.0340065	0.174194	0.195222	0.845219	0.999949	notsig	2.20684e-05
ENSG00000067955.13	CBFB	ENST00000412916.6	NM_001755	2009.48	0.140552	0.151132	0.929994	0.352374	0.999949	notsig	2.20684e-05
ENSG00000067992.12	PDK3	ENST00000441463.2	NM_005391	822.071	-0.0535813	0.20315	-0.263752	0.791971	0.999949	notsig	2.20684e-05
ENSG00000068001.13	HYAL2	ENST00000447092.5	NM_003773	330.895	-0.233023	0.245855	-0.947809	0.343227	0.999949	notsig	2.20684e-05
ENSG00000068024.16	HDAC4	ENST00000345617.7	NM_006037	424.913	-0.104256	0.219822	-0.474275	0.635304	0.999949	notsig	2.20684e-05
ENSG00000068028.17	RASSF1	ENST00000357043.6	NA	59.2216	-0.272531	0.464404	-0.58684	0.557311	0.999949	notsig	2.20684e-05
ENSG00000068078.17	FGFR3	ENST00000340107.8	NM_000142	69.5999	-0.197801	0.439339	-0.450224	0.652549	0.999949	notsig	2.20684e-05
ENSG00000068079.7	IFI35	ENST00000438323.2	NM_005533	59.8603	0.460651	0.468389	0.98348	0.325371	0.999949	notsig	2.20684e-05
ENSG00000068097.14	HEATR6	ENST00000184956.10	NA	223.059	-0.0184827	0.274214	-0.0674026	0.946261	0.999949	notsig	2.20684e-05
ENSG00000068120.14	COASY	ENST00000590958.5	NM_025233	495.968	-0.0620992	0.198814	-0.312347	0.754777	0.999949	notsig	2.20684e-05
ENSG00000068137.14	PLEKHH3	ENST00000591022.5	NA	126.189	0.129322	0.322236	0.401327	0.688179	0.999949	notsig	2.20684e-05
ENSG00000068305.17	MEF2A	ENST00000557942.5	NA	1106.33	0.0962383	0.159691	0.602654	0.546739	0.999949	notsig	2.20684e-05
ENSG00000068308.13	OTUD5	ENST00000156084.8	NM_017602	628.471	-0.0194207	0.188136	-0.103227	0.917783	0.999949	notsig	2.20684e-05
ENSG00000068323.16	TFE3	ENST00000315869.7	NM_006521	829.586	-0.266929	0.191077	-1.39698	0.162421	0.999949	notsig	2.20684e-05
ENSG00000068354.15	TBC1D25	ENST00000376771.8	NM_002536	338.131	-0.159306	0.23076	-0.690353	0.489972	0.999949	notsig	2.20684e-05
ENSG00000068366.19	ACSL4	ENST00000340800.6	NM_004458	1573.99	0.138386	0.148235	0.933558	0.350532	0.999949	notsig	2.20684e-05
ENSG00000068383.18	INPP5A	ENST00000368594.7	NM_005539	168.69	0.133487	0.302159	0.441776	0.658651	0.999949	notsig	2.20684e-05
ENSG00000068394.10	GPKOW	ENST00000156109.6	NM_015698	53.8125	0.0978211	0.522927	0.187065	0.85161	0.999949	notsig	2.20684e-05
ENSG00000068400.13	GRIPAP1	ENST00000376423.8	NM_207672	183.107	-0.148186	0.308988	-0.479583	0.631524	0.999949	notsig	2.20684e-05
ENSG00000068438.14	FTSJ1	ENST00000348411.2	NA	544.306	-0.0940334	0.185671	-0.506453	0.612539	0.999949	notsig	2.20684e-05
ENSG00000068489.12	PRR11	ENST00000578542.5	NA	926.641	0.074821	0.165121	0.453128	0.650457	0.999949	notsig	2.20684e-05
ENSG00000068615.17	REEP1	ENST00000538924.6	NM_022912	77.1979	0.110333	0.426245	0.258848	0.795753	0.999949	notsig	2.20684e-05
ENSG00000068650.18	ATP11A	ENST00000375630.6	NM_015205	1752.82	-0.0772886	0.161972	-0.477174	0.633238	0.999949	notsig	2.20684e-05
ENSG00000068654.15	POLR1A	ENST00000263857.10	NM_015425	1479.22	-0.0237319	0.161451	-0.146991	0.883139	0.999949	notsig	2.20684e-05
ENSG00000068697.6	LAPTM4A	ENST00000175091.4	NM_014713	1305.6	0.000649931	0.185208	0.00350919	0.9972	0.999949	notsig	2.20684e-05
ENSG00000068724.15	TTC7A	ENST00000394850.6	XM_372927	474.285	-0.108855	0.199379	-0.545972	0.585085	0.999949	notsig	2.20684e-05
ENSG00000068745.14	IP6K2	ENST00000328631.9	NM_016291	702.064	0.0356049	0.168941	0.210754	0.833079	0.999949	notsig	2.20684e-05
ENSG00000068784.12	SRBD1	ENST00000263736.4	NM_018079	298.45	0.0698543	0.228767	0.305352	0.760098	0.999949	notsig	2.20684e-05
ENSG00000068796.16	KIF2A	ENST00000407818.7	NM_004520	790.577	0.208492	0.176516	1.18115	0.237545	0.999949	notsig	2.20684e-05
ENSG00000068878.14	PSME4	ENST00000404125.5	XM_040158	2576.84	0.0129519	0.14423	0.0898006	0.928446	0.999949	notsig	2.20684e-05
ENSG00000068885.14	IFT80	ENST00000326448.11	NM_020800	501.069	0.25437	0.197166	1.29013	0.197005	0.999949	notsig	2.20684e-05
ENSG00000068903.19	SIRT2	ENST00000249396.11	NA	154.182	-0.257076	0.300265	-0.856163	0.391908	0.999949	notsig	2.20684e-05
ENSG00000068912.13	ERLEC1	ENST00000185150.8	NM_015701	685.772	-0.00187392	0.171857	-0.010904	0.9913	0.999949	notsig	2.20684e-05
ENSG00000068976.13	PYGM	ENST00000164139.3	NM_005609	79.7631	-0.118375	0.420092	-0.281782	0.778111	0.999949	notsig	2.20684e-05
ENSG00000069011.15	PITX1	ENST00000265340.11	NA	492.294	-0.015247	0.216764	-0.070339	0.943924	0.999949	notsig	2.20684e-05
ENSG00000069020.18	MAST4	ENST00000403625.6	NA	149.692	0.0669059	0.321179	0.208313	0.834984	0.999949	notsig	2.20684e-05
ENSG00000069248.11	NUP133	ENST00000261396.5	NM_018230	652.293	-0.0566969	0.181895	-0.311701	0.755268	0.999949	notsig	2.20684e-05
ENSG00000069275.12	NUCKS1	ENST00000367142.4	NM_022731	13988.7	0.0481486	0.119256	0.403741	0.686403	0.999949	notsig	2.20684e-05
ENSG00000069329.15	VPS35	ENST00000299138.11	NA	1217.09	-0.0365591	0.16501	-0.221557	0.824659	0.999949	notsig	2.20684e-05
ENSG00000069345.11	DNAJA2	ENST00000317089.9	NA	865.66	0.0294572	0.163034	0.180681	0.856618	0.999949	notsig	2.20684e-05
ENSG00000069399.13	BCL3	ENST00000164227.9	NM_005178	216.575	-0.0107758	0.267248	-0.0403214	0.967837	0.999949	notsig	2.20684e-05
ENSG00000069424.14	KCNAB2	ENST00000378083.7	NM_172130	347.364	0.102631	0.21786	0.471086	0.63758	0.999949	notsig	2.20684e-05
ENSG00000069482.6	GAL	ENST00000265643.3	NM_001479	913.902	-0.139982	0.165675	-0.844918	0.398157	0.999949	notsig	2.20684e-05
ENSG00000069493.14	CLEC2D	ENST00000261340.11	NM_013269	132.545	0.123719	0.317356	0.389842	0.696653	0.999949	notsig	2.20684e-05
ENSG00000069509.5	FUNDC1	ENST00000378045.4	NM_173794	227.362	0.232885	0.274928	0.847076	0.396953	0.999949	notsig	2.20684e-05
ENSG00000069535.13	MAOB	ENST00000378069.4	NM_000898	485.119	0.0633715	0.192503	0.329198	0.742006	0.999949	notsig	2.20684e-05
ENSG00000069702.10	TGFBR3	ENST00000212355.8	NM_003243	570.812	-0.0815235	0.223182	-0.365277	0.714904	0.999949	notsig	2.20684e-05
ENSG00000069712.11	KIAA1107	ENST00000636278.1	XM_034086	60.4639	-0.242748	0.471115	-0.515263	0.606369	0.999949	notsig	2.20684e-05
ENSG00000069849.10	ATP1B3	ENST00000286371.7	NM_001679	1299.38	-0.0125509	0.168323	-0.0745644	0.940561	0.999949	notsig	2.20684e-05
ENSG00000069869.15	NEDD4	ENST00000508342.5	NM_198400	438.504	0.087947	0.195584	0.449664	0.652952	0.999949	notsig	2.20684e-05
ENSG00000069943.9	PIGB	ENST00000539642.5	NM_004855	663.19	0.125003	0.174344	0.71699	0.47338	0.999949	notsig	2.20684e-05
ENSG00000069956.11	MAPK6	ENST00000261845.6	NM_002748	1425.58	-0.105623	0.168276	-0.627673	0.530218	0.999949	notsig	2.20684e-05
ENSG00000069966.18	GNB5	ENST00000261837.11	NA	426.636	0.224663	0.215992	1.04015	0.298271	0.999949	notsig	2.20684e-05
ENSG00000069974.15	RAB27A	ENST00000396307.6	NM_004580, NM_183236	379.625	0.216223	0.221817	0.974781	0.329669	0.999949	notsig	2.20684e-05
ENSG00000069998.12	CECR5	ENST00000336737.8	NM_017829	200.955	-0.338683	0.268298	-1.26234	0.206827	0.999949	notsig	2.20684e-05
ENSG00000070010.18	UFD1L	ENST00000263202.14	NA	872.157	0.0870634	0.176368	0.493647	0.621556	0.999949	notsig	2.20684e-05
ENSG00000070018.8	LRP6	ENST00000261349.8	NA	1371.84	0.0119615	0.159736	0.0748832	0.940308	0.999949	notsig	2.20684e-05
ENSG00000070047.11	PHRF1	ENST00000264555.9	NM_020901	73.828	-0.285917	0.420452	-0.680024	0.496489	0.999949	notsig	2.20684e-05
ENSG00000070061.14	IKBKAP	ENST00000374647.9	NA	957.942	0.0185366	0.166853	0.111095	0.911541	0.999949	notsig	2.20684e-05
ENSG00000070081.15	NUCB2	ENST00000323688.10	NA	585.884	0.00801414	0.194982	0.041102	0.967215	0.999949	notsig	2.20684e-05
ENSG00000070087.13	PFN2	ENST00000423691.2	NM_002628	5269.43	0.178785	0.186918	0.956487	0.338826	0.999949	notsig	2.20684e-05
ENSG00000070159.13	PTPN3	ENST00000374541.3	NA	475.666	-0.0197719	0.201829	-0.0979638	0.921961	0.999949	notsig	2.20684e-05
ENSG00000070182.18	SPTB	ENST00000556626.5	NA	50.2577	-0.0149523	0.492603	-0.0303536	0.975785	0.999949	notsig	2.20684e-05
ENSG00000070214.15	SLC44A1	ENST00000374720.7	NM_080546	1620.29	-0.0017814	0.144939	-0.0122907	0.990194	0.999949	notsig	2.20684e-05
ENSG00000070269.13	TMEM260	ENST00000261556.10	NM_017799	146.559	-0.0383704	0.337329	-0.113748	0.909438	0.999949	notsig	2.20684e-05
ENSG00000070366.13	SMG6	ENST00000263073.10	NA	340.88	-0.332144	0.230136	-1.44325	0.14895	0.999949	notsig	2.20684e-05
ENSG00000070367.15	EXOC5	ENST00000413566.6	NM_006544	1578.97	0.206228	0.143764	1.43449	0.151432	0.999949	notsig	2.20684e-05
ENSG00000070371.15	CLTCL1	ENST00000427926.5	NM_007098	303.571	-0.155439	0.229728	-0.676624	0.498645	0.999949	notsig	2.20684e-05
ENSG00000070404.9	FSTL3	ENST00000166139.8	NM_005860	1077.43	-0.0749677	0.159907	-0.468822	0.639197	0.999949	notsig	2.20684e-05
ENSG00000070413.19	DGCR2	ENST00000263196.11	NM_005137	369.299	-0.098016	0.227182	-0.431443	0.666146	0.999949	notsig	2.20684e-05
ENSG00000070423.17	RNF126	ENST00000292363.9	NA	385.633	-0.134744	0.233611	-0.576787	0.564084	0.999949	notsig	2.20684e-05
ENSG00000070444.14	MNT	ENST00000174618.4	NM_020310	406.422	-0.108434	0.213428	-0.508058	0.611413	0.999949	notsig	2.20684e-05
ENSG00000070476.14	ZXDC	ENST00000389709.7	NM_025112	328.901	-0.035299	0.253496	-0.139249	0.889254	0.999949	notsig	2.20684e-05
ENSG00000070495.14	JMJD6	ENST00000445478.6	NM_015167	118.197	0.0781626	0.390475	0.200173	0.841345	0.999949	notsig	2.20684e-05
ENSG00000070501.11	POLB	ENST00000265421.8	NM_002690	212.64	0.0556196	0.276341	0.201272	0.840486	0.999949	notsig	2.20684e-05
ENSG00000070540.12	WIPI1	ENST00000262139.9	NM_017983	36.2572	-0.568429	0.603545	-0.941816	0.346287	0.999949	notsig	2.20684e-05
ENSG00000070610.14	GBA2	ENST00000378103.7	NM_020944	118.896	-0.447893	0.379421	-1.18047	0.237815	0.999949	notsig	2.20684e-05
ENSG00000070614.14	NDST1	ENST00000261797.6	NA	1091.79	-0.0335553	0.165512	-0.202737	0.839341	0.999949	notsig	2.20684e-05
ENSG00000070669.16	ASNS	ENST00000175506.8	NM_001673, NM_183356	595.796	-0.072616	0.186497	-0.389368	0.697004	0.999949	notsig	2.20684e-05
ENSG00000070718.11	AP3M2	ENST00000518421.5	NA	273.067	-0.0830975	0.245624	-0.338312	0.735128	0.999949	notsig	2.20684e-05
ENSG00000070756.14	PABPC1	ENST00000318607.9	NM_002568	20409.1	0.0338677	0.163229	0.207485	0.835631	0.999949	notsig	2.20684e-05
ENSG00000070759.16	TESK2	ENST00000372086.3	NM_007170	99.6487	-0.0600377	0.365084	-0.164449	0.869378	0.999949	notsig	2.20684e-05
ENSG00000070761.7	CFAP20	ENST00000262498.7	NM_013242	226.707	0.0573471	0.270148	0.21228	0.831888	0.999949	notsig	2.20684e-05
ENSG00000070770.8	CSNK2A2	ENST00000262506.7	NM_001896	418.697	-0.067998	0.211962	-0.320803	0.74836	0.999949	notsig	2.20684e-05
ENSG00000070778.12	PTPN21	ENST00000556564.5	NA	210.56	-0.26017	0.262205	-0.99224	0.32108	0.999949	notsig	2.20684e-05
ENSG00000070785.16	EIF2B3	ENST00000360403.6	NM_020365	150.238	0.0637688	0.312591	0.204	0.838353	0.999949	notsig	2.20684e-05
ENSG00000070814.17	TCOF1	ENST00000377797.7	NM_001008656	637.327	-0.119559	0.191452	-0.624484	0.532309	0.999949	notsig	2.20684e-05
ENSG00000070831.15	CDC42	ENST00000400259.5	NM_001791	2209.12	0.140547	0.183912	0.764212	0.444741	0.999949	notsig	2.20684e-05
ENSG00000070882.12	OSBPL3	ENST00000313367.6	NA	667.615	0.0634446	0.180136	0.352203	0.724686	0.999949	notsig	2.20684e-05
ENSG00000070950.9	RAD18	ENST00000264926.6	NM_020165	838.937	0.0705095	0.186087	0.378906	0.704758	0.999949	notsig	2.20684e-05
ENSG00000070961.15	ATP2B1	ENST00000428670.7	NM_001682	1662	0.0770638	0.162946	0.47294	0.636256	0.999949	notsig	2.20684e-05
ENSG00000071051.13	NCK2	ENST00000233154.8	NM_003581	148.904	-0.0471359	0.309197	-0.152446	0.878835	0.999949	notsig	2.20684e-05
ENSG00000071054.16	MAP4K4	ENST00000625522.2	NM_004834	672.162	0.0775066	0.17626	0.43973	0.660133	0.999949	notsig	2.20684e-05
ENSG00000071073.12	MGAT4A	ENST00000264968.7	NM_012214	170.886	0.0179651	0.33039	0.0543754	0.956636	0.999949	notsig	2.20684e-05
ENSG00000071082.10	RPL31	ENST00000409038.5	NM_001098577	8783.69	0.115711	0.15373	0.752686	0.451638	0.999949	notsig	2.20684e-05
ENSG00000071127.16	WDR1	ENST00000382452.6	NA	512.614	-0.208165	0.204026	-1.02029	0.307593	0.999949	notsig	2.20684e-05
ENSG00000071189.21	SNX13	ENST00000428135.7	NM_015132	1176.96	0.0285233	0.150187	0.189918	0.849373	0.999949	notsig	2.20684e-05
ENSG00000071205.11	ARHGAP10	ENST00000336498.7	NM_024605	182.597	-0.227317	0.277194	-0.820065	0.412179	0.999949	notsig	2.20684e-05
ENSG00000071243.15	ING3	ENST00000315870.9	NM_019071	230.082	0.160266	0.255006	0.628478	0.529691	0.999949	notsig	2.20684e-05
ENSG00000071246.10	VASH1	ENST00000167106.8	NM_014909	77.4243	-0.401594	0.472446	-0.850032	0.395307	0.999949	notsig	2.20684e-05
ENSG00000071462.11	WBSCR22	ENST00000423497.5	NA	187.928	-0.178313	0.314047	-0.567789	0.570178	0.999949	notsig	2.20684e-05
ENSG00000071537.13	SEL1L	ENST00000336735.8	NM_005065	727.662	0.0491255	0.211956	0.231772	0.816715	0.999949	notsig	2.20684e-05
ENSG00000071539.13	TRIP13	ENST00000166345.7	NM_004237	2261.35	0.00183803	0.151069	0.0121668	0.990293	0.999949	notsig	2.20684e-05
ENSG00000071553.16	ATP6AP1	ENST00000369762.6	NM_001183	624.707	-0.157652	0.204816	-0.769727	0.441462	0.999949	notsig	2.20684e-05
ENSG00000071564.14	TCF3	ENST00000453954.6	NM_003200	1206.01	-0.0333058	0.162529	-0.204922	0.837633	0.999949	notsig	2.20684e-05
ENSG00000071626.16	DAZAP1	ENST00000233078.8	NM_170711	636.35	-0.00637949	0.182703	-0.0349173	0.972146	0.999949	notsig	2.20684e-05
ENSG00000071655.17	MBD3	ENST00000434436.7	NA	526.101	-0.031475	0.19201	-0.163924	0.869791	0.999949	notsig	2.20684e-05
ENSG00000071794.15	HLTF	ENST00000310053.9	NA	1826.74	-0.0883712	0.151554	-0.583102	0.559825	0.999949	notsig	2.20684e-05
ENSG00000071859.14	FAM50A	ENST00000393600.7	NM_004699	164.156	-0.505478	0.292824	-1.72622	0.0843086	0.999949	notsig	2.20684e-05
ENSG00000071889.16	FAM3A	ENST00000322269.10	NA	152.971	-0.0475955	0.328984	-0.144674	0.884968	0.999949	notsig	2.20684e-05
ENSG00000071894.15	CPSF1	ENST00000616140.1	NM_013291	738.028	-0.0599157	0.176779	-0.338931	0.734662	0.999949	notsig	2.20684e-05
ENSG00000071967.11	CYBRD1	ENST00000321348.8	NM_024843	931.696	0.022112	0.162915	0.135727	0.892037	0.999949	notsig	2.20684e-05
ENSG00000071994.10	PDCD2	ENST00000541970.5	NM_002598	593.694	0.033547	0.178357	0.188089	0.850807	0.999949	notsig	2.20684e-05
ENSG00000072041.16	SLC6A15	ENST00000266682.9	NM_018057, NM_182767	512.85	0.170452	0.201778	0.844749	0.398251	0.999949	notsig	2.20684e-05
ENSG00000072042.12	RDH11	ENST00000381346.8	NA	665.777	0.0811701	0.183525	0.442285	0.658283	0.999949	notsig	2.20684e-05
ENSG00000072062.13	PRKACA	ENST00000308677.8	NA	463.142	0.147632	0.215382	0.685444	0.493064	0.999949	notsig	2.20684e-05
ENSG00000072071.16	ADGRL1	ENST00000340736.10	NM_014921	588.219	-0.0172902	0.199579	-0.0866338	0.930963	0.999949	notsig	2.20684e-05
ENSG00000072110.13	ACTN1	ENST00000538545.6	NM_001102	1267.27	-0.0443364	0.152804	-0.290153	0.7717	0.999949	notsig	2.20684e-05
ENSG00000072121.15	ZFYVE26	ENST00000347230.8	NM_015346	658.63	-0.0613551	0.18679	-0.328471	0.742556	0.999949	notsig	2.20684e-05
ENSG00000072134.15	EPN2	ENST00000314728.9	NM_014964	581.548	-0.0406661	0.187523	-0.21686	0.828318	0.999949	notsig	2.20684e-05
ENSG00000072135.12	PTPN18	ENST00000175756.9	NA	465.072	0.141945	0.193148	0.734904	0.462398	0.999949	notsig	2.20684e-05
ENSG00000072195.14	SPEG	ENST00000312358.11	NM_005876	56.135	-0.0294934	0.495094	-0.0595713	0.952497	0.999949	notsig	2.20684e-05
ENSG00000072210.18	ALDH3A2	ENST00000339618.8	NA	927.48	0.159297	0.170515	0.934207	0.350197	0.999949	notsig	2.20684e-05
ENSG00000072274.12	TFRC	ENST00000360110.8	NA	6104.93	0.0908931	0.166597	0.545586	0.585351	0.999949	notsig	2.20684e-05
ENSG00000072310.16	SREBF1	ENST00000355815.8	NM_004176	3217.91	-0.0941314	0.150263	-0.626446	0.531022	0.999949	notsig	2.20684e-05
ENSG00000072364.12	AFF4	ENST00000265343.9	NM_014423	3964.15	0.129743	0.132092	0.982214	0.325995	0.999949	notsig	2.20684e-05
ENSG00000072401.14	UBE2D1	ENST00000373910.8	NM_003338	351.619	0.239177	0.226337	1.05673	0.290636	0.999949	notsig	2.20684e-05
ENSG00000072415.8	MPP5	ENST00000261681.8	NA	845.402	0.0753433	0.167344	0.45023	0.652544	0.999949	notsig	2.20684e-05
ENSG00000072422.16	RHOBTB1	ENST00000337910.9	NA	312.592	-0.0249966	0.2311	-0.108164	0.913866	0.999949	notsig	2.20684e-05
ENSG00000072501.17	SMC1A	ENST00000322213.8	NM_006306	2512.25	-0.049582	0.146969	-0.337363	0.735843	0.999949	notsig	2.20684e-05
ENSG00000072506.12	HSD17B10	ENST00000168216.10	NM_004493	439.748	-0.31828	0.265406	-1.19922	0.230442	0.999949	notsig	2.20684e-05
ENSG00000072518.20	MARK2	ENST00000402010.6	NM_017490	566.606	-0.0581347	0.184685	-0.314777	0.752931	0.999949	notsig	2.20684e-05
ENSG00000072571.19	HMMR	ENST00000393915.8	NM_012484	428.467	0.0650027	0.207924	0.312628	0.754564	0.999949	notsig	2.20684e-05
ENSG00000072682.18	P4HA2	ENST00000401867.5	NM_004199	98.289	-0.248857	0.39205	-0.634758	0.525586	0.999949	notsig	2.20684e-05
ENSG00000072736.18	NFATC3	ENST00000346183.7	NM_004555	1296.38	0.0415157	0.147425	0.281605	0.778246	0.999949	notsig	2.20684e-05
ENSG00000072756.16	TRNT1	ENST00000251607.10	NA	249.78	-0.0781104	0.242674	-0.321874	0.747548	0.999949	notsig	2.20684e-05
ENSG00000072778.19	ACADVL	ENST00000543245.6	NM_000018	996.008	-0.0368913	0.175122	-0.210661	0.833152	0.999949	notsig	2.20684e-05
ENSG00000072786.12	STK10	ENST00000176763.9	NM_005990	103.357	-0.175444	0.36031	-0.486924	0.626312	0.999949	notsig	2.20684e-05
ENSG00000072803.17	FBXW11	ENST00000265094.9	NM_012300	1435.3	-0.0325498	0.148424	-0.219303	0.826414	0.999949	notsig	2.20684e-05
ENSG00000072832.14	CRMP1	ENST00000324989.11	NM_001313	65.7847	0.0197404	0.456912	0.0432039	0.965539	0.999949	notsig	2.20684e-05
ENSG00000072840.12	EVC	ENST00000264956.10	NA	166.09	0.0568092	0.293886	0.193303	0.846721	0.999949	notsig	2.20684e-05
ENSG00000072849.10	DERL2	ENST00000158771.8	NM_016041	375.907	0.00376249	0.210362	0.0178858	0.98573	0.999949	notsig	2.20684e-05
ENSG00000072864.13	NDE1	ENST00000396355.5	NM_017668	380.252	-0.0775255	0.236275	-0.328116	0.742824	0.999949	notsig	2.20684e-05
ENSG00000072954.6	TMEM38A	ENST00000187762.6	NA	112.705	0.080121	0.339986	0.23566	0.813696	0.999949	notsig	2.20684e-05
ENSG00000072958.8	AP1M1	ENST00000444449.6	NM_032493	306.995	-0.0838456	0.236773	-0.354118	0.723251	0.999949	notsig	2.20684e-05
ENSG00000073008.14	PVR	ENST00000425690.7	NM_006505	643.962	-0.205797	0.195568	-1.0523	0.292661	0.999949	notsig	2.20684e-05
ENSG00000073050.11	XRCC1	ENST00000262887.9	NA	112.978	0.127048	0.361662	0.35129	0.725371	0.999949	notsig	2.20684e-05
ENSG00000073060.15	SCARB1	ENST00000415380.6	NM_005505	1155.88	-0.0442213	0.17305	-0.255541	0.798305	0.999949	notsig	2.20684e-05
ENSG00000073111.13	MCM2	ENST00000265056.11	NA	1863.86	0.0839702	0.161272	0.520673	0.602595	0.999949	notsig	2.20684e-05
ENSG00000073150.13	PANX2	ENST00000395842.2	NM_052839	65.6259	-0.0727761	0.471129	-0.154472	0.877238	0.999949	notsig	2.20684e-05
ENSG00000073169.13	SELO	ENST00000380903.6	NA	114.922	-0.370283	0.343397	-1.07829	0.280903	0.999949	notsig	2.20684e-05
ENSG00000073331.17	ALPK1	ENST00000458497.5	NM_025144	74.7341	-0.0654313	0.442227	-0.147959	0.882375	0.999949	notsig	2.20684e-05
ENSG00000073350.13	LLGL2	ENST00000392550.7	NA	129.779	-0.31773	0.33263	-0.955207	0.339473	0.999949	notsig	2.20684e-05
ENSG00000073417.14	PDE8A	ENST00000310298.8	NM_002605	1414.01	0.00411393	0.145442	0.0282856	0.977434	0.999949	notsig	2.20684e-05
ENSG00000073464.11	CLCN4	ENST00000380833.8	NA	115.198	0.702981	0.338211	2.07853	0.0376606	0.999949	notsig	2.20684e-05
ENSG00000073536.17	NLE1	ENST00000442241.8	NM_018096	311.913	-0.0119639	0.226649	-0.0527862	0.957902	0.999949	notsig	2.20684e-05
ENSG00000073578.16	SDHA	ENST00000264932.10	NM_004168	875.922	-0.251543	0.174725	-1.43965	0.149967	0.999949	notsig	2.20684e-05
ENSG00000073584.18	SMARCE1	ENST00000348513.10	NM_003079	835.367	0.00736133	0.169966	0.0433106	0.965454	0.999949	notsig	2.20684e-05
ENSG00000073605.18	GSDMB	ENST00000418519.5	NM_018530	41.3354	0.584065	0.559346	1.04419	0.296397	0.999949	notsig	2.20684e-05
ENSG00000073614.12	KDM5A	ENST00000399788.6	NM_005056	929.472	-0.0519903	0.174491	-0.297954	0.765739	0.999949	notsig	2.20684e-05
ENSG00000073670.13	ADAM11	ENST00000200557.10	NM_002390	81.4483	0.581496	0.410758	1.41567	0.156874	0.999949	notsig	2.20684e-05
ENSG00000073711.10	PPP2R3A	ENST00000264977.7	NM_002718	440.909	-0.010279	0.209869	-0.0489781	0.960937	0.999949	notsig	2.20684e-05
ENSG00000073712.14	FERMT2	ENST00000343279.8	NM_006832	720.825	-0.0296719	0.194418	-0.152619	0.878698	0.999949	notsig	2.20684e-05
ENSG00000073756.11	PTGS2	ENST00000367468.9	NM_000963	314.868	-0.027086	0.315597	-0.0858245	0.931606	0.999949	notsig	2.20684e-05
ENSG00000073792.15	IGF2BP2	ENST00000457616.6	NM_006548	204.311	-0.241211	0.26343	-0.915657	0.359847	0.999949	notsig	2.20684e-05
ENSG00000073803.13	MAP3K13	ENST00000265026.7	NM_004721	326.236	0.245337	0.230947	1.06231	0.288095	0.999949	notsig	2.20684e-05
ENSG00000073910.19	FRY	ENST00000542859.5	NM_023037	413.18	-0.293903	0.210254	-1.39785	0.162159	0.999949	notsig	2.20684e-05
ENSG00000073921.17	PICALM	ENST00000393346.7	NM_007166	2322.29	-0.0298762	0.144966	-0.206092	0.836719	0.999949	notsig	2.20684e-05
ENSG00000073969.18	NSF	ENST00000398238.8	NM_006178	800.113	0.263581	0.184326	1.42997	0.152725	0.999949	notsig	2.20684e-05
ENSG00000074047.21	GLI2	ENST00000452319.5	NM_005270	173.936	-0.071177	0.303623	-0.234426	0.814655	0.999949	notsig	2.20684e-05
ENSG00000074054.17	CLASP1	ENST00000263710.8	NM_015282	1548.1	0.129317	0.155831	0.829857	0.40662	0.999949	notsig	2.20684e-05
ENSG00000074071.14	MRPS34	ENST00000177742.7	NM_023936	88.6415	-0.291811	0.4209	-0.693302	0.48812	0.999949	notsig	2.20684e-05
ENSG00000074201.8	CLNS1A	ENST00000525428.5	NA	2592.95	0.125786	0.136693	0.920208	0.357464	0.999949	notsig	2.20684e-05
ENSG00000074211.13	PPP2R2C	ENST00000335585.9	NM_181876	140.886	0.00324927	0.310506	0.0104644	0.991651	0.999949	notsig	2.20684e-05
ENSG00000074219.13	TEAD2	ENST00000598810.5	NA	477.642	-0.0298017	0.209817	-0.142037	0.887051	0.999949	notsig	2.20684e-05
ENSG00000074266.18	EED	ENST00000351625.10	NM_003797	422.355	0.0170614	0.198699	0.0858659	0.931573	0.999949	notsig	2.20684e-05
ENSG00000074319.12	TSG101	ENST00000251968.3	NM_006292	656.893	0.082568	0.189526	0.435654	0.663087	0.999949	notsig	2.20684e-05
ENSG00000074356.16	NCBP3	ENST00000389005.5	NM_018553	1101.33	-0.0207219	0.149967	-0.138176	0.890101	0.999949	notsig	2.20684e-05
ENSG00000074370.17	ATP2A3	ENST00000359983.7	NM_174953	134.403	0.169222	0.382457	0.442459	0.658157	0.999949	notsig	2.20684e-05
ENSG00000074410.13	CA12	ENST00000178638.7	NM_001218	48.754	0.01166	0.555929	0.0209739	0.983266	0.999949	notsig	2.20684e-05
ENSG00000074416.13	MGLL	ENST00000265052.9	NM_007283	110.351	0.0878255	0.354094	0.248029	0.804112	0.999949	notsig	2.20684e-05
ENSG00000074527.11	NTN4	ENST00000343702.8	NM_021229	680.809	-0.220928	0.185355	-1.19192	0.233294	0.999949	notsig	2.20684e-05
ENSG00000074582.12	BCS1L	ENST00000431802.5	NM_004328	92.4463	0.204161	0.382012	0.534436	0.59304	0.999949	notsig	2.20684e-05
ENSG00000074590.13	NUAK1	ENST00000261402.6	NA	203.382	0.274244	0.269891	1.01613	0.309568	0.999949	notsig	2.20684e-05
ENSG00000074603.18	DPP8	ENST00000341861.9	NM_017743	1355.32	0.156834	0.148161	1.05854	0.289809	0.999949	notsig	2.20684e-05
ENSG00000074621.13	SLC24A1	ENST00000261892.10	NM_004727	104.629	0.00395403	0.368182	0.0107393	0.991431	0.999949	notsig	2.20684e-05
ENSG00000074657.13	ZNF532	ENST00000336078.8	NM_018181	215.402	-0.0234712	0.263062	-0.0892231	0.928905	0.999949	notsig	2.20684e-05
ENSG00000074695.5	LMAN1	ENST00000251047.5	NM_005570	2164.8	0.0804593	0.167632	0.479976	0.631244	0.999949	notsig	2.20684e-05
ENSG00000074696.12	HACD3	ENST00000565299.5	NM_016395	1291.91	0.167213	0.156128	1.07099	0.284172	0.999949	notsig	2.20684e-05
ENSG00000074706.13	IPCEF1	ENST00000422970.6	NM_001130699	71.8493	-0.0401806	0.455953	-0.0881244	0.929778	0.999949	notsig	2.20684e-05
ENSG00000074755.14	ZZEF1	ENST00000381638.6	NM_015113	676.949	-0.155961	0.180072	-0.866108	0.386431	0.999949	notsig	2.20684e-05
ENSG00000074800.13	ENO1	ENST00000234590.8	NM_001428	6189.38	-0.0340961	0.138443	-0.246284	0.805463	0.999949	notsig	2.20684e-05
ENSG00000074842.7	MYDGF	ENST00000599630.1	NM_019107	93.0498	-0.0490036	0.401562	-0.122032	0.902873	0.999949	notsig	2.20684e-05
ENSG00000074855.10	ANO8	ENST00000159087.6	NA	54.1837	-0.741734	0.488001	-1.51994	0.128525	0.999949	notsig	2.20684e-05
ENSG00000074935.13	TUBE1	ENST00000368662.9	NM_016262	229.464	0.132429	0.274565	0.482322	0.629577	0.999949	notsig	2.20684e-05
ENSG00000074964.16	ARHGEF10L	ENST00000361221.7	NM_018125	138.509	-0.259479	0.325166	-0.797989	0.424877	0.999949	notsig	2.20684e-05
ENSG00000075089.9	ACTR6	ENST00000188312.6	NM_022496	245.52	0.309987	0.24953	1.24228	0.214132	0.999949	notsig	2.20684e-05
ENSG00000075131.9	TIPIN	ENST00000261881.8	NM_017858	253.114	0.155724	0.255024	0.610626	0.541447	0.999949	notsig	2.20684e-05
ENSG00000075142.13	SRI	ENST00000265729.6	NM_003130	891.379	0.124894	0.234567	0.532444	0.594419	0.999949	notsig	2.20684e-05
ENSG00000075151.20	EIF4G3	ENST00000634879.1	NM_003760	2552.13	-0.00445393	0.148582	-0.0299763	0.976086	0.999949	notsig	2.20684e-05
ENSG00000075188.8	NUP37	ENST00000552283.5	NM_024057	455.718	-0.0553178	0.258392	-0.214085	0.830481	0.999949	notsig	2.20684e-05
ENSG00000075213.10	SEMA3A	ENST00000265362.8	NM_006080	282.326	-0.258243	0.26888	-0.960439	0.336834	0.999949	notsig	2.20684e-05
ENSG00000075218.18	GTSE1	ENST00000454366.1	NM_016426	429.503	0.0876347	0.206934	0.423491	0.671937	0.999949	notsig	2.20684e-05
ENSG00000075223.13	SEMA3C	ENST00000265361.7	NM_006379	423.428	0.241685	0.234846	1.02912	0.303423	0.999949	notsig	2.20684e-05
ENSG00000075234.16	TTC38	ENST00000381031.7	NM_017931	503.918	-0.0847531	0.189085	-0.448227	0.653989	0.999949	notsig	2.20684e-05
ENSG00000075239.13	ACAT1	ENST00000265838.8	NM_000019	560.555	0.255296	0.212969	1.19875	0.230626	0.999949	notsig	2.20684e-05
ENSG00000075240.16	GRAMD4	ENST00000406902.5	NM_015124	904.745	-0.0208591	0.209884	-0.0993839	0.920833	0.999949	notsig	2.20684e-05
ENSG00000075275.16	CELSR1	ENST00000262738.7	NM_014246	748.041	-0.0966781	0.222229	-0.435038	0.663535	0.999949	notsig	2.20684e-05
ENSG00000075292.18	ZNF638	ENST00000409544.5	NM_014497	2089.35	-0.0473049	0.150587	-0.314138	0.753417	0.999949	notsig	2.20684e-05
ENSG00000075303.12	SLC25A40	ENST00000341119.9	NM_018843	626.793	0.227876	0.176269	1.29277	0.196091	0.999949	notsig	2.20684e-05
ENSG00000075336.11	TIMM21	ENST00000169551.10	NM_014177	107.56	0.161209	0.368083	0.437971	0.661407	0.999949	notsig	2.20684e-05
ENSG00000075391.16	RASAL2	ENST00000367649.7	NM_170692	1164.32	-0.0241968	0.153666	-0.157464	0.874879	0.999949	notsig	2.20684e-05
ENSG00000075399.13	VPS9D1	ENST00000389386.7	NM_004913	87.4905	-0.277308	0.41331	-0.670946	0.502255	0.999949	notsig	2.20684e-05
ENSG00000075407.18	ZNF37A	ENST00000361085.9	NM_003421	203.447	-0.114907	0.307718	-0.373415	0.708839	0.999949	notsig	2.20684e-05
ENSG00000075413.17	MARK3	ENST00000335102.9	NM_001128918	404.868	-0.091949	0.223084	-0.412173	0.680213	0.999949	notsig	2.20684e-05
ENSG00000075415.12	SLC25A3	ENST00000228318.7	NM_005888	5366.76	0.0404622	0.146168	0.27682	0.781918	0.999949	notsig	2.20684e-05
ENSG00000075420.12	FNDC3B	ENST00000336824.8	NM_022763	2440.78	-0.000644216	0.160868	-0.00400463	0.996805	0.999949	notsig	2.20684e-05
ENSG00000075426.11	FOSL2	ENST00000264716.8	NM_005253	543.603	0.101712	0.18375	0.553533	0.579899	0.999949	notsig	2.20684e-05
ENSG00000075539.13	FRYL	ENST00000358350.8	NA	782.017	-0.117188	0.189497	-0.618415	0.536302	0.999949	notsig	2.20684e-05
ENSG00000075568.16	TMEM131	ENST00000186436.9	XM_371542	1132.14	-0.0321524	0.15771	-0.20387	0.838455	0.999949	notsig	2.20684e-05
ENSG00000075618.17	FSCN1	ENST00000382361.7	NM_003088	849.976	0.0474588	0.188987	0.251122	0.80172	0.999949	notsig	2.20684e-05
ENSG00000075624.13	ACTB	ENST00000331789.9	NM_001101	36567.3	-0.0736352	0.135163	-0.544787	0.5859	0.999949	notsig	2.20684e-05
ENSG00000075643.5	MOCOS	ENST00000261326.5	NA	601.252	-0.156089	0.203983	-0.765208	0.444148	0.999949	notsig	2.20684e-05
ENSG00000075651.15	PLD1	ENST00000351298.8	NM_002662	1874.77	-0.054245	0.137146	-0.395528	0.692453	0.999949	notsig	2.20684e-05
ENSG00000075702.16	WDR62	ENST00000401500.6	NM_015671	245.661	-0.0782546	0.261077	-0.299738	0.764377	0.999949	notsig	2.20684e-05
ENSG00000075711.20	DLG1	ENST00000346964.6	NM_004087	1500.39	-0.0607012	0.146282	-0.414962	0.67817	0.999949	notsig	2.20684e-05
ENSG00000075785.12	RAB7A	ENST00000265062.7	NA	2352.05	0.075941	0.1666	0.455829	0.648513	0.999949	notsig	2.20684e-05
ENSG00000075790.10	BCAP29	ENST00000379119.6	NM_018844	646.749	-0.0676643	0.181154	-0.373518	0.708763	0.999949	notsig	2.20684e-05
ENSG00000075826.16	SEC31B	ENST00000370345.7	NM_015490	190.437	0.27113	0.307485	0.881766	0.377903	0.999949	notsig	2.20684e-05
ENSG00000075856.11	SART3	ENST00000228284.7	NA	742.662	-0.0432344	0.167033	-0.258837	0.795761	0.999949	notsig	2.20684e-05
ENSG00000075914.12	EXOSC7	ENST00000265564.7	NM_015004	137.681	-0.261707	0.354356	-0.738542	0.460185	0.999949	notsig	2.20684e-05
ENSG00000075945.12	KIFAP3	ENST00000361580.6	NM_014970	356.719	0.362387	0.220612	1.64265	0.100456	0.999949	notsig	2.20684e-05
ENSG00000075975.15	MKRN2	ENST00000170447.11	NM_014160	385.281	-0.0914459	0.220714	-0.414319	0.678641	0.999949	notsig	2.20684e-05
ENSG00000076003.4	MCM6	ENST00000264156.2	NM_005915	1693.71	-0.025985	0.140495	-0.184954	0.853265	0.999949	notsig	2.20684e-05
ENSG00000076043.9	REXO2	ENST00000265881.9	NM_015523	405.428	0.176947	0.248876	0.710983	0.477095	0.999949	notsig	2.20684e-05
ENSG00000076053.10	RBM7	ENST00000375490.9	NM_016090	694.908	0.0204952	0.185577	0.11044	0.91206	0.999949	notsig	2.20684e-05
ENSG00000076067.11	RBMS2	ENST00000262031.9	NM_002898	1417.77	0.0343783	0.146564	0.234562	0.814549	0.999949	notsig	2.20684e-05
ENSG00000076108.11	BAZ2A	ENST00000551812.5	NM_013449	2159.59	-0.140187	0.162723	-0.861507	0.388959	0.999949	notsig	2.20684e-05
ENSG00000076201.14	PTPN23	ENST00000265562.4	NM_015466	452.44	0.033887	0.194344	0.174366	0.861578	0.999949	notsig	2.20684e-05
ENSG00000076242.14	MLH1	ENST00000231790.6	NM_000249	392.261	0.18216	0.21444	0.849466	0.395622	0.999949	notsig	2.20684e-05
ENSG00000076248.10	UNG	ENST00000242576.6	NM_080911	671.563	0.0404704	0.182302	0.221996	0.824317	0.999949	notsig	2.20684e-05
ENSG00000076321.10	KLHL20	ENST00000209884.4	NM_014458	329.104	0.0028027	0.225952	0.012404	0.990103	0.999949	notsig	2.20684e-05
ENSG00000076351.12	SLC46A1	ENST00000612814.4	NA	292.47	-0.220471	0.239889	-0.919053	0.358068	0.999949	notsig	2.20684e-05
ENSG00000076356.6	PLXNA2	ENST00000367033.3	NM_025179	51.9834	-0.340222	0.50312	-0.676224	0.498898	0.999949	notsig	2.20684e-05
ENSG00000076382.16	SPAG5	ENST00000321765.9	NM_006461	741.042	0.0786312	0.178814	0.439737	0.660127	0.999949	notsig	2.20684e-05
ENSG00000076513.16	ANKRD13A	ENST00000261739.8	NA	863.728	0.148194	0.170299	0.870201	0.38419	0.999949	notsig	2.20684e-05
ENSG00000076554.15	TPD52	ENST00000520527.5	NM_005079	1833.14	0.0174079	0.163801	0.106275	0.915364	0.999949	notsig	2.20684e-05
ENSG00000076555.15	ACACB	ENST00000338432.11	NM_001093	265.706	-0.0633598	0.257231	-0.246315	0.805439	0.999949	notsig	2.20684e-05
ENSG00000076604.14	TRAF4	ENST00000262395.9	NM_145751	371.738	-0.19768	0.224232	-0.881588	0.378	0.999949	notsig	2.20684e-05
ENSG00000076641.4	PAG1	ENST00000220597.4	NA	156.313	-0.0280998	0.293923	-0.0956028	0.923836	0.999949	notsig	2.20684e-05
ENSG00000076650.6	GPATCH1	ENST00000170564.6	NA	132.177	0.0183787	0.324891	0.0565688	0.954889	0.999949	notsig	2.20684e-05
ENSG00000076685.18	NT5C2	ENST00000343289.9	NM_012229	740.081	0.0131281	0.183568	0.0715159	0.942987	0.999949	notsig	2.20684e-05
ENSG00000076706.15	MCAM	ENST00000264036.5	NA	932.174	-0.180776	0.198691	-0.909836	0.362909	0.999949	notsig	2.20684e-05
ENSG00000076770.14	MBNL3	ENST00000370853.7	NM_018388	338.187	0.148958	0.237602	0.626923	0.530709	0.999949	notsig	2.20684e-05
ENSG00000076826.9	CAMSAP3	ENST00000446248.4	XM_048362	53.5355	-0.184545	0.474395	-0.389011	0.697268	0.999949	notsig	2.20684e-05
ENSG00000076864.19	RAP1GAP	ENST00000374763.6	NM_002885	82.8884	-0.354154	0.399073	-0.887443	0.374841	0.999949	notsig	2.20684e-05
ENSG00000076924.11	XAB2	ENST00000358368.4	NA	163.939	-0.220166	0.305524	-0.720618	0.471145	0.999949	notsig	2.20684e-05
ENSG00000076928.17	ARHGEF1	ENST00000599846.5	NM_199002	211.305	-0.00595125	0.275571	-0.021596	0.98277	0.999949	notsig	2.20684e-05
ENSG00000076944.15	STXBP2	ENST00000441779.6	NM_006949	153.733	0.0679214	0.29674	0.228892	0.818953	0.999949	notsig	2.20684e-05
ENSG00000076984.17	MAP2K7	ENST00000397983.7	NA	297.275	0.136683	0.23657	0.577769	0.56342	0.999949	notsig	2.20684e-05
ENSG00000077044.10	DGKD	ENST00000264057.6	NM_003648	786.125	-0.078994	0.181115	-0.436154	0.662725	0.999949	notsig	2.20684e-05
ENSG00000077097.14	TOP2B	ENST00000264331.8	NA	1554.67	0.137613	0.15385	0.894463	0.371074	0.999949	notsig	2.20684e-05
ENSG00000077147.14	TM9SF3	ENST00000371142.8	NM_020123	2694.93	-0.0399961	0.132995	-0.300734	0.763618	0.999949	notsig	2.20684e-05
ENSG00000077150.18	NFKB2	ENST00000369966.7	NA	143.554	-0.356432	0.317631	-1.12216	0.261795	0.999949	notsig	2.20684e-05
ENSG00000077152.9	UBE2T	ENST00000367274.8	NM_014176	849.196	0.0484209	0.184056	0.263077	0.792492	0.999949	notsig	2.20684e-05
ENSG00000077157.21	PPP1R12B	ENST00000391959.5	NM_032105	746.586	-0.0343318	0.189319	-0.181343	0.856098	0.999949	notsig	2.20684e-05
ENSG00000077232.16	DNAJC10	ENST00000264065.11	NM_018981	2213.76	0.0791608	0.158286	0.500114	0.616995	0.999949	notsig	2.20684e-05
ENSG00000077235.17	GTF3C1	ENST00000356183.8	NA	691.11	-0.166926	0.196804	-0.848186	0.396334	0.999949	notsig	2.20684e-05
ENSG00000077238.13	IL4R	ENST00000395762.6	NA	163.478	-0.495651	0.313113	-1.58298	0.113427	0.999949	notsig	2.20684e-05
ENSG00000077254.14	USP33	ENST00000370793.5	NM_015017	1448.03	0.0922413	0.141896	0.650065	0.515651	0.999949	notsig	2.20684e-05
ENSG00000077312.8	SNRPA	ENST00000243563.7	NA	630.527	-0.200286	0.222352	-0.900761	0.367715	0.999949	notsig	2.20684e-05
ENSG00000077348.8	EXOSC5	ENST00000221233.8	NA	205.03	0.145156	0.307763	0.471649	0.637177	0.999949	notsig	2.20684e-05
ENSG00000077380.15	DYNC1I2	ENST00000397119.7	NM_001378	375.41	0.231556	0.218065	1.06186	0.288297	0.999949	notsig	2.20684e-05
ENSG00000077454.15	LRCH4	ENST00000310300.10	NM_002319	115.646	-0.119743	0.350213	-0.341915	0.732415	0.999949	notsig	2.20684e-05
ENSG00000077458.12	FAM76B	ENST00000358780.9	NM_144664	439.036	-0.115965	0.196683	-0.589601	0.555458	0.999949	notsig	2.20684e-05
ENSG00000077514.8	POLD3	ENST00000263681.6	NM_006591	730.248	0.0245553	0.173907	0.141198	0.887714	0.999949	notsig	2.20684e-05
ENSG00000077549.17	CAPZB	ENST00000433834.5	NA	932.026	-0.0873041	0.17681	-0.493775	0.621465	0.999949	notsig	2.20684e-05
ENSG00000077585.13	GPR137B	ENST00000366592.7	NM_003272	39.2952	0.22305	0.560666	0.39783	0.690755	0.999949	notsig	2.20684e-05
ENSG00000077684.15	JADE1	ENST00000226319.10	NM_024900	439.344	-0.00676966	0.197908	-0.0342061	0.972713	0.999949	notsig	2.20684e-05
ENSG00000077713.18	SLC25A43	ENST00000217909.7	NM_145305	456.266	-0.0230556	0.204211	-0.112901	0.910109	0.999949	notsig	2.20684e-05
ENSG00000077721.15	UBE2A	ENST00000371558.6	NM_003336	1285.67	0.24211	0.19518	1.24044	0.214811	0.999949	notsig	2.20684e-05
ENSG00000077782.19	FGFR1	ENST00000425967.7	NA	188.953	-0.00203421	0.278826	-0.00729563	0.994179	0.999949	notsig	2.20684e-05
ENSG00000077942.18	FBLN1	ENST00000402984.7	NM_006486	2305.35	-0.161739	0.155298	-1.04147	0.297657	0.999949	notsig	2.20684e-05
ENSG00000078018.19	MAP2	ENST00000360351.8	NM_001039538	44.9294	-0.102191	0.532739	-0.191822	0.847882	0.999949	notsig	2.20684e-05
ENSG00000078043.15	PIAS2	ENST00000585916.5	NM_004671	1042.07	-0.0301093	0.171731	-0.175328	0.860822	0.999949	notsig	2.20684e-05
ENSG00000078061.12	ARAF	ENST00000290277.10	NA	933.164	-0.0346287	0.179006	-0.193451	0.846606	0.999949	notsig	2.20684e-05
ENSG00000078070.12	MCCC1	ENST00000265594.8	NM_020166	154.753	0.26137	0.302213	0.864851	0.387121	0.999949	notsig	2.20684e-05
ENSG00000078081.7	LAMP3	ENST00000265598.7	NA	50.7103	0.704001	0.531948	1.32344	0.185689	0.999949	notsig	2.20684e-05
ENSG00000078114.18	NEBL	ENST00000377122.8	NM_006393	105.262	0.506959	0.356239	1.42309	0.154711	0.999949	notsig	2.20684e-05
ENSG00000078124.11	ACER3	ENST00000532485.5	NM_018367	870.752	0.107338	0.168542	0.636865	0.524213	0.999949	notsig	2.20684e-05
ENSG00000078140.13	UBE2K	ENST00000261427.9	NM_005339	1457.17	0.0215441	0.145391	0.14818	0.882201	0.999949	notsig	2.20684e-05
ENSG00000078142.11	PIK3C3	ENST00000262039.8	NM_002647	551.756	0.0763217	0.184112	0.414539	0.67848	0.999949	notsig	2.20684e-05
ENSG00000078177.13	N4BP2	ENST00000261435.10	NM_018177	284.763	0.122727	0.248675	0.493525	0.621642	0.999949	notsig	2.20684e-05
ENSG00000078237.6	TIGAR	ENST00000179259.5	NM_020375	92.6378	-0.030251	0.407623	-0.074213	0.940841	0.999949	notsig	2.20684e-05
ENSG00000078246.16	TULP3	ENST00000397132.6	NM_003324	649.588	0.0336232	0.182879	0.183855	0.854127	0.999949	notsig	2.20684e-05
ENSG00000078269.13	SYNJ2	ENST00000355585.8	NM_003898	548.034	-0.0845322	0.209368	-0.403749	0.686397	0.999949	notsig	2.20684e-05
ENSG00000078304.19	PPP2R5C	ENST00000422945.6	NM_002719	1289.87	-0.0123529	0.147586	-0.0836998	0.933295	0.999949	notsig	2.20684e-05
ENSG00000078319.8	NA	NA	NA	69.1855	0.0932888	0.430433	0.216733	0.828417	0.999949	notsig	2.20684e-05
ENSG00000078369.17	GNB1	ENST00000610897.4	NM_002074	2647.31	-0.00793965	0.145316	-0.0546371	0.956428	0.999949	notsig	2.20684e-05
ENSG00000078403.16	MLLT10	ENST00000307729.11	NA	829.336	-0.0498534	0.161708	-0.308293	0.75786	0.999949	notsig	2.20684e-05
ENSG00000078618.20	NRDC	ENST00000354831.11	NM_002525	2169.36	0.0410644	0.144163	0.284847	0.775761	0.999949	notsig	2.20684e-05
ENSG00000078668.13	VDAC3	ENST00000521158.5	NA	741.045	0.191134	0.18664	1.02408	0.305799	0.999949	notsig	2.20684e-05
ENSG00000078674.17	PCM1	ENST00000325083.12	NM_006197	2297.73	0.0654295	0.14118	0.463449	0.643043	0.999949	notsig	2.20684e-05
ENSG00000078687.17	TNRC6C	ENST00000636222.1	NM_018996	60.115	-0.806715	0.486884	-1.65689	0.097541	0.999949	notsig	2.20684e-05
ENSG00000078699.21	CBFA2T2	ENST00000359606.3	NM_001032999	529.707	0.0934849	0.186285	0.501838	0.615781	0.999949	notsig	2.20684e-05
ENSG00000078747.13	ITCH	ENST00000262650.10	NA	1360.34	0.114443	0.15468	0.739873	0.459377	0.999949	notsig	2.20684e-05
ENSG00000078804.12	TP53INP2	ENST00000374810.7	NM_021202	113.614	-0.163765	0.349679	-0.468331	0.639548	0.999949	notsig	2.20684e-05
ENSG00000078808.16	SDF4	ENST00000360001.10	NM_016176	293.159	-0.070815	0.23521	-0.301071	0.76336	0.999949	notsig	2.20684e-05
ENSG00000078902.15	TOLLIP	ENST00000317204.10	NM_019009	64.0054	0.463925	0.467696	0.991936	0.321229	0.999949	notsig	2.20684e-05
ENSG00000078967.12	UBE2D4	ENST00000222402.7	NM_015983	224.4	0.00369855	0.303557	0.012184	0.990279	0.999949	notsig	2.20684e-05
ENSG00000079134.11	THOC1	ENST00000261600.10	NM_005131	433.517	0.092107	0.201998	0.455979	0.648405	0.999949	notsig	2.20684e-05
ENSG00000079150.17	FKBP7	ENST00000424785.6	NM_181342	74.912	0.280612	0.417398	0.672288	0.501401	0.999949	notsig	2.20684e-05
ENSG00000079156.16	OSBPL6	ENST00000392505.6	NM_032523	122.127	-0.266455	0.352477	-0.755951	0.449679	0.999949	notsig	2.20684e-05
ENSG00000079215.13	SLC1A3	ENST00000265113.8	NM_004172	355.122	-0.148783	0.226291	-0.657484	0.51087	0.999949	notsig	2.20684e-05
ENSG00000079246.15	XRCC5	ENST00000392133.7	NM_021141	2196.78	0.00799951	0.161481	0.0495385	0.96049	0.999949	notsig	2.20684e-05
ENSG00000079257.7	LXN	ENST00000264265.3	NM_020169	108.69	-0.0681781	0.358714	-0.190063	0.84926	0.999949	notsig	2.20684e-05
ENSG00000079277.19	MKNK1	ENST00000371946.8	NM_003684	204.874	-0.0559864	0.268256	-0.208705	0.834678	0.999949	notsig	2.20684e-05
ENSG00000079308.16	TNS1	ENST00000171887.8	NM_022648	425.553	-0.0333617	0.253887	-0.131404	0.895456	0.999949	notsig	2.20684e-05
ENSG00000079313.12	REXO1	ENST00000170168.8	NM_020695	269.059	-0.244795	0.244594	-1.00082	0.316914	0.999949	notsig	2.20684e-05
ENSG00000079332.14	SAR1A	ENST00000373242.6	NA	1214.73	0.0908957	0.154934	0.586675	0.557422	0.999949	notsig	2.20684e-05
ENSG00000079335.18	CDC14A	ENST00000361544.10	NM_033312	72.7389	0.160502	0.436921	0.367349	0.713359	0.999949	notsig	2.20684e-05
ENSG00000079387.13	SENP1	ENST00000448372.5	NM_014554	1638.86	-0.0270063	0.141509	-0.190845	0.848647	0.999949	notsig	2.20684e-05
ENSG00000079432.7	CIC	ENST00000572681.6	NA	441.762	-0.218094	0.239852	-0.909283	0.363201	0.999949	notsig	2.20684e-05
ENSG00000079459.12	FDFT1	ENST00000618539.4	NA	1840.84	0.0833544	0.166725	0.499952	0.617109	0.999949	notsig	2.20684e-05
ENSG00000079462.7	PAFAH1B3	ENST00000538771.5	NA	209.149	0.0387691	0.286646	0.135251	0.892414	0.999949	notsig	2.20684e-05
ENSG00000079482.12	OPHN1	ENST00000355520.5	NM_002547	96.0758	0.221906	0.371444	0.597414	0.550231	0.999949	notsig	2.20684e-05
ENSG00000079616.12	KIF22	ENST00000160827.8	NA	429.461	-0.096061	0.215529	-0.445698	0.655815	0.999949	notsig	2.20684e-05
ENSG00000079691.17	LRRC16A	ENST00000329474.6	NM_017640	571.778	0.00647208	0.195246	0.0331484	0.973556	0.999949	notsig	2.20684e-05
ENSG00000079739.15	PGM1	ENST00000371083.4	NM_002633	593.686	-0.145689	0.194853	-0.747688	0.454648	0.999949	notsig	2.20684e-05
ENSG00000079785.14	DDX1	ENST00000381341.6	NM_004939	718.741	0.139444	0.174534	0.798951	0.424319	0.999949	notsig	2.20684e-05
ENSG00000079805.16	DNM2	ENST00000389253.8	NM_004945	658.723	-0.249587	0.184439	-1.35322	0.175985	0.999949	notsig	2.20684e-05
ENSG00000079819.17	EPB41L2	ENST00000337057.7	NA	704.251	0.0518967	0.173766	0.298658	0.765201	0.999949	notsig	2.20684e-05
ENSG00000079950.13	STX7	ENST00000367941.6	NA	301.26	0.193116	0.24068	0.802376	0.422336	0.999949	notsig	2.20684e-05
ENSG00000079974.17	RABL2B	ENST00000395593.7	NM_001003789	66.1309	-0.313555	0.455119	-0.688952	0.490854	0.999949	notsig	2.20684e-05
ENSG00000079999.13	KEAP1	ENST00000171111.9	NA	82.7756	0.27126	0.396675	0.683835	0.494079	0.999949	notsig	2.20684e-05
ENSG00000080189.14	SLC35C2	ENST00000317734.12	NM_015945	296.944	-0.0695986	0.234851	-0.296352	0.766961	0.999949	notsig	2.20684e-05
ENSG00000080200.9	CRYBG3	ENST00000389622.6	NM_153605	210.644	0.174761	0.297956	0.586533	0.557517	0.999949	notsig	2.20684e-05
ENSG00000080298.15	RFX3	ENST00000382004.7	NM_002919	187.651	0.22479	0.30103	0.746736	0.455223	0.999949	notsig	2.20684e-05
ENSG00000080345.17	RIF1	ENST00000243326.9	NA	6141.32	-0.0681204	0.136962	-0.497367	0.61893	0.999949	notsig	2.20684e-05
ENSG00000080371.5	RAB21	ENST00000261263.4	NA	801.277	0.168916	0.174318	0.969013	0.332539	0.999949	notsig	2.20684e-05
ENSG00000080503.21	SMARCA2	ENST00000382203.5	NM_003070	563.083	-0.092262	0.210671	-0.437944	0.661427	0.999949	notsig	2.20684e-05
ENSG00000080546.13	SESN1	ENST00000436639.6	NM_014454	110.741	-0.150675	0.359389	-0.419255	0.67503	0.999949	notsig	2.20684e-05
ENSG00000080561.13	MID2	ENST00000262843.10	NM_012216	116.717	-0.352799	0.361874	-0.974922	0.329599	0.999949	notsig	2.20684e-05
ENSG00000080603.16	SRCAP	ENST00000262518.8	NM_006662	1767.68	-0.22964	0.152808	-1.5028	0.132891	0.999949	notsig	2.20684e-05
ENSG00000080608.9	PUM3	ENST00000397885.2	NM_014878	331.514	-0.150056	0.232023	-0.646728	0.517808	0.999949	notsig	2.20684e-05
ENSG00000080802.18	CNOT4	ENST00000541284.5	NM_013316	621.85	-0.00388237	0.184238	-0.0210726	0.983188	0.999949	notsig	2.20684e-05
ENSG00000080815.18	PSEN1	ENST00000324501.9	NM_000021	597.472	0.0932951	0.195651	0.476845	0.633472	0.999949	notsig	2.20684e-05
ENSG00000080819.6	CPOX	ENST00000264193.2	NA	73.5977	-0.243365	0.454586	-0.535356	0.592404	0.999949	notsig	2.20684e-05
ENSG00000080822.16	CLDND1	ENST00000394181.6	NA	560.767	-0.0435347	0.190273	-0.228801	0.819024	0.999949	notsig	2.20684e-05
ENSG00000080824.18	HSP90AA1	ENST00000334701.11	NM_005348	2629.17	-0.082863	0.164322	-0.504273	0.61407	0.999949	notsig	2.20684e-05
ENSG00000080839.11	RBL1	ENST00000373664.7	NM_002895	801.958	0.052388	0.165529	0.316488	0.751632	0.999949	notsig	2.20684e-05
ENSG00000080845.17	DLGAP4	ENST00000339266.9	NM_014902	305.157	-0.00422939	0.229263	-0.0184478	0.985282	0.999949	notsig	2.20684e-05
ENSG00000080947.14	NA	NA	NA	73.3085	-0.228996	0.433416	-0.528352	0.597255	0.999949	notsig	2.20684e-05
ENSG00000080986.12	NDC80	ENST00000261597.8	NM_006101	433.261	-0.00258078	0.205747	-0.0125434	0.989992	0.999949	notsig	2.20684e-05
ENSG00000081014.10	AP4E1	ENST00000261842.9	NA	713.377	0.0417213	0.177561	0.234969	0.814233	0.999949	notsig	2.20684e-05
ENSG00000081019.13	RSBN1	ENST00000261441.9	NM_018364	563.601	-0.0800215	0.180987	-0.442139	0.658388	0.999949	notsig	2.20684e-05
ENSG00000081026.18	MAGI3	ENST00000307546.13	NM_152900	555.83	0.164016	0.182163	0.90038	0.367918	0.999949	notsig	2.20684e-05
ENSG00000081052.11	COL4A4	ENST00000396625.3	NM_000092	496.153	-0.0248341	0.224451	-0.110644	0.911899	0.999949	notsig	2.20684e-05
ENSG00000081087.14	OSTM1	ENST00000193322.7	NM_014028	264.813	0.0858515	0.254018	0.337974	0.735383	0.999949	notsig	2.20684e-05
ENSG00000081154.11	PCNP	ENST00000265260.7	NM_020357	1730.77	0.200367	0.165706	1.20917	0.226598	0.999949	notsig	2.20684e-05
ENSG00000081177.18	EXD2	ENST00000312994.9	NA	335.28	-0.12204	0.244866	-0.498395	0.618206	0.999949	notsig	2.20684e-05
ENSG00000081307.12	UBA5	ENST00000356232.8	NM_024818	458.936	-0.0603482	0.202485	-0.298038	0.765674	0.999949	notsig	2.20684e-05
ENSG00000081320.10	STK17B	ENST00000263955.8	NA	502.87	0.133884	0.199091	0.672477	0.50128	0.999949	notsig	2.20684e-05
ENSG00000081377.16	CDC14B	ENST00000375241.5	NM_033331	331.28	-0.106227	0.247126	-0.42985	0.667305	0.999949	notsig	2.20684e-05
ENSG00000081386.12	ZNF510	ENST00000375231.5	NM_014930	175.557	0.0519236	0.282581	0.183748	0.854211	0.999949	notsig	2.20684e-05
ENSG00000081692.12	JMJD4	ENST00000366758.7	NM_023007	96.2489	0.0202558	0.393379	0.0514919	0.958934	0.999949	notsig	2.20684e-05
ENSG00000081721.11	DUSP12	ENST00000367943.4	NM_007240	177.185	0.155613	0.300243	0.51829	0.604256	0.999949	notsig	2.20684e-05
ENSG00000081760.16	AACS	ENST00000316519.10	NM_023928	300.061	0.0399908	0.2368	0.16888	0.865891	0.999949	notsig	2.20684e-05
ENSG00000081791.8	KIAA0141	ENST00000432126.6	NM_014773	532.708	0.0132429	0.191681	0.0690881	0.944919	0.999949	notsig	2.20684e-05
ENSG00000081870.11	HSPB11	ENST00000371378.6	NM_016126	279.85	0.13667	0.240496	0.568285	0.569841	0.999949	notsig	2.20684e-05
ENSG00000081913.13	PHLPP1	ENST00000262719.9	NM_194449	252.462	0.135857	0.254793	0.533205	0.593892	0.999949	notsig	2.20684e-05
ENSG00000081923.11	ATP8B1	ENST00000283684.8	NM_005603	32.8853	-0.266709	0.623502	-0.427761	0.668825	0.999949	notsig	2.20684e-05
ENSG00000082014.16	SMARCD3	ENST00000262188.12	NM_001003801	332.387	0.0279705	0.219639	0.127348	0.898665	0.999949	notsig	2.20684e-05
ENSG00000082068.8	WDR70	ENST00000265107.8	NM_018034	196.916	0.187305	0.270602	0.69218	0.488824	0.999949	notsig	2.20684e-05
ENSG00000082146.12	STRADB	ENST00000194530.7	NM_018571	324.577	0.293752	0.228065	1.28802	0.19774	0.999949	notsig	2.20684e-05
ENSG00000082153.17	BZW1	ENST00000452790.6	NM_014670	2816.82	-0.0681849	0.138382	-0.492729	0.622204	0.999949	notsig	2.20684e-05
ENSG00000082213.17	C5orf22	ENST00000325366.13	NM_018356	1342.7	0.0699132	0.153039	0.456831	0.647792	0.999949	notsig	2.20684e-05
ENSG00000082258.12	CCNT2	ENST00000264157.9	NM_058241	855.683	-0.0132375	0.164523	-0.0804599	0.935872	0.999949	notsig	2.20684e-05
ENSG00000082269.16	FAM135A	ENST00000418814.6	NM_020819	431.648	-0.263269	0.202257	-1.30165	0.193034	0.999949	notsig	2.20684e-05
ENSG00000082438.15	COBLL1	ENST00000629362.2	NM_014900	634.69	0.178762	0.173947	1.02768	0.304099	0.999949	notsig	2.20684e-05
ENSG00000082458.11	DLG3	ENST00000194900.8	NM_021120	294.65	-0.164757	0.249915	-0.659255	0.509732	0.999949	notsig	2.20684e-05
ENSG00000082497.11	SERTAD4	ENST00000367012.3	NM_019605	103.554	-0.0234889	0.363129	-0.0646846	0.948425	0.999949	notsig	2.20684e-05
ENSG00000082512.14	TRAF5	ENST00000336184.6	NM_004619	393.856	0.127645	0.216826	0.588699	0.556063	0.999949	notsig	2.20684e-05
ENSG00000082515.17	MRPL22	ENST00000439747.7	NA	184.756	-0.158549	0.291937	-0.543095	0.587064	0.999949	notsig	2.20684e-05
ENSG00000082516.8	GEMIN5	ENST00000285873.7	NA	665.198	-0.246242	0.190637	-1.29168	0.196468	0.999949	notsig	2.20684e-05
ENSG00000082641.15	NFE2L1	ENST00000362042.7	NA	589.109	-0.237431	0.203813	-1.16495	0.24404	0.999949	notsig	2.20684e-05
ENSG00000082701.14	GSK3B	ENST00000316626.5	NA	1627.75	0.104241	0.150816	0.691184	0.48945	0.999949	notsig	2.20684e-05
ENSG00000082781.11	ITGB5	ENST00000296181.8	NM_002213	461.253	0.00832776	0.204982	0.0406268	0.967593	0.999949	notsig	2.20684e-05
ENSG00000082805.19	ERC1	ENST00000546231.6	NM_015064	1037.01	-0.247663	0.164853	-1.50233	0.133011	0.999949	notsig	2.20684e-05
ENSG00000082898.16	XPO1	ENST00000401558.6	NM_003400	6056.19	0.168173	0.132127	1.27281	0.203084	0.999949	notsig	2.20684e-05
ENSG00000082996.19	RNF13	ENST00000344229.7	NM_183384	328.841	0.0533545	0.220437	0.24204	0.808749	0.999949	notsig	2.20684e-05
ENSG00000083093.9	PALB2	ENST00000261584.8	NM_024675	457.364	0.0375535	0.201177	0.186669	0.85192	0.999949	notsig	2.20684e-05
ENSG00000083097.14	DOPEY1	ENST00000237163.9	NM_015018	164.027	0.286537	0.295843	0.968543	0.332773	0.999949	notsig	2.20684e-05
ENSG00000083099.10	LYRM2	ENST00000412237.6	NM_020466	190.464	-0.121911	0.277956	-0.438597	0.660954	0.999949	notsig	2.20684e-05
ENSG00000083123.14	BCKDHB	ENST00000320393.8	NM_000056	209.795	0.435689	0.263814	1.6515	0.0986366	0.999949	notsig	2.20684e-05
ENSG00000083168.9	KAT6A	ENST00000396930.3	NM_006766	1351.52	0.0419362	0.159628	0.262712	0.792773	0.999949	notsig	2.20684e-05
ENSG00000083223.17	ZCCHC6	ENST00000375963.7	NM_024617	404.276	0.0474812	0.205819	0.230694	0.817552	0.999949	notsig	2.20684e-05
ENSG00000083290.19	ULK2	ENST00000395544.8	NM_014683	590.646	-0.0911692	0.202228	-0.450824	0.652116	0.999949	notsig	2.20684e-05
ENSG00000083312.17	TNPO1	ENST00000337273.9	NM_002270	5987.2	0.00338367	0.13702	0.0246947	0.980298	0.999949	notsig	2.20684e-05
ENSG00000083444.16	PLOD1	ENST00000196061.4	NM_000302	549.247	-0.150652	0.209839	-0.717938	0.472796	0.999949	notsig	2.20684e-05
ENSG00000083454.21	P2RX5	ENST00000552276.5	NM_002561, NM_175080, NM_175081	416.811	-0.10836	0.218349	-0.49627	0.619704	0.999949	notsig	2.20684e-05
ENSG00000083457.11	ITGAE	ENST00000263087.8	NA	182.442	0.180406	0.306597	0.588413	0.556255	0.999949	notsig	2.20684e-05
ENSG00000083520.14	DIS3	ENST00000377767.8	NM_014953	1081.25	0.110909	0.154867	0.716153	0.473897	0.999949	notsig	2.20684e-05
ENSG00000083535.15	PIBF1	ENST00000326291.10	NM_006346	300.288	0.0221679	0.246622	0.0898862	0.928378	0.999949	notsig	2.20684e-05
ENSG00000083544.13	TDRD3	ENST00000535286.5	NM_030794	174.507	-0.0738411	0.287438	-0.256894	0.797261	0.999949	notsig	2.20684e-05
ENSG00000083635.7	NUFIP1	ENST00000379161.4	NM_012345	123.748	-0.0126829	0.331005	-0.0383163	0.969436	0.999949	notsig	2.20684e-05
ENSG00000083642.18	PDS5B	ENST00000315596.14	NM_015032	1075.72	0.0673459	0.162627	0.414112	0.678792	0.999949	notsig	2.20684e-05
ENSG00000083720.12	OXCT1	ENST00000196371.9	NM_000436	918.344	-0.042317	0.184008	-0.229974	0.818112	0.999949	notsig	2.20684e-05
ENSG00000083750.12	RRAGB	ENST00000262850.7	NM_016656	78.7498	0.00173862	0.409072	0.00425016	0.996609	0.999949	notsig	2.20684e-05
ENSG00000083799.17	CYLD	ENST00000427738.7	NA	317.886	0.244168	0.221048	1.1046	0.269335	0.999949	notsig	2.20684e-05
ENSG00000083807.9	SLC27A5	ENST00000263093.6	NM_012254	48.3853	-0.213224	0.525805	-0.40552	0.685095	0.999949	notsig	2.20684e-05
ENSG00000083812.11	ZNF324	ENST00000536459.6	NA	168.665	0.0138583	0.2979	0.0465199	0.962896	0.999949	notsig	2.20684e-05
ENSG00000083828.15	ZNF586	ENST00000396154.6	NA	70.2782	-0.114714	0.429674	-0.266978	0.789486	0.999949	notsig	2.20684e-05
ENSG00000083838.15	ZNF446	ENST00000594369.5	NA	92.9061	0.294104	0.378693	0.776628	0.437378	0.999949	notsig	2.20684e-05
ENSG00000083844.10	ZNF264	ENST00000263095.10	NA	345.57	0.0784727	0.265768	0.295268	0.767789	0.999949	notsig	2.20684e-05
ENSG00000083845.8	RPS5	ENST00000598495.5	NA	2504.64	-0.179189	0.173134	-1.03497	0.300682	0.999949	notsig	2.20684e-05
ENSG00000083857.13	FAT1	ENST00000614102.4	NM_005245	2025.89	-0.133811	0.168637	-0.793484	0.427496	0.999949	notsig	2.20684e-05
ENSG00000083896.12	YTHDC1	ENST00000579690.5	NM_133370	815.786	-0.0943101	0.162667	-0.579775	0.562066	0.999949	notsig	2.20684e-05
ENSG00000083937.8	CHMP2B	ENST00000263780.8	NM_014043	332.816	0.174496	0.236192	0.73879	0.460035	0.999949	notsig	2.20684e-05
ENSG00000084070.11	SMAP2	ENST00000372718.7	NM_022733	242.61	0.0898239	0.246239	0.364784	0.715273	0.999949	notsig	2.20684e-05
ENSG00000084072.16	PPIE	ENST00000372830.5	NM_006112	293.535	-0.0791964	0.26324	-0.300853	0.763527	0.999949	notsig	2.20684e-05
ENSG00000084073.8	ZMPSTE24	ENST00000372759.3	NA	1074.66	0.160824	0.181947	0.883904	0.376748	0.999949	notsig	2.20684e-05
ENSG00000084090.13	STARD7	ENST00000337288.9	NA	2476.74	0.0247825	0.142399	0.174036	0.861837	0.999949	notsig	2.20684e-05
ENSG00000084092.6	NOA1	ENST00000264230.4	NM_032313	255.34	0.276205	0.271486	1.01738	0.308973	0.999949	notsig	2.20684e-05
ENSG00000084093.15	REST	ENST00000309042.11	NM_005612	1257.16	-0.0634399	0.153153	-0.414225	0.678709	0.999949	notsig	2.20684e-05
ENSG00000084112.14	SSH1	ENST00000326495.9	NA	863.726	-0.0199829	0.178949	-0.111668	0.911086	0.999949	notsig	2.20684e-05
ENSG00000084207.15	GSTP1	ENST00000398606.7	NM_000852	553.732	0.218833	0.256343	0.85367	0.393288	0.999949	notsig	2.20684e-05
ENSG00000084234.16	APLP2	ENST00000263574.9	NM_001642	3914.56	0.103447	0.194564	0.531686	0.594944	0.999949	notsig	2.20684e-05
ENSG00000084444.13	FAM234B	ENST00000197268.12	NM_020853	189.946	-0.0861658	0.298764	-0.288407	0.773035	0.999949	notsig	2.20684e-05
ENSG00000084463.7	WBP11	ENST00000261167.6	NM_016312	1861.11	-0.0226019	0.14295	-0.158111	0.874369	0.999949	notsig	2.20684e-05
ENSG00000084623.11	EIF3I	ENST00000373586.1	NM_003757	1538.55	0.036981	0.168149	0.21993	0.825925	0.999949	notsig	2.20684e-05
ENSG00000084636.17	COL16A1	ENST00000373672.7	NM_001856	244.037	0.0774108	0.252785	0.306231	0.759429	0.999949	notsig	2.20684e-05
ENSG00000084652.15	TXLNA	ENST00000373609.1	NM_175852	832.093	-0.142652	0.168983	-0.844177	0.398571	0.999949	notsig	2.20684e-05
ENSG00000084676.15	NCOA1	ENST00000406961.5	NM_147223	481.648	0.102453	0.196984	0.520111	0.602986	0.999949	notsig	2.20684e-05
ENSG00000084693.15	AGBL5	ENST00000360131.4	NM_021831	480.051	0.0869326	0.212429	0.409232	0.68237	0.999949	notsig	2.20684e-05
ENSG00000084710.13	EFR3B	ENST00000403714.7	NM_014971	42.9299	0.089472	0.596127	0.150089	0.880695	0.999949	notsig	2.20684e-05
ENSG00000084731.14	KIF3C	ENST00000264712.7	NA	177.958	0.0871699	0.298411	0.292114	0.7702	0.999949	notsig	2.20684e-05
ENSG00000084733.10	RAB10	ENST00000264710.4	NM_016131	2352.51	0.190613	0.161098	1.18321	0.236726	0.999949	notsig	2.20684e-05
ENSG00000084754.10	HADHA	ENST00000380649.7	NM_000182	1301.48	0.130727	0.155655	0.839853	0.400991	0.999949	notsig	2.20684e-05
ENSG00000084764.10	MAPRE3	ENST00000233121.6	NM_012326	39.7994	-0.195309	0.577366	-0.338276	0.735155	0.999949	notsig	2.20684e-05
ENSG00000084774.13	CAD	ENST00000264705.8	NA	1374.61	-0.0891353	0.148722	-0.599343	0.548944	0.999949	notsig	2.20684e-05
ENSG00000085063.14	CD59	ENST00000534312.5	NM_203329	1412.29	-0.0351198	0.155486	-0.225871	0.821302	0.999949	notsig	2.20684e-05
ENSG00000085185.15	BCORL1	ENST00000540052.5	NM_021946	354.678	-0.157388	0.235595	-0.668046	0.504104	0.999949	notsig	2.20684e-05
ENSG00000085224.21	ATRX	ENST00000373344.9	NM_000489	2543.5	0.044337	0.151261	0.293117	0.769433	0.999949	notsig	2.20684e-05
ENSG00000085231.13	AK6	ENST00000380822.8	NM_016283	183.354	-0.106482	0.295692	-0.360112	0.718764	0.999949	notsig	2.20684e-05
ENSG00000085274.15	MYNN	ENST00000349841.9	NM_018657	385.173	0.0214467	0.225601	0.0950647	0.924263	0.999949	notsig	2.20684e-05
ENSG00000085276.17	MECOM	ENST00000494292.5	NM_005241, NM_004991	420.86	0.0497676	0.1989	0.250215	0.802421	0.999949	notsig	2.20684e-05
ENSG00000085365.17	SCAMP1	ENST00000621999.4	NM_004866	1008.89	0.125249	0.153921	0.813724	0.415803	0.999949	notsig	2.20684e-05
ENSG00000085377.13	PREP	ENST00000369110.7	NA	397.188	-0.0051817	0.210652	-0.0245984	0.980375	0.999949	notsig	2.20684e-05
ENSG00000085382.11	HACE1	ENST00000262903.8	XM_045095	251.789	0.0631017	0.25346	0.248961	0.803391	0.999949	notsig	2.20684e-05
ENSG00000085415.15	SEH1L	ENST00000399892.6	NA	1707.73	0.0733847	0.171418	0.428104	0.668576	0.999949	notsig	2.20684e-05
ENSG00000085433.15	WDR47	ENST00000400794.7	NM_014969	256.199	-0.00839459	0.249482	-0.0336481	0.973158	0.999949	notsig	2.20684e-05
ENSG00000085449.14	WDFY1	ENST00000233055.8	NM_020830	333.012	0.169014	0.223019	0.757844	0.448544	0.999949	notsig	2.20684e-05
ENSG00000085491.15	SLC25A24	ENST00000565488.5	NM_013386	838.148	0.166681	0.164359	1.01413	0.310522	0.999949	notsig	2.20684e-05
ENSG00000085511.19	MAP3K4	ENST00000392142.8	NA	551.57	-0.0405136	0.191118	-0.211982	0.832121	0.999949	notsig	2.20684e-05
ENSG00000085514.15	PILRA	ENST00000198536.6	NM_013439	69.1165	0.169099	0.440422	0.383948	0.701017	0.999949	notsig	2.20684e-05
ENSG00000085644.13	ZNF213	ENST00000396878.7	NM_004220	92.8301	-0.396156	0.369777	-1.07134	0.284018	0.999949	notsig	2.20684e-05
ENSG00000085662.13	AKR1B1	ENST00000285930.8	NM_001628	549.851	0.0862059	0.219887	0.392046	0.695024	0.999949	notsig	2.20684e-05
ENSG00000085719.12	CPNE3	ENST00000517490.5	NA	1669.05	0.22751	0.155998	1.45841	0.144727	0.999949	notsig	2.20684e-05
ENSG00000085721.12	RRN3	ENST00000198767.10	NM_018427	553.685	0.0108309	0.191479	0.0565644	0.954892	0.999949	notsig	2.20684e-05
ENSG00000085733.15	CTTN	ENST00000376561.7	NM_138565	1061.45	-0.00739312	0.157393	-0.0469725	0.962535	0.999949	notsig	2.20684e-05
ENSG00000085760.14	MTIF2	ENST00000263629.8	NM_002453	216.664	-0.296399	0.268571	-1.10362	0.26976	0.999949	notsig	2.20684e-05
ENSG00000085788.13	DDHD2	ENST00000397166.6	NA	615.242	0.0559954	0.178395	0.313883	0.75361	0.999949	notsig	2.20684e-05
ENSG00000085831.15	TTC39A	ENST00000447632.6	NA	106.093	-0.148754	0.36048	-0.412655	0.679859	0.999949	notsig	2.20684e-05
ENSG00000085832.16	EPS15	ENST00000371733.7	NM_001981	1054.65	-0.00711561	0.161965	-0.0439329	0.964958	0.999949	notsig	2.20684e-05
ENSG00000085840.12	ORC1	ENST00000371568.7	NM_004153	534.976	-0.168611	0.210795	-0.799881	0.42378	0.999949	notsig	2.20684e-05
ENSG00000085871.8	MGST2	ENST00000503816.1	NM_002413	87.9605	-0.492326	0.437374	-1.12564	0.260318	0.999949	notsig	2.20684e-05
ENSG00000085872.14	CHERP	ENST00000198939.6	NA	672.959	-0.0991187	0.189513	-0.523019	0.600961	0.999949	notsig	2.20684e-05
ENSG00000085978.21	ATG16L1	ENST00000392018.1	NM_017974	109.237	-0.468364	0.349481	-1.34017	0.180189	0.999949	notsig	2.20684e-05
ENSG00000085982.13	USP40	ENST00000450966.5	XM_114294	309.545	0.00342713	0.235995	0.014522	0.988414	0.999949	notsig	2.20684e-05
ENSG00000085998.13	POMGNT1	ENST00000371992.1	NM_017739	334.419	0.154615	0.215858	0.716281	0.473818	0.999949	notsig	2.20684e-05
ENSG00000085999.11	RAD54L	ENST00000371975.8	NM_003579	334.457	-0.364748	0.226071	-1.61342	0.106653	0.999949	notsig	2.20684e-05
ENSG00000086015.20	MAST2	ENST00000361297.6	NM_015112	843.07	-0.222975	0.182982	-1.21857	0.223008	0.999949	notsig	2.20684e-05
ENSG00000086061.15	DNAJA1	ENST00000330899.4	NA	672.422	0.031796	0.181913	0.174787	0.861247	0.999949	notsig	2.20684e-05
ENSG00000086062.12	B4GALT1	ENST00000379731.4	NM_001497	4418.21	-0.09749	0.137157	-0.710789	0.477215	0.999949	notsig	2.20684e-05
ENSG00000086065.13	CHMP5	ENST00000223500.8	NM_016410	170.261	0.29511	0.318811	0.925659	0.354623	0.999949	notsig	2.20684e-05
ENSG00000086102.18	NFX1	ENST00000379540.7	NA	559.791	0.00486652	0.184821	0.0263309	0.978993	0.999949	notsig	2.20684e-05
ENSG00000086189.9	DIMT1	ENST00000199320.8	NM_014473	565.538	0.0295494	0.221873	0.133181	0.89405	0.999949	notsig	2.20684e-05
ENSG00000086200.16	IPO11	ENST00000409296.7	NM_016338	523.339	-0.0883121	0.193299	-0.456868	0.647766	0.999949	notsig	2.20684e-05
ENSG00000086232.12	EIF2AK1	ENST00000199389.10	NM_014413	3743.87	0.105188	0.151045	0.696406	0.486175	0.999949	notsig	2.20684e-05
ENSG00000086289.11	EPDR1	ENST00000199448.8	NM_017549	144.314	-0.0806388	0.309209	-0.260791	0.794254	0.999949	notsig	2.20684e-05
ENSG00000086300.15	SNX10	ENST00000446848.6	NA	445.471	0.186881	0.211204	0.884838	0.376244	0.999949	notsig	2.20684e-05
ENSG00000086475.14	SEPHS1	ENST00000327347.9	NM_012247	740.56	0.061123	0.173853	0.351578	0.725155	0.999949	notsig	2.20684e-05
ENSG00000086504.15	MRPL28	ENST00000199706.12	NA	75.6987	-0.0349715	0.490159	-0.0713473	0.943121	0.999949	notsig	2.20684e-05
ENSG00000086544.2	ITPKC	ENST00000263370.2	NM_025194	28.3067	-0.231221	0.669763	-0.345228	0.729923	0.999949	notsig	2.20684e-05
ENSG00000086589.11	RBM22	ENST00000199814.8	NM_018047	576.726	-0.201979	0.186001	-1.0859	0.277522	0.999949	notsig	2.20684e-05
ENSG00000086598.10	TMED2	ENST00000262225.7	NM_006815	4213.7	0.104088	0.133908	0.777305	0.436979	0.999949	notsig	2.20684e-05
ENSG00000086619.13	ERO1B	ENST00000354619.9	NM_019891	125.624	0.228096	0.338745	0.673354	0.500722	0.999949	notsig	2.20684e-05
ENSG00000086666.18	ZFAND6	ENST00000261749.10	NM_019006	1194.42	0.0989557	0.176841	0.559573	0.575771	0.999949	notsig	2.20684e-05
ENSG00000086712.12	TXLNG	ENST00000380122.9	NM_018360	1484.44	0.0875242	0.145874	0.6	0.548506	0.999949	notsig	2.20684e-05
ENSG00000086758.15	HUWE1	ENST00000342160.7	XM_497119	11114.8	-0.083888	0.128652	-0.652051	0.514368	0.999949	notsig	2.20684e-05
ENSG00000086827.8	ZW10	ENST00000200135.7	NM_004724	303.411	0.125101	0.240618	0.519915	0.603123	0.999949	notsig	2.20684e-05
ENSG00000086848.14	ALG9	ENST00000616540.4	NM_024740	132.836	0.115077	0.325311	0.353744	0.723531	0.999949	notsig	2.20684e-05
ENSG00000086967.9	MYBPC2	ENST00000357701.5	NM_004533	192.774	-0.750286	0.272965	-2.74865	0.00598407	0.999949	notsig	2.20684e-05
ENSG00000087008.15	ACOX3	ENST00000356406.9	NA	45.6329	0.451631	0.538064	0.839363	0.401266	0.999949	notsig	2.20684e-05
ENSG00000087053.18	MTMR2	ENST00000346299.9	NM_016156	1772.95	-0.021132	0.16393	-0.128909	0.89743	0.999949	notsig	2.20684e-05
ENSG00000087074.7	PPP1R15A	ENST00000200453.5	NM_014330	141.469	-0.14594	0.349562	-0.417493	0.676318	0.999949	notsig	2.20684e-05
ENSG00000087077.12	TRIP6	ENST00000200457.8	NM_003302	616.05	0.0646207	0.177423	0.364218	0.715695	0.999949	notsig	2.20684e-05
ENSG00000087086.14	FTL	ENST00000331825.10	NM_000146	6911.03	0.0233392	0.166907	0.139833	0.888792	0.999949	notsig	2.20684e-05
ENSG00000087087.18	SRRT	ENST00000611405.4	NM_015908	428.278	-0.219289	0.218088	-1.00551	0.314651	0.999949	notsig	2.20684e-05
ENSG00000087088.19	BAX	ENST00000293288.12	NM_138763	168.661	-0.0445336	0.308469	-0.144369	0.885209	0.999949	notsig	2.20684e-05
ENSG00000087095.12	NLK	ENST00000407008.7	NM_016231	685.815	-0.0726521	0.178247	-0.407593	0.683573	0.999949	notsig	2.20684e-05
ENSG00000087111.20	PIGS	ENST00000308360.7	NM_033198	1054.06	0.0232787	0.159155	0.146265	0.883712	0.999949	notsig	2.20684e-05
ENSG00000087152.15	ATXN7L3	ENST00000454077.6	NM_020218	213.42	0.0481185	0.262057	0.183618	0.854313	0.999949	notsig	2.20684e-05
ENSG00000087157.18	PGS1	ENST00000262764.10	NA	94.4742	-0.0358396	0.377259	-0.0949999	0.924315	0.999949	notsig	2.20684e-05
ENSG00000087191.12	PSMC5	ENST00000310144.10	NM_002805	234.52	0.110761	0.258929	0.427768	0.66882	0.999949	notsig	2.20684e-05
ENSG00000087206.16	UIMC1	ENST00000377227.8	NM_016290	298.569	-0.141506	0.228699	-0.618744	0.536085	0.999949	notsig	2.20684e-05
ENSG00000087237.10	CETP	ENST00000200676.7	NM_000078	28.989	-0.718638	0.642255	-1.11893	0.263171	0.999949	notsig	2.20684e-05
ENSG00000087253.12	LPCAT2	ENST00000262134.9	NM_017839	215.391	0.268155	0.275037	0.97498	0.32957	0.999949	notsig	2.20684e-05
ENSG00000087258.13	GNAO1	ENST00000262494.11	NM_020988	216.741	0.0356852	0.327197	0.109063	0.913152	0.999949	notsig	2.20684e-05
ENSG00000087263.16	OGFOD1	ENST00000566157.5	NM_018233	762.85	0.159719	0.181725	0.878907	0.379452	0.999949	notsig	2.20684e-05
ENSG00000087266.15	SH3BP2	ENST00000503393.6	NA	467.845	-0.105681	0.238388	-0.443315	0.657538	0.999949	notsig	2.20684e-05
ENSG00000087269.15	NOP14	ENST00000416614.6	NM_003703	195.82	0.161113	0.267503	0.602284	0.546985	0.999949	notsig	2.20684e-05
ENSG00000087274.16	ADD1	ENST00000264758.11	NM_014189	571.766	0.000336106	0.18221	0.00184461	0.998528	0.999949	notsig	2.20684e-05
ENSG00000087299.11	L2HGDH	ENST00000267436.8	NM_024884	360.724	0.0316089	0.215818	0.146461	0.883558	0.999949	notsig	2.20684e-05
ENSG00000087301.8	TXNDC16	ENST00000281741.8	NA	227.079	-0.210443	0.258776	-0.813224	0.41609	0.999949	notsig	2.20684e-05
ENSG00000087302.8	C14orf166	ENST00000261700.7	NM_016039	357.898	0.0857624	0.234627	0.365527	0.714718	0.999949	notsig	2.20684e-05
ENSG00000087303.17	NID2	ENST00000216286.9	NA	35.435	0.416023	0.592151	0.702561	0.482329	0.999949	notsig	2.20684e-05
ENSG00000087338.4	GMCL1	ENST00000282570.3	NM_178439	559.339	0.110182	0.20406	0.53995	0.589232	0.999949	notsig	2.20684e-05
ENSG00000087365.15	SF3B2	ENST00000322535.10	NA	1036.01	-0.016238	0.156264	-0.103914	0.917238	0.999949	notsig	2.20684e-05
ENSG00000087448.9	KLHL42	ENST00000381271.6	NM_020782	992.811	0.12261	0.167938	0.730094	0.465333	0.999949	notsig	2.20684e-05
ENSG00000087460.23	GNAS	ENST00000371100.8	NM_000516	7535.74	0.102497	0.13279	0.771867	0.440193	0.999949	notsig	2.20684e-05
ENSG00000087470.17	DNM1L	ENST00000553257.5	NM_012062	2164.57	0.0791834	0.136941	0.578229	0.56311	0.999949	notsig	2.20684e-05
ENSG00000087502.17	ERGIC2	ENST00000611644.4	NA	1392.51	0.0590233	0.146001	0.404267	0.686017	0.999949	notsig	2.20684e-05
ENSG00000087510.6	TFAP2C	ENST00000201031.2	NM_003222	129.259	0.237979	0.324872	0.732533	0.463844	0.999949	notsig	2.20684e-05
ENSG00000087586.17	AURKA	ENST00000347343.6	NM_003600	551.766	-0.0751993	0.210222	-0.357714	0.720557	0.999949	notsig	2.20684e-05
ENSG00000087842.10	PIR	ENST00000380421.3	NM_003662	662.815	0.127784	0.220587	0.579292	0.562392	0.999949	notsig	2.20684e-05
ENSG00000087903.12	RFX2	ENST00000303657.9	NM_000635	87.3717	-0.151583	0.403259	-0.375895	0.706995	0.999949	notsig	2.20684e-05
ENSG00000087995.15	METTL2A	ENST00000311506.9	NM_181725	299.131	-0.122869	0.231091	-0.531689	0.594942	0.999949	notsig	2.20684e-05
ENSG00000088035.15	ALG6	ENST00000263440.4	NM_013339	267.337	-0.142204	0.238305	-0.596731	0.550687	0.999949	notsig	2.20684e-05
ENSG00000088038.17	CNOT3	ENST00000358389.7	NM_014516	312.356	-0.689089	0.258428	-2.66646	0.0076654	0.999949	notsig	2.20684e-05
ENSG00000088179.8	PTPN4	ENST00000263708.6	NA	1129.11	0.0717963	0.153084	0.468999	0.639071	0.999949	notsig	2.20684e-05
ENSG00000088205.12	DDX18	ENST00000263239.6	NM_006773	1225.31	0.0721327	0.161871	0.445618	0.655873	0.999949	notsig	2.20684e-05
ENSG00000088247.16	KHSRP	ENST00000398148.7	NA	1749.22	0.0325192	0.159812	0.203484	0.838757	0.999949	notsig	2.20684e-05
ENSG00000088256.8	GNA11	ENST00000078429.8	NM_002067	469.564	-0.0983308	0.196425	-0.500601	0.616652	0.999949	notsig	2.20684e-05
ENSG00000088280.18	ASAP3	ENST00000336689.7	NM_017707	131.489	-0.185675	0.321958	-0.576705	0.564139	0.999949	notsig	2.20684e-05
ENSG00000088298.12	EDEM2	ENST00000374492.7	NM_018217	116.769	-0.442822	0.333944	-1.32604	0.184828	0.999949	notsig	2.20684e-05
ENSG00000088305.18	DNMT3B	ENST00000328111.6	NM_006892	200.617	0.355564	0.279244	1.27331	0.202908	0.999949	notsig	2.20684e-05
ENSG00000088325.15	TPX2	ENST00000340513.4	NA	2018.01	-0.158132	0.145338	-1.08803	0.276583	0.999949	notsig	2.20684e-05
ENSG00000088356.5	PDRG1	ENST00000202017.5	NM_030815	88.5544	0.0668663	0.45535	0.146846	0.883254	0.999949	notsig	2.20684e-05
ENSG00000088367.21	EPB41L1	ENST00000636016.1	NM_012156	349.276	-0.145513	0.213796	-0.680617	0.496114	0.999949	notsig	2.20684e-05
ENSG00000088387.18	DOCK9	ENST00000442173.5	NM_015296	923.529	0.0465941	0.1729	0.269486	0.787555	0.999949	notsig	2.20684e-05
ENSG00000088448.14	ANKRD10	ENST00000267339.6	NA	765.121	0.120534	0.183359	0.657365	0.510946	0.999949	notsig	2.20684e-05
ENSG00000088451.10	TGDS	ENST00000261296.6	NM_014305	245.338	0.309212	0.2552	1.21165	0.225648	0.999949	notsig	2.20684e-05
ENSG00000088543.14	C3orf18	ENST00000357203.7	NM_016210	46.1	0.276228	0.511137	0.540419	0.588908	0.999949	notsig	2.20684e-05
ENSG00000088682.13	COQ9	ENST00000262507.10	NM_020312	287.014	-0.252898	0.254946	-0.99197	0.321212	0.999949	notsig	2.20684e-05
ENSG00000088756.12	ARHGAP28	ENST00000383472.8	NA	831.677	0.029689	0.171677	0.172935	0.862702	0.999949	notsig	2.20684e-05
ENSG00000088766.11	CRLS1	ENST00000378863.8	NM_019095	599.197	0.134087	0.191503	0.700186	0.483811	0.999949	notsig	2.20684e-05
ENSG00000088808.16	PPP1R13B	ENST00000202556.13	NM_015316	206.325	0.00824	0.2653	0.0310592	0.975222	0.999949	notsig	2.20684e-05
ENSG00000088812.17	ATRN	ENST00000262919.9	NM_139321	918.216	0.0566194	0.198998	0.284522	0.77601	0.999949	notsig	2.20684e-05
ENSG00000088826.17	SMOX	ENST00000621355.4	NM_175842	151.283	0.0737849	0.307088	0.240272	0.810119	0.999949	notsig	2.20684e-05
ENSG00000088832.15	FKBP1A	ENST00000614856.1	NA	1242.94	0.0679415	0.168244	0.403827	0.68634	0.999949	notsig	2.20684e-05
ENSG00000088833.17	NSFL1C	ENST00000476071.5	NM_016143	262.357	0.114514	0.245054	0.467298	0.640286	0.999949	notsig	2.20684e-05
ENSG00000088836.12	SLC4A11	ENST00000380059.7	NA	62.8693	-0.265531	0.471839	-0.562758	0.5736	0.999949	notsig	2.20684e-05
ENSG00000088854.12	C20orf194	ENST00000252032.9	NM_001009984	153.03	-0.106412	0.339216	-0.313699	0.75375	0.999949	notsig	2.20684e-05
ENSG00000088876.11	ZNF343	ENST00000612935.4	NM_024325	84.6108	0.381818	0.394848	0.967	0.333544	0.999949	notsig	2.20684e-05
ENSG00000088888.17	MAVS	ENST00000428216.3	NM_020746	1432.31	-0.0461109	0.148386	-0.310749	0.755991	0.999949	notsig	2.20684e-05
ENSG00000088899.14	RP5-1187M17.10	ENST00000329152.7	NM_014731	47.7691	-0.0553049	0.550576	-0.100449	0.919988	0.999949	notsig	2.20684e-05
ENSG00000088930.7	XRN2	ENST00000377191.4	NM_012255	720.696	0.116254	0.173108	0.671568	0.501858	0.999949	notsig	2.20684e-05
ENSG00000088970.15	KIZ	ENST00000619189.4	NM_018474	98.7663	-0.2483	0.397686	-0.624361	0.532391	0.999949	notsig	2.20684e-05
ENSG00000088986.10	DYNLL1	ENST00000392509.6	NM_003746	1693.11	0.143492	0.192788	0.744299	0.456695	0.999949	notsig	2.20684e-05
ENSG00000089006.16	SNX5	ENST00000377768.7	NA	1044.41	-0.0409811	0.175799	-0.233114	0.815673	0.999949	notsig	2.20684e-05
ENSG00000089009.15	RPL6	ENST00000424576.6	NA	1941.32	0.0876843	0.182837	0.479576	0.631529	0.999949	notsig	2.20684e-05
ENSG00000089022.13	MAPKAPK5	ENST00000551404.6	NM_139078	689.017	-4.95171e-05	0.191096	-0.000259122	0.999793	0.999949	notsig	2.20684e-05
ENSG00000089048.14	ESF1	ENST00000202816.5	NM_016649	219.619	-0.0994966	0.264488	-0.376185	0.706779	0.999949	notsig	2.20684e-05
ENSG00000089050.15	RBBP9	ENST00000337227.8	NM_006606	294.926	0.0660795	0.246194	0.268404	0.788388	0.999949	notsig	2.20684e-05
ENSG00000089053.12	ANAPC5	ENST00000261819.7	NA	2141.48	0.080478	0.14562	0.552658	0.580498	0.999949	notsig	2.20684e-05
ENSG00000089057.14	SLC23A2	ENST00000379333.5	NA	1048.04	-0.0627584	0.186112	-0.337207	0.73596	0.999949	notsig	2.20684e-05
ENSG00000089060.11	SLC8B1	ENST00000552014.5	NM_024959	327.741	-0.0743972	0.238896	-0.311421	0.75548	0.999949	notsig	2.20684e-05
ENSG00000089063.14	TMEM230	ENST00000342308.9	NA	1210.33	0.181767	0.155194	1.17123	0.241508	0.999949	notsig	2.20684e-05
ENSG00000089094.17	KDM2B	ENST00000377071.8	NM_032590	481.891	-0.0588616	0.207524	-0.283637	0.776688	0.999949	notsig	2.20684e-05
ENSG00000089123.15	TASP1	ENST00000337743.8	NM_017714	91.2709	0.455893	0.383179	1.18977	0.234138	0.999949	notsig	2.20684e-05
ENSG00000089127.12	OAS1	ENST00000445409.6	NA	52.3487	-0.354862	0.489475	-0.724986	0.468461	0.999949	notsig	2.20684e-05
ENSG00000089154.10	GCN1	ENST00000300648.6	NA	2595.68	-0.167651	0.138259	-1.21259	0.225288	0.999949	notsig	2.20684e-05
ENSG00000089157.15	RPLP0	ENST00000551150.5	NM_053275	5007.53	-0.190698	0.179893	-1.06006	0.289117	0.999949	notsig	2.20684e-05
ENSG00000089159.16	PXN	ENST00000637617.1	NM_002859	1160.04	0.0607662	0.15169	0.400594	0.688719	0.999949	notsig	2.20684e-05
ENSG00000089177.18	KIF16B	ENST00000408042.5	NM_017683	173.595	-0.0892391	0.300962	-0.296513	0.766838	0.999949	notsig	2.20684e-05
ENSG00000089195.14	TRMT6	ENST00000203001.6	NA	192.419	-0.148033	0.274277	-0.539721	0.589389	0.999949	notsig	2.20684e-05
ENSG00000089220.4	PEBP1	ENST00000261313.2	NM_002567	904.418	0.0558746	0.230441	0.242468	0.808417	0.999949	notsig	2.20684e-05
ENSG00000089234.15	BRAP	ENST00000419234.8	NA	311.929	0.111719	0.24119	0.4632	0.643221	0.999949	notsig	2.20684e-05
ENSG00000089248.6	ERP29	ENST00000261735.3	NA	159.635	-0.0201065	0.29479	-0.0682062	0.945621	0.999949	notsig	2.20684e-05
ENSG00000089280.18	FUS	ENST00000568685.1	NM_004960	2263.14	-0.17268	0.211516	-0.816389	0.414278	0.999949	notsig	2.20684e-05
ENSG00000089289.15	IGBP1	ENST00000342206.10	NA	485.963	-0.0770998	0.197576	-0.390228	0.696368	0.999949	notsig	2.20684e-05
ENSG00000089327.14	FXYD5	ENST00000543307.5	NM_014164	473.817	-0.084921	0.208046	-0.408183	0.683139	0.999949	notsig	2.20684e-05
ENSG00000089335.20	ZNF302	ENST00000627982.2	NA	73.666	-0.0853418	0.433973	-0.196652	0.8441	0.999949	notsig	2.20684e-05
ENSG00000089351.14	GRAMD1A	ENST00000599564.5	NA	637.173	0.00215806	0.175971	0.0122637	0.990215	0.999949	notsig	2.20684e-05
ENSG00000089486.16	CDIP1	ENST00000399599.7	NM_013399	210.281	-0.203085	0.27483	-0.738948	0.459938	0.999949	notsig	2.20684e-05
ENSG00000089597.16	GANAB	ENST00000346178.8	NM_198334	2938.45	0.0977785	0.181992	0.537268	0.591083	0.999949	notsig	2.20684e-05
ENSG00000089639.10	GMIP	ENST00000203556.8	NA	77.7523	0.00271519	0.479849	0.00565842	0.995485	0.999949	notsig	2.20684e-05
ENSG00000089682.16	RBM41	ENST00000372479.7	NM_018301	261.4	-0.0414811	0.254648	-0.162896	0.8706	0.999949	notsig	2.20684e-05
ENSG00000089685.14	BIRC5	ENST00000301633.8	NM_001168	594.345	-0.208885	0.183561	-1.13796	0.255138	0.999949	notsig	2.20684e-05
ENSG00000089693.10	MLF2	ENST00000203630.9	NA	827.327	0.123877	0.20195	0.613405	0.539608	0.999949	notsig	2.20684e-05
ENSG00000089723.9	OTUB2	ENST00000203664.9	NA	47.3156	0.29154	0.510452	0.571141	0.567904	0.999949	notsig	2.20684e-05
ENSG00000089737.15	DDX24	ENST00000621632.4	NA	850.715	0.189166	0.172408	1.0972	0.272554	0.999949	notsig	2.20684e-05
ENSG00000089775.11	ZBTB25	ENST00000608382.5	NM_006977	989.338	0.187185	0.159161	1.17608	0.239564	0.999949	notsig	2.20684e-05
ENSG00000089818.16	NECAP1	ENST00000339754.9	NM_015509	482.889	0.0936583	0.197049	0.475305	0.634569	0.999949	notsig	2.20684e-05
ENSG00000089876.11	DHX32	ENST00000284690.3	NM_018180	358.94	0.0710932	0.220174	0.322896	0.746774	0.999949	notsig	2.20684e-05
ENSG00000089902.9	RCOR1	ENST00000262241.6	NA	1233.54	0.140304	0.152986	0.917101	0.35909	0.999949	notsig	2.20684e-05
ENSG00000089916.17	GPATCH2L	ENST00000261530.11	NM_017926	1254.9	-0.134298	0.17946	-0.748342	0.454254	0.999949	notsig	2.20684e-05
ENSG00000090006.17	LTBP4	ENST00000308370.11	NA	531.622	-0.13698	0.209737	-0.653104	0.513689	0.999949	notsig	2.20684e-05
ENSG00000090013.9	BLVRB	ENST00000263368.8	NM_000713	173.396	0.0651877	0.377937	0.172483	0.863058	0.999949	notsig	2.20684e-05
ENSG00000090020.10	SLC9A1	ENST00000263980.7	NM_003047	299.868	-0.114617	0.255718	-0.448217	0.653996	0.999949	notsig	2.20684e-05
ENSG00000090054.13	SPTLC1	ENST00000262554.6	NM_006415	957.121	0.102409	0.169631	0.603714	0.546034	0.999949	notsig	2.20684e-05
ENSG00000090060.17	PAPOLA	ENST00000216277.12	NA	3936.56	0.0286407	0.129408	0.221321	0.824842	0.999949	notsig	2.20684e-05
ENSG00000090061.17	CCNK	ENST00000389879.9	NA	545.199	0.107676	0.200983	0.535749	0.592132	0.999949	notsig	2.20684e-05
ENSG00000090097.20	PCBP4	ENST00000461554.5	NM_020418	46.656	-0.462491	0.529164	-0.874004	0.382116	0.999949	notsig	2.20684e-05
ENSG00000090238.11	YPEL3	ENST00000398841.5	NM_031477	37.1722	-0.125411	0.571913	-0.219283	0.82643	0.999949	notsig	2.20684e-05
ENSG00000090263.15	MRPS33	ENST00000324787.9	NM_053035	46.5949	0.00430769	0.519013	0.00829976	0.993378	0.999949	notsig	2.20684e-05
ENSG00000090266.12	NDUFB2	ENST00000476279.5	NM_004546	127.012	0.13967	0.332977	0.419458	0.674881	0.999949	notsig	2.20684e-05
ENSG00000090273.13	NUDC	ENST00000321265.9	NA	284.234	-0.0451957	0.244063	-0.185181	0.853087	0.999949	notsig	2.20684e-05
ENSG00000090316.15	MAEA	ENST00000505177.6	NM_005882	172.364	0.123994	0.29929	0.414293	0.678659	0.999949	notsig	2.20684e-05
ENSG00000090339.8	ICAM1	ENST00000264832.7	NA	264.024	-0.0910932	0.255862	-0.356025	0.721822	0.999949	notsig	2.20684e-05
ENSG00000090372.14	STRN4	ENST00000391910.7	NA	518.081	-0.0397587	0.188783	-0.210605	0.833195	0.999949	notsig	2.20684e-05
ENSG00000090432.6	MUL1	ENST00000264198.4	NM_024544	87.3009	-0.469282	0.389668	-1.20431	0.228468	0.999949	notsig	2.20684e-05
ENSG00000090447.11	TFAP4	ENST00000204517.10	NM_003223	162.522	-0.334069	0.315786	-1.0579	0.290101	0.999949	notsig	2.20684e-05
ENSG00000090470.14	PDCD7	ENST00000204549.8	NM_005707	388.595	-0.0916843	0.206321	-0.444376	0.656771	0.999949	notsig	2.20684e-05
ENSG00000090487.10	SPG21	ENST00000204566.6	NM_016630	1537.43	0.0707874	0.144158	0.491039	0.623399	0.999949	notsig	2.20684e-05
ENSG00000090520.11	DNAJB11	ENST00000439351.5	NA	136.528	0.527785	0.358173	1.47355	0.140603	0.999949	notsig	2.20684e-05
ENSG00000090530.9	P3H2	ENST00000319332.9	NM_018192	447.821	0.16606	0.22074	0.752288	0.451878	0.999949	notsig	2.20684e-05
ENSG00000090539.15	CHRD	ENST00000204604.5	NM_003741	46.1505	-0.263372	0.53384	-0.493354	0.621763	0.999949	notsig	2.20684e-05
ENSG00000090554.12	FLT3LG	ENST00000594009.5	NA	39.0496	-0.361492	0.565639	-0.639085	0.522768	0.999949	notsig	2.20684e-05
ENSG00000090565.15	RAB11FIP3	ENST00000262305.8	NM_014700	133.69	-0.251372	0.321731	-0.781309	0.434621	0.999949	notsig	2.20684e-05
ENSG00000090581.9	GNPTG	ENST00000204679.8	NM_032520	149.801	-0.37223	0.308527	-1.20648	0.227634	0.999949	notsig	2.20684e-05
ENSG00000090615.13	GOLGA3	ENST00000204726.7	NM_005895	887.933	-0.0526388	0.163588	-0.321777	0.747622	0.999949	notsig	2.20684e-05
ENSG00000090621.13	PABPC4	ENST00000372858.7	NM_001135653	2207.25	-0.00988207	0.133202	-0.0741883	0.940861	0.999949	notsig	2.20684e-05
ENSG00000090661.11	CERS4	ENST00000251363.9	NM_024552	119.595	-0.449815	0.331258	-1.3579	0.174495	0.999949	notsig	2.20684e-05
ENSG00000090674.15	MCOLN1	ENST00000264079.10	NA	68.7912	-0.274805	0.427895	-0.642225	0.520727	0.999949	notsig	2.20684e-05
ENSG00000090686.15	USP48	ENST00000529637.5	NM_032236	1691.83	-0.0826107	0.145998	-0.565834	0.571507	0.999949	notsig	2.20684e-05
ENSG00000090776.5	EFNB1	ENST00000204961.4	NM_004429	31.1437	-0.035495	0.641568	-0.0553254	0.955879	0.999949	notsig	2.20684e-05
ENSG00000090857.13	PDPR	ENST00000288050.8	NM_017990	805.115	0.0499469	0.168249	0.296863	0.766571	0.999949	notsig	2.20684e-05
ENSG00000090861.15	AARS	ENST00000261772.12	NM_001605	1559.36	-0.10665	0.154359	-0.69092	0.489616	0.999949	notsig	2.20684e-05
ENSG00000090863.11	GLG1	ENST00000205061.9	NM_012201	1827.08	-0.0717665	0.1726	-0.415798	0.677558	0.999949	notsig	2.20684e-05
ENSG00000090889.11	KIF4A	ENST00000374403.3	NM_012310	413.439	0.00121882	0.210568	0.00578827	0.995382	0.999949	notsig	2.20684e-05
ENSG00000090905.18	TNRC6A	ENST00000395799.7	NM_020847	1636.43	-0.00616963	0.150754	-0.0409251	0.967356	0.999949	notsig	2.20684e-05
ENSG00000090924.14	PLEKHG2	ENST00000425673.5	NM_022835	881.673	-0.054037	0.170698	-0.316565	0.751573	0.999949	notsig	2.20684e-05
ENSG00000090971.4	NAT14	ENST00000205194.4	NM_020378	45.43	0.533937	0.552321	0.966716	0.333686	0.999949	notsig	2.20684e-05
ENSG00000090975.12	PITPNM2	ENST00000320201.8	NA	196.579	0.00299769	0.300801	0.00996569	0.992049	0.999949	notsig	2.20684e-05
ENSG00000090989.17	EXOC1	ENST00000381295.6	NM_018261	194.855	0.0593794	0.289812	0.204889	0.837659	0.999949	notsig	2.20684e-05
ENSG00000091009.7	RBM27	ENST00000265271.6	NA	1439.12	0.134749	0.157897	0.853403	0.393436	0.999949	notsig	2.20684e-05
ENSG00000091039.16	OSBPL8	ENST00000261183.7	NA	2006.79	0.0237128	0.14151	0.16757	0.866921	0.999949	notsig	2.20684e-05
ENSG00000091073.19	DTX2	ENST00000324432.9	NA	298.97	-0.0597329	0.249812	-0.239111	0.81102	0.999949	notsig	2.20684e-05
ENSG00000091127.13	PUS7	ENST00000356362.6	NM_019042	806.908	0.0284132	0.162659	0.17468	0.861331	0.999949	notsig	2.20684e-05
ENSG00000091129.19	NRCAM	ENST00000379028.7	NM_001037132	87.8128	-0.0319124	0.403489	-0.0790911	0.93696	0.999949	notsig	2.20684e-05
ENSG00000091136.13	LAMB1	ENST00000393561.5	NM_002291	3073.24	-0.0598911	0.15114	-0.396263	0.691911	0.999949	notsig	2.20684e-05
ENSG00000091140.12	DLD	ENST00000205402.9	NM_000108	726.405	0.0551326	0.186338	0.295875	0.767326	0.999949	notsig	2.20684e-05
ENSG00000091157.13	WDR7	ENST00000254442.7	NA	162.85	-0.127458	0.302757	-0.420991	0.673762	0.999949	notsig	2.20684e-05
ENSG00000091164.12	TXNL1	ENST00000217515.10	NA	256.083	0.353252	0.258424	1.36695	0.171642	0.999949	notsig	2.20684e-05
ENSG00000091262.14	ABCC6	ENST00000205557.11	NA	90.3195	-0.498568	0.411336	-1.21207	0.225486	0.999949	notsig	2.20684e-05
ENSG00000091317.7	CMTM6	ENST00000205636.3	NA	621.986	0.270522	0.187999	1.43896	0.150162	0.999949	notsig	2.20684e-05
ENSG00000091409.14	ITGA6	ENST00000442250.5	NA	354.144	0.322198	0.261484	1.23219	0.217878	0.999949	notsig	2.20684e-05
ENSG00000091428.17	RAPGEF4	ENST00000397081.7	NM_007023	49.9442	-0.243497	0.541082	-0.450019	0.652697	0.999949	notsig	2.20684e-05
ENSG00000091436.16	AC013461.1	ENST00000375213.7	NA	2358.18	0.0953736	0.133646	0.713629	0.475457	0.999949	notsig	2.20684e-05
ENSG00000091483.6	FH	ENST00000366560.3	NM_000143	403.059	0.0949543	0.223429	0.424986	0.670847	0.999949	notsig	2.20684e-05
ENSG00000091490.10	SEL1L3	ENST00000399878.7	NM_015187	694.687	-0.0293618	0.179816	-0.163289	0.870291	0.999949	notsig	2.20684e-05
ENSG00000091527.15	CDV3	ENST00000264993.7	NM_017548	2660.53	0.0847151	0.149935	0.565014	0.572064	0.999949	notsig	2.20684e-05
ENSG00000091542.8	ALKBH5	ENST00000399138.4	NM_017758	1186.35	-0.0968583	0.152583	-0.634792	0.525564	0.999949	notsig	2.20684e-05
ENSG00000091592.15	NLRP1	ENST00000617618.4	NM_033004	159.152	-0.137816	0.350785	-0.392877	0.69441	0.999949	notsig	2.20684e-05
ENSG00000091622.15	PITPNM3	ENST00000262483.12	NM_031220	45.748	0.117563	0.523854	0.224419	0.822431	0.999949	notsig	2.20684e-05
ENSG00000091640.7	SPAG7	ENST00000206020.7	NA	62.0544	0.0783225	0.469442	0.166842	0.867495	0.999949	notsig	2.20684e-05
ENSG00000091651.8	ORC6	ENST00000219097.6	NA	291.634	0.138301	0.253272	0.546057	0.585027	0.999949	notsig	2.20684e-05
ENSG00000091732.15	ZC3HC1	ENST00000358303.8	NM_016478	162.868	0.111651	0.317216	0.35197	0.724861	0.999949	notsig	2.20684e-05
ENSG00000091947.9	TMEM101	ENST00000589334.5	NA	100.649	0.350006	0.354095	0.988452	0.322931	0.999949	notsig	2.20684e-05
ENSG00000091986.15	CCDC80	ENST00000206423.7	NM_199511	149.86	0.293567	0.304138	0.965243	0.334423	0.999949	notsig	2.20684e-05
ENSG00000092010.14	PSME1	ENST00000382708.7	NM_006263	1044.24	0.120379	0.182188	0.660742	0.508778	0.999949	notsig	2.20684e-05
ENSG00000092020.10	PPP2R3C	ENST00000261475.9	NM_017917	171.998	-0.323763	0.296329	-1.09258	0.274578	0.999949	notsig	2.20684e-05
ENSG00000092036.17	HAUS4	ENST00000206474.11	NA	217.784	-0.210371	0.297246	-0.707734	0.479111	0.999949	notsig	2.20684e-05
ENSG00000092068.19	SLC7A8	ENST00000316902.11	NA	43.2808	-0.675554	0.559513	-1.2074	0.227279	0.999949	notsig	2.20684e-05
ENSG00000092094.10	OSGEP	ENST00000206542.8	NM_017807	89.3248	0.475275	0.406729	1.16853	0.242592	0.999949	notsig	2.20684e-05
ENSG00000092098.16	RNF31	ENST00000324103.10	NM_017999	327.264	-0.0646016	0.231181	-0.279441	0.779907	0.999949	notsig	2.20684e-05
ENSG00000092108.20	SCFD1	ENST00000458591.6	NM_182835	589.605	0.0799194	0.187837	0.425472	0.670492	0.999949	notsig	2.20684e-05
ENSG00000092140.14	G2E3	ENST00000553504.5	NM_017769	1117.53	0.0146533	0.163167	0.0898056	0.928442	0.999949	notsig	2.20684e-05
ENSG00000092148.12	HECTD1	ENST00000611816.4	NA	2226.11	0.0138522	0.147478	0.0939271	0.925167	0.999949	notsig	2.20684e-05
ENSG00000092199.17	HNRNPC	ENST00000554455.5	NA	8139.41	0.0882726	0.129563	0.681311	0.495675	0.999949	notsig	2.20684e-05
ENSG00000092201.9	SUPT16H	ENST00000216297.6	NM_007192	2095.86	-0.093365	0.142871	-0.653492	0.513439	0.999949	notsig	2.20684e-05
ENSG00000092203.13	TOX4	ENST00000613569.4	NM_014828	465.407	-0.249037	0.227178	-1.09622	0.272983	0.999949	notsig	2.20684e-05
ENSG00000092208.16	GEMIN2	ENST00000308317.10	NA	145.995	0.134908	0.336326	0.401124	0.688329	0.999949	notsig	2.20684e-05
ENSG00000092330.15	TINF2	ENST00000267415.11	NA	280.758	0.265333	0.276267	0.960421	0.336844	0.999949	notsig	2.20684e-05
ENSG00000092439.13	TRPM7	ENST00000313478.11	NM_017672	2101.9	0.0459306	0.141572	0.324433	0.74561	0.999949	notsig	2.20684e-05
ENSG00000092445.11	TYRO3	ENST00000263798.7	NA	302.503	-0.109356	0.225731	-0.484452	0.628065	0.999949	notsig	2.20684e-05
ENSG00000092470.11	WDR76	ENST00000263795.10	NM_024908	1509.18	0.0813996	0.149617	0.544052	0.586406	0.999949	notsig	2.20684e-05
ENSG00000092531.9	SNAP23	ENST00000249647.7	NM_003825	751.188	0.167153	0.183452	0.911157	0.362213	0.999949	notsig	2.20684e-05
ENSG00000092621.11	PHGDH	ENST00000369409.8	NM_006623	635.348	-0.175075	0.177193	-0.988047	0.32313	0.999949	notsig	2.20684e-05
ENSG00000092758.15	COL9A3	ENST00000343916.7	NM_001853	74.0884	0.323794	0.40936	0.790977	0.428957	0.999949	notsig	2.20684e-05
ENSG00000092820.17	EZR	ENST00000367075.3	NM_003379	2379.55	0.0653749	0.153746	0.425215	0.67068	0.999949	notsig	2.20684e-05
ENSG00000092841.18	MYL6	ENST00000536128.5	NA	873.151	0.0740239	0.212479	0.348382	0.727553	0.999949	notsig	2.20684e-05
ENSG00000092847.11	AGO1	ENST00000373204.5	NA	1175	0.0725488	0.153748	0.471867	0.637022	0.999949	notsig	2.20684e-05
ENSG00000092853.13	CLSPN	ENST00000318121.7	NM_022111	268.617	-0.119748	0.246024	-0.486733	0.626447	0.999949	notsig	2.20684e-05
ENSG00000092871.16	RFFL	ENST00000315249.11	NM_057178	292.414	0.173633	0.229793	0.755604	0.449886	0.999949	notsig	2.20684e-05
ENSG00000092929.11	UNC13D	ENST00000412096.6	NA	205.919	-0.373838	0.270561	-1.38171	0.16706	0.999949	notsig	2.20684e-05
ENSG00000092931.11	MFSD11	ENST00000588460.5	NM_024311	86.9571	-0.371079	0.382828	-0.969311	0.33239	0.999949	notsig	2.20684e-05
ENSG00000092964.17	DPYSL2	ENST00000521913.6	NM_001386	333.081	0.153911	0.228485	0.673617	0.500555	0.999949	notsig	2.20684e-05
ENSG00000092969.11	TGFB2	ENST00000366929.4	NM_003238	577.427	0.1737	0.220532	0.787639	0.430908	0.999949	notsig	2.20684e-05
ENSG00000092978.10	GPATCH2	ENST00000366935.7	NM_018040	423.566	0.212723	0.230618	0.922403	0.356318	0.999949	notsig	2.20684e-05
ENSG00000093000.18	NUP50	ENST00000347635.8	NA	1007.53	0.317497	0.162652	1.952	0.0509382	0.999949	notsig	2.20684e-05
ENSG00000093009.9	CDC45	ENST00000437685.6	NM_003504	321.233	-0.357696	0.222848	-1.60511	0.108469	0.999949	notsig	2.20684e-05
ENSG00000093010.12	COMT	ENST00000361682.10	NM_000754	680.274	0.0654444	0.175421	0.373071	0.709096	0.999949	notsig	2.20684e-05
ENSG00000093100.13	NA	NA	NA	439.051	-0.135774	0.232747	-0.583357	0.559653	0.999949	notsig	2.20684e-05
ENSG00000093144.18	ECHDC1	ENST00000531967.5	NA	250.971	0.0146563	0.273807	0.0535279	0.957311	0.999949	notsig	2.20684e-05
ENSG00000093167.17	LRRFIP2	ENST00000336686.8	NM_006309	314.725	0.151324	0.222893	0.678912	0.497194	0.999949	notsig	2.20684e-05
ENSG00000093183.13	SEC22C	ENST00000264454.7	NM_004206	233.938	0.0649477	0.257952	0.251782	0.801209	0.999949	notsig	2.20684e-05
ENSG00000093217.9	XYLB	ENST00000207870.7	NM_005108	238.521	-0.0912726	0.248669	-0.367044	0.713586	0.999949	notsig	2.20684e-05
ENSG00000094631.18	HDAC6	ENST00000334136.9	NM_006044	367.493	-0.0658606	0.212611	-0.30977	0.756736	0.999949	notsig	2.20684e-05
ENSG00000094804.9	CDC6	ENST00000209728.8	NA	950.691	-0.0956046	0.190444	-0.502009	0.615661	0.999949	notsig	2.20684e-05
ENSG00000094841.13	UPRT	ENST00000373383.8	NM_145052	68.9715	0.17069	0.463773	0.368046	0.712839	0.999949	notsig	2.20684e-05
ENSG00000094880.10	CDC23	ENST00000394886.6	NA	505.604	0.170456	0.206791	0.82429	0.409775	0.999949	notsig	2.20684e-05
ENSG00000094914.12	AAAS	ENST00000209873.8	NA	714.508	0.0591795	0.198637	0.297928	0.765758	0.999949	notsig	2.20684e-05
ENSG00000094916.14	CBX5	ENST00000209875.8	NM_012117	13046.2	0.0212944	0.136243	0.156297	0.875799	0.999949	notsig	2.20684e-05
ENSG00000094975.13	SUCO	ENST00000367723.8	NM_016227	562.205	0.051713	0.195543	0.264459	0.791427	0.999949	notsig	2.20684e-05
ENSG00000095002.13	MSH2	ENST00000233146.6	NA	1186.85	0.045271	0.174627	0.259244	0.795447	0.999949	notsig	2.20684e-05
ENSG00000095015.5	MAP3K1	ENST00000399503.3	XM_042066	641.406	-0.120518	0.182904	-0.658912	0.509953	0.999949	notsig	2.20684e-05
ENSG00000095059.15	DHPS	ENST00000614126.4	NM_001930	322.958	-0.045337	0.260134	-0.174283	0.861643	0.999949	notsig	2.20684e-05
ENSG00000095066.11	HOOK2	ENST00000397668.7	NA	61.1968	0.0303066	0.446738	0.0678398	0.945913	0.999949	notsig	2.20684e-05
ENSG00000095139.13	ARCN1	ENST00000359415.8	NA	1484.14	0.0716356	0.144155	0.496936	0.619235	0.999949	notsig	2.20684e-05
ENSG00000095203.14	EPB41L4B	ENST00000374566.7	NM_018424	233.667	0.159867	0.258023	0.619584	0.535532	0.999949	notsig	2.20684e-05
ENSG00000095209.11	TMEM38B	ENST00000374692.7	NM_018112	578.245	0.102745	0.193168	0.531892	0.594801	0.999949	notsig	2.20684e-05
ENSG00000095261.13	PSMD5	ENST00000210313.7	NM_005047	1182.6	0.0169414	0.148477	0.114101	0.909158	0.999949	notsig	2.20684e-05
ENSG00000095303.14	PTGS1	ENST00000619306.4	NA	236.469	-0.198417	0.283771	-0.699214	0.484418	0.999949	notsig	2.20684e-05
ENSG00000095319.14	NUP188	ENST00000372577.2	NA	2884.69	-0.0411572	0.153179	-0.268687	0.788171	0.999949	notsig	2.20684e-05
ENSG00000095321.16	CRAT	ENST00000318080.6	NA	164.874	-0.121808	0.309344	-0.393764	0.693756	0.999949	notsig	2.20684e-05
ENSG00000095380.10	NANS	ENST00000210444.5	NM_018946	152.448	-0.275203	0.312016	-0.882015	0.377769	0.999949	notsig	2.20684e-05
ENSG00000095383.19	TBC1D2	ENST00000465784.6	NM_018421	44.2897	1.08238	0.544094	1.98933	0.046665	0.999949	notsig	2.20684e-05
ENSG00000095397.13	WHRN	ENST00000362057.3	NM_015404	140.584	-0.167201	0.318828	-0.524424	0.599984	0.999949	notsig	2.20684e-05
ENSG00000095485.16	CWF19L1	ENST00000354105.8	NM_018294	195.973	-0.0490842	0.273534	-0.179444	0.857589	0.999949	notsig	2.20684e-05
ENSG00000095564.13	BTAF1	ENST00000265990.10	NM_003972	2202.91	0.0739061	0.14379	0.513985	0.607262	0.999949	notsig	2.20684e-05
ENSG00000095574.11	IKZF5	ENST00000368886.9	NM_022466	405.005	0.116964	0.20694	0.565207	0.571933	0.999949	notsig	2.20684e-05
ENSG00000095637.21	SORBS1	ENST00000607232.5	NA	158.321	0.356639	0.298197	1.19598	0.231703	0.999949	notsig	2.20684e-05
ENSG00000095787.21	WAC	ENST00000354911.8	NM_100264	2824.19	0.00172722	0.131553	0.0131295	0.989525	0.999949	notsig	2.20684e-05
ENSG00000095794.19	CREM	ENST00000429130.7	NM_001881	396.557	-0.130608	0.218615	-0.597432	0.550219	0.999949	notsig	2.20684e-05
ENSG00000095906.16	NUBP2	ENST00000568287.5	NM_012225	145.884	-0.506807	0.316195	-1.60283	0.108972	0.999949	notsig	2.20684e-05
ENSG00000095951.16	HIVEP1	ENST00000379388.6	NM_002114	1397.65	-0.0485322	0.173108	-0.280358	0.779203	0.999949	notsig	2.20684e-05
ENSG00000096060.14	FKBP5	ENST00000536438.5	NA	1128.54	0.14027	0.163923	0.855703	0.392162	0.999949	notsig	2.20684e-05
ENSG00000096063.15	SRPK1	ENST00000361690.7	NM_003137	1855.53	-0.153431	0.151247	-1.01444	0.310373	0.999949	notsig	2.20684e-05
ENSG00000096070.19	BRPF3	ENST00000357641.10	NM_015695	489.619	-0.127154	0.215378	-0.590376	0.554939	0.999949	notsig	2.20684e-05
ENSG00000096080.11	MRPS18A	ENST00000427312.1	NM_018135	188.876	-0.16819	0.322543	-0.521449	0.602054	0.999949	notsig	2.20684e-05
ENSG00000096092.5	TMEM14A	ENST00000211314.4	NM_014051	167.216	0.168726	0.310921	0.542666	0.58736	0.999949	notsig	2.20684e-05
ENSG00000096093.15	EFHC1	ENST00000637353.1	NM_018100	251.579	0.269818	0.252172	1.06997	0.284631	0.999949	notsig	2.20684e-05
ENSG00000096384.19	HSP90AB1	ENST00000371554.2	NM_007355	9751.98	-0.0370039	0.138305	-0.267552	0.789044	0.999949	notsig	2.20684e-05
ENSG00000096401.7	CDC5L	ENST00000371477.3	NA	809.744	0.03327	0.177379	0.187565	0.851218	0.999949	notsig	2.20684e-05
ENSG00000096433.10	ITPR3	ENST00000374316.9	NM_002224	1523.61	-0.228257	0.160357	-1.42343	0.154611	0.999949	notsig	2.20684e-05
ENSG00000096654.15	ZNF184	ENST00000211936.10	NM_007149	43.9514	0.365734	0.533117	0.686029	0.492695	0.999949	notsig	2.20684e-05
ENSG00000096696.13	DSP	ENST00000379802.7	NM_004415	3395.5	-0.0434894	0.150262	-0.289424	0.772257	0.999949	notsig	2.20684e-05
ENSG00000096717.11	SIRT1	ENST00000212015.10	NM_012238	982.282	-0.0744253	0.158918	-0.468325	0.639552	0.999949	notsig	2.20684e-05
ENSG00000096746.17	HNRNPH3	ENST00000265866.11	NA	943.052	0.0643712	0.163936	0.392661	0.69457	0.999949	notsig	2.20684e-05
ENSG00000096872.15	IFT74	ENST00000443698.5	NM_025103	67.6247	0.244607	0.43122	0.567244	0.570548	0.999949	notsig	2.20684e-05
ENSG00000096968.13	JAK2	ENST00000381652.3	NA	69.9393	0.141202	0.441958	0.319491	0.749354	0.999949	notsig	2.20684e-05
ENSG00000097007.17	ABL1	ENST00000372348.6	NM_007313	1446	-0.0820798	0.14146	-0.580233	0.561758	0.999949	notsig	2.20684e-05
ENSG00000097021.19	ACOT7	ENST00000377855.6	NM_007274	241.9	-0.0300173	0.278358	-0.107837	0.914125	0.999949	notsig	2.20684e-05
ENSG00000097033.14	SH3GLB1	ENST00000616170.4	NM_016009	918.111	0.0310191	0.166238	0.186594	0.851979	0.999949	notsig	2.20684e-05
ENSG00000097046.12	CDC7	ENST00000428239.5	NM_003503	450.847	0.172269	0.209629	0.821777	0.411204	0.999949	notsig	2.20684e-05
ENSG00000097096.8	SYDE2	ENST00000341460.5	NA	507.413	0.0574319	0.192415	0.29848	0.765337	0.999949	notsig	2.20684e-05
ENSG00000099194.5	SCD	ENST00000370355.2	NM_005063	10685.6	-0.0239125	0.127511	-0.187534	0.851242	0.999949	notsig	2.20684e-05
ENSG00000099203.6	TMED1	ENST00000214869.6	NA	60.4393	0.203108	0.449844	0.451507	0.651624	0.999949	notsig	2.20684e-05
ENSG00000099204.18	ABLIM1	ENST00000277895.9	NA	3296.82	0.00607255	0.126313	0.0480753	0.961656	0.999949	notsig	2.20684e-05
ENSG00000099219.13	ERMP1	ENST00000339450.9	NM_024896	894.652	0.0484113	0.19541	0.247741	0.804334	0.999949	notsig	2.20684e-05
ENSG00000099246.16	RAB18	ENST00000423465.1	NM_021252	624.409	0.070163	0.207237	0.338564	0.734938	0.999949	notsig	2.20684e-05
ENSG00000099250.17	NRP1	ENST00000265371.8	NA	409.157	-0.238889	0.230509	-1.03636	0.300036	0.999949	notsig	2.20684e-05
ENSG00000099256.18	PRTFDC1	ENST00000320152.10	NM_020200	157.284	0.47402	0.378613	1.25199	0.210573	0.999949	notsig	2.20684e-05
ENSG00000099260.10	PALMD	ENST00000605497.5	NM_017734	69.8063	0.179721	0.425299	0.422575	0.672605	0.999949	notsig	2.20684e-05
ENSG00000099282.9	TSPAN15	ENST00000373290.6	NM_012339	51.6011	0.641562	0.505826	1.26835	0.204675	0.999949	notsig	2.20684e-05
ENSG00000099290.15	FAM21A	ENST00000282633.9	NM_001005751	281.109	-0.165545	0.235117	-0.704099	0.481371	0.999949	notsig	2.20684e-05
ENSG00000099308.10	MAST3	ENST00000262811.10	NA	296.134	-0.227874	0.25963	-0.877688	0.380113	0.999949	notsig	2.20684e-05
ENSG00000099326.8	MZF1	ENST00000215057.6	NM_198055	193.122	-0.425033	0.277719	-1.53044	0.125907	0.999949	notsig	2.20684e-05
ENSG00000099330.8	OCEL1	ENST00000215061.8	NA	76.4371	-0.369323	0.419705	-0.879959	0.378882	0.999949	notsig	2.20684e-05
ENSG00000099331.13	MYO9B	ENST00000594824.5	NA	432.675	-0.172028	0.207099	-0.830654	0.406169	0.999949	notsig	2.20684e-05
ENSG00000099341.11	PSMD8	ENST00000215071.8	NM_002812	413.449	-0.156029	0.262764	-0.5938	0.552646	0.999949	notsig	2.20684e-05
ENSG00000099364.16	FBXL19	ENST00000380310.6	NM_019085	211.616	-0.322582	0.277823	-1.16111	0.245599	0.999949	notsig	2.20684e-05
ENSG00000099365.9	STX1B	ENST00000215095.9	NA	46.7036	-0.600586	0.512902	-1.17096	0.241616	0.999949	notsig	2.20684e-05
ENSG00000099377.13	HSD3B7	ENST00000297679.9	NA	52.9189	-0.319879	0.479171	-0.667568	0.504409	0.999949	notsig	2.20684e-05
ENSG00000099381.16	SETD1A	ENST00000262519.12	NM_014712	754.536	-0.243937	0.189163	-1.28956	0.197202	0.999949	notsig	2.20684e-05
ENSG00000099385.11	BCL7C	ENST00000572628.5	NM_004765	59.7416	0.177302	0.972896	0.182241	0.855393	0.999949	notsig	2.20684e-05
ENSG00000099622.13	CIRBP	ENST00000589710.5	NM_001280	463.442	-0.0711353	0.214827	-0.331129	0.740547	0.999949	notsig	2.20684e-05
ENSG00000099624.7	ATP5D	ENST00000215375.6	NM_001687	262.14	-0.466501	0.322757	-1.44537	0.148355	0.999949	notsig	2.20684e-05
ENSG00000099625.12	CBARP	ENST00000382477.6	NM_152769	63.8458	0.0241725	0.459443	0.0526125	0.958041	0.999949	notsig	2.20684e-05
ENSG00000099783.11	HNRNPM	ENST00000620401.4	NA	587.895	-0.219037	0.189567	-1.15546	0.247904	0.999949	notsig	2.20684e-05
ENSG00000099785.10	2025-03-02	ENST00000602117.1	NA	48.0264	-0.191603	0.534448	-0.358507	0.719964	0.999949	notsig	2.20684e-05
ENSG00000099795.6	NDUFB7	ENST00000215565.2	NM_004146	64.6142	0.204659	0.445214	0.459687	0.645741	0.999949	notsig	2.20684e-05
ENSG00000099797.12	TECR	ENST00000215567.9	NM_138501	836.323	-0.0351427	0.176032	-0.199638	0.841764	0.999949	notsig	2.20684e-05
ENSG00000099800.7	TIMM13	ENST00000215570.7	NA	186.309	-0.197319	0.300646	-0.656319	0.511619	0.999949	notsig	2.20684e-05
ENSG00000099804.8	CDC34	ENST00000215574.8	NA	179.769	-0.308794	0.321306	-0.961058	0.336523	0.999949	notsig	2.20684e-05
ENSG00000099810.18	MTAP	ENST00000580900.5	NM_002451	1224.5	-0.00969138	0.150293	-0.0644832	0.948585	0.999949	notsig	2.20684e-05
ENSG00000099812.8	MISP	ENST00000215582.7	NM_173481	349.045	-0.109928	0.235952	-0.465892	0.641293	0.999949	notsig	2.20684e-05
ENSG00000099814.15	CEP170B	ENST00000453495.2	NM_001112726	264.455	-0.0862371	0.247747	-0.348086	0.727776	0.999949	notsig	2.20684e-05
ENSG00000099817.11	POLR2E	ENST00000615234.4	NA	594.522	-0.0296881	0.204321	-0.145301	0.884473	0.999949	notsig	2.20684e-05
ENSG00000099821.13	POLRMT	ENST00000588649.6	NM_005035	241.793	-0.205574	0.244936	-0.839295	0.401304	0.999949	notsig	2.20684e-05
ENSG00000099822.2	HCN2	ENST00000251287.2	NA	179.552	-0.198954	0.278652	-0.71399	0.475234	0.999949	notsig	2.20684e-05
ENSG00000099860.8	GADD45B	ENST00000587345.1	NM_015675	302.87	0.0460755	0.780674	0.0590202	0.952936	0.999949	notsig	2.20684e-05
ENSG00000099864.17	PALM	ENST00000338448.9	NA	162.53	0.214433	0.321276	0.667442	0.50449	0.999949	notsig	2.20684e-05
ENSG00000099875.14	MKNK2	ENST00000250896.7	NM_199054	502.738	-0.0677934	0.217136	-0.312217	0.754876	0.999949	notsig	2.20684e-05
ENSG00000099899.14	TRMT2A	ENST00000439169.2	NM_022727	216.094	-0.26075	0.263772	-0.988545	0.322886	0.999949	notsig	2.20684e-05
ENSG00000099901.16	RANBP1	ENST00000430524.5	NM_002882	1454.21	-0.00323188	0.18185	-0.0177723	0.985821	0.999949	notsig	2.20684e-05
ENSG00000099904.15	ZDHHC8	ENST00000405930.3	NM_013373	424.88	-0.0956086	0.243906	-0.39199	0.695066	0.999949	notsig	2.20684e-05
ENSG00000099910.16	KLHL22	ENST00000328879.8	NM_032775	123.393	-0.242958	0.338478	-0.717794	0.472884	0.999949	notsig	2.20684e-05
ENSG00000099917.17	MED15	ENST00000263205.11	NM_015889	561.111	-0.118935	0.20161	-0.589926	0.55524	0.999949	notsig	2.20684e-05
ENSG00000099940.11	SNAP29	ENST00000215730.11	NM_004782	543.939	-0.190662	0.195381	-0.97585	0.329139	0.999949	notsig	2.20684e-05
ENSG00000099942.12	CRKL	ENST00000354336.7	NM_005207	1536.28	-0.0297856	0.146683	-0.203061	0.839087	0.999949	notsig	2.20684e-05
ENSG00000099949.18	LZTR1	ENST00000215739.12	NM_006767	261.232	-0.19712	0.26316	-0.74905	0.453827	0.999949	notsig	2.20684e-05
ENSG00000099953.9	MMP11	ENST00000215743.7	NM_005940	33.4167	0.423515	0.623765	0.678966	0.497159	0.999949	notsig	2.20684e-05
ENSG00000099956.18	SMARCB1	ENST00000344921.10	NM_003073	365.836	-0.166944	0.216143	-0.772377	0.439891	0.999949	notsig	2.20684e-05
ENSG00000099957.16	P2RX6	ENST00000413302.6	NM_005446	65.5327	-0.356685	0.443108	-0.804962	0.420842	0.999949	notsig	2.20684e-05
ENSG00000099958.14	DERL3	ENST00000406855.7	NM_198440	62.8745	0.0826154	0.478797	0.172548	0.863007	0.999949	notsig	2.20684e-05
ENSG00000099968.17	BCL2L13	ENST00000618481.4	NM_015367	1200.72	-0.0341734	0.15115	-0.226089	0.821132	0.999949	notsig	2.20684e-05
ENSG00000099974.7	DDTL	ENST00000215770.5	NM_001084393	56.4771	0.0516681	0.466634	0.110725	0.911834	0.999949	notsig	2.20684e-05
ENSG00000099977.13	DDT	ENST00000403754.7	NM_001355	622.889	0.230565	0.217043	1.0623	0.288099	0.999949	notsig	2.20684e-05
ENSG00000099991.17	CABIN1	ENST00000398319.6	NM_012295	789.808	-0.2662	0.176719	-1.50635	0.131978	0.999949	notsig	2.20684e-05
ENSG00000099992.15	TBC1D10A	ENST00000403477.7	NM_031937	42.7518	-0.284193	0.53706	-0.529164	0.596692	0.999949	notsig	2.20684e-05
ENSG00000099994.10	SUSD2	ENST00000358321.3	NM_019601	68.2207	-0.446652	0.471944	-0.946409	0.34394	0.999949	notsig	2.20684e-05
ENSG00000099995.18	SF3A1	ENST00000215793.12	NM_005877	1955.83	-0.100668	0.144137	-0.698417	0.484917	0.999949	notsig	2.20684e-05
ENSG00000099999.14	RNF215	ENST00000382363.7	NM_001017981	46.5139	0.338098	0.516989	0.653975	0.513128	0.999949	notsig	2.20684e-05
ENSG00000100003.17	SEC14L2	ENST00000615189.4	NM_012429	36.2377	0.0724777	0.57558	0.125921	0.899794	0.999949	notsig	2.20684e-05
ENSG00000100014.19	SPECC1L	ENST00000314328.13	NM_015330	1123.23	-0.223669	0.20147	-1.11018	0.266921	0.999949	notsig	2.20684e-05
ENSG00000100023.18	PPIL2	ENST00000626352.2	NA	590.606	0.0269785	0.196717	0.137143	0.890918	0.999949	notsig	2.20684e-05
ENSG00000100027.14	YPEL1	ENST00000339468.7	NM_013313	45.4017	0.117853	0.538731	0.218761	0.826837	0.999949	notsig	2.20684e-05
ENSG00000100028.11	SNRPD3	ENST00000215829.7	NM_004175	377.493	-0.0372088	0.2595	-0.143387	0.885985	0.999949	notsig	2.20684e-05
ENSG00000100029.17	PES1	ENST00000354694.11	NM_014303	714.611	-0.188964	0.170098	-1.11091	0.266606	0.999949	notsig	2.20684e-05
ENSG00000100030.14	MAPK1	ENST00000215832.10	NA	4111.51	0.0166531	0.12452	0.133739	0.893609	0.999949	notsig	2.20684e-05
ENSG00000100031.18	GGT1	ENST00000400382.5	NM_013430	149.64	-0.304376	0.317694	-0.958077	0.338024	0.999949	notsig	2.20684e-05
ENSG00000100034.13	PPM1F	ENST00000263212.9	NM_014634	418.773	-0.10665	0.212298	-0.502361	0.615413	0.999949	notsig	2.20684e-05
ENSG00000100036.12	SLC35E4	ENST00000343605.4	XM_290973	59.8853	0.0697972	0.457454	0.152578	0.878731	0.999949	notsig	2.20684e-05
ENSG00000100038.19	TOP3B	ENST00000398793.6	NM_003935	173.508	-0.20199	0.291797	-0.692229	0.488794	0.999949	notsig	2.20684e-05
ENSG00000100056.11	DGCR14	ENST00000252137.10	NA	109.623	-0.510407	0.377037	-1.35373	0.175822	0.999949	notsig	2.20684e-05
ENSG00000100058.12	NA	NA	NA	263.225	-0.0892425	0.247396	-0.360728	0.718303	0.999949	notsig	2.20684e-05
ENSG00000100065.14	CARD10	ENST00000403299.5	NM_014550	263.742	-0.333526	0.257557	-1.29496	0.195333	0.999949	notsig	2.20684e-05
ENSG00000100068.11	LRP5L	ENST00000610821.4	NM_182492	93.6967	-0.00100764	0.418514	-0.00240766	0.998079	0.999949	notsig	2.20684e-05
ENSG00000100075.9	SLC25A1	ENST00000215882.9	NM_005984	589.927	-0.303987	0.21635	-1.40507	0.160001	0.999949	notsig	2.20684e-05
ENSG00000100077.14	GRK3	ENST00000324198.10	NM_005160	120.821	0.167746	0.344002	0.487631	0.625811	0.999949	notsig	2.20684e-05
ENSG00000100078.3	PLA2G3	ENST00000215885.3	NM_015715	38.9284	0.30022	0.581575	0.516219	0.605701	0.999949	notsig	2.20684e-05
ENSG00000100083.18	GGA1	ENST00000381756.9	NM_013365	314.21	0.193353	0.242801	0.796343	0.425833	0.999949	notsig	2.20684e-05
ENSG00000100084.14	HIRA	ENST00000263208.5	NM_003325	612.715	0.0300264	0.18195	0.165026	0.868924	0.999949	notsig	2.20684e-05
ENSG00000100097.11	LGALS1	ENST00000215909.9	NM_002305	1291.96	0.0740542	0.361907	0.204622	0.837868	0.999949	notsig	2.20684e-05
ENSG00000100099.20	HPS4	ENST00000398145.6	NM_022081	486.852	-0.1396	0.197236	-0.707782	0.479081	0.999949	notsig	2.20684e-05
ENSG00000100101.15	RP1-37E16.12	ENST00000455236.4	NA	95.4961	0.0176259	0.381999	0.0461411	0.963198	0.999949	notsig	2.20684e-05
ENSG00000100104.13	SRRD	ENST00000215917.11	NM_001013694	344.931	0.169369	0.226643	0.747295	0.454886	0.999949	notsig	2.20684e-05
ENSG00000100105.17	PATZ1	ENST00000266269.9	NM_032052	461.944	0.0531636	0.203668	0.261031	0.794068	0.999949	notsig	2.20684e-05
ENSG00000100106.19	TRIOBP	ENST00000406386.7	NA	511.206	0.153996	0.190916	0.806617	0.419887	0.999949	notsig	2.20684e-05
ENSG00000100109.16	TFIP11	ENST00000407690.5	NM_001008697	157.464	-0.323197	0.339656	-0.951544	0.341329	0.999949	notsig	2.20684e-05
ENSG00000100116.16	GCAT	ENST00000323205.10	NM_014291.2	67.773	-0.632268	0.470335	-1.34429	0.178854	0.999949	notsig	2.20684e-05
ENSG00000100124.13	ANKRD54	ENST00000215941.8	NM_138797	154.55	-0.0790655	0.308375	-0.256393	0.797647	0.999949	notsig	2.20684e-05
ENSG00000100129.17	EIF3L	ENST00000412331.6	NM_016091	4655.7	0.00419572	0.130404	0.0321747	0.974333	0.999949	notsig	2.20684e-05
ENSG00000100138.13	SNU13	ENST00000402458.1	NM_001003796	1748.57	0.0773529	0.202189	0.382578	0.702033	0.999949	notsig	2.20684e-05
ENSG00000100139.13	MICALL1	ENST00000215957.10	NM_033386	277.887	0.00257659	0.240028	0.0107345	0.991435	0.999949	notsig	2.20684e-05
ENSG00000100142.14	POLR2F	ENST00000407936.5	NM_021974	205.191	0.48637	0.290714	1.67302	0.0943237	0.999949	notsig	2.20684e-05
ENSG00000100147.13	CCDC134	ENST00000255784.5	NM_024821	79.5789	0.345717	0.405484	0.852605	0.393879	0.999949	notsig	2.20684e-05
ENSG00000100150.16	DEPDC5	ENST00000400246.5	NM_014662	276.685	-0.107459	0.241226	-0.445469	0.655981	0.999949	notsig	2.20684e-05
ENSG00000100151.15	PICK1	ENST00000404072.7	NM_012407	62.5615	-0.0386839	0.464016	-0.0833677	0.933559	0.999949	notsig	2.20684e-05
ENSG00000100154.14	TTC28	ENST00000397906.6	XM_929318	1238.67	-0.069907	0.15611	-0.447805	0.654294	0.999949	notsig	2.20684e-05
ENSG00000100162.14	CENPM	ENST00000215980.9	NM_024053	136.474	0.0349504	0.316327	0.110488	0.912022	0.999949	notsig	2.20684e-05
ENSG00000100167.19	2025-09-03	ENST00000396426.7	NM_145734	110.821	-0.0901705	0.405755	-0.222229	0.824136	0.999949	notsig	2.20684e-05
ENSG00000100196.10	KDELR3	ENST00000409006.3	NA	502.105	0.092234	0.193518	0.476618	0.633634	0.999949	notsig	2.20684e-05
ENSG00000100201.19	DDX17	ENST00000396821.7	NM_030881	10596	0.0578849	0.124277	0.465773	0.641378	0.999949	notsig	2.20684e-05
ENSG00000100207.18	TCF20	ENST00000359486.7	NM_181492	1446	-0.0640415	0.182082	-0.351717	0.72505	0.999949	notsig	2.20684e-05
ENSG00000100209.9	HSCB	ENST00000216027.7	NM_172002	55.1938	0.148356	0.496584	0.298752	0.765129	0.999949	notsig	2.20684e-05
ENSG00000100211.10	CBY1	ENST00000619293.1	NM_015373	123.744	0.215554	0.38045	0.566576	0.571002	0.999949	notsig	2.20684e-05
ENSG00000100216.5	TOMM22	ENST00000216034.5	NA	820.815	0.103772	0.181804	0.570788	0.568143	0.999949	notsig	2.20684e-05
ENSG00000100219.16	XBP1	ENST00000611155.4	NM_005080	1454.02	0.0120668	0.168578	0.0715803	0.942936	0.999949	notsig	2.20684e-05
ENSG00000100220.11	RTCB	ENST00000216038.5	NM_014306	310.205	0.00965006	0.22402	0.0430768	0.96564	0.999949	notsig	2.20684e-05
ENSG00000100221.10	JOSD1	ENST00000216039.9	NM_014876	843.274	0.0925856	0.16682	0.555004	0.578892	0.999949	notsig	2.20684e-05
ENSG00000100225.17	FBXO7	ENST00000266087.11	NA	1372.41	-0.00373468	0.15533	-0.0240436	0.980818	0.999949	notsig	2.20684e-05
ENSG00000100226.15	GTPBP1	ENST00000216044.9	NM_004286	841.056	-0.141459	0.169644	-0.83386	0.40436	0.999949	notsig	2.20684e-05
ENSG00000100227.17	POLDIP3	ENST00000451060.6	NM_032311	769.439	-0.166415	0.173391	-0.959762	0.337175	0.999949	notsig	2.20684e-05
ENSG00000100228.12	RAB36	ENST00000263116.6	NM_004914	42.9547	0.616657	0.55269	1.11574	0.264534	0.999949	notsig	2.20684e-05
ENSG00000100234.11	TIMP3	ENST00000266085.6	NM_000362	421.472	0.0197406	0.228946	0.0862238	0.931289	0.999949	notsig	2.20684e-05
ENSG00000100239.15	PPP6R2	ENST00000216061.9	NM_014678	350.314	-0.121318	0.235294	-0.515603	0.606132	0.999949	notsig	2.20684e-05
ENSG00000100241.20	SBF1	ENST00000380817.7	NA	395.362	0.0570382	0.231094	0.246818	0.805049	0.999949	notsig	2.20684e-05
ENSG00000100242.15	SUN2	ENST00000405018.5	XM_039332	346.385	-0.111012	0.24824	-0.447197	0.654733	0.999949	notsig	2.20684e-05
ENSG00000100243.20	CYB5R3	ENST00000361740.8	NA	678.63	-0.000653617	0.189457	-0.00344995	0.997247	0.999949	notsig	2.20684e-05
ENSG00000100246.12	DNAL4	ENST00000216068.8	NM_005740	38.5552	0.829837	0.575008	1.44317	0.148971	0.999949	notsig	2.20684e-05
ENSG00000100258.17	LMF2	ENST00000474879.6	NM_033200	207.57	-0.167679	0.270153	-0.620684	0.534808	0.999949	notsig	2.20684e-05
ENSG00000100263.13	RHBDD3	ENST00000216085.11	NM_012265	108.209	0.128702	0.38965	0.330302	0.741172	0.999949	notsig	2.20684e-05
ENSG00000100266.18	PACSIN2	ENST00000263246.7	NM_007229	348.259	-0.0843255	0.217033	-0.388537	0.697619	0.999949	notsig	2.20684e-05
ENSG00000100280.16	AP1B1	ENST00000357586.6	NM_001127	722.342	0.0407682	0.176582	0.230873	0.817413	0.999949	notsig	2.20684e-05
ENSG00000100281.13	HMGXB4	ENST00000216106.5	NM_005487	924.895	-0.0138245	0.165205	-0.0836807	0.93331	0.999949	notsig	2.20684e-05
ENSG00000100284.20	TOM1	ENST00000411850.5	NM_005488	77.9972	-0.199949	0.432189	-0.462641	0.643622	0.999949	notsig	2.20684e-05
ENSG00000100288.19	CHKB	ENST00000406938.2	NM_005198	152.857	-0.0100308	0.307462	-0.0326244	0.973974	0.999949	notsig	2.20684e-05
ENSG00000100292.16	HMOX1	ENST00000216117.8	NA	103.268	0.0752876	0.382011	0.197082	0.843763	0.999949	notsig	2.20684e-05
ENSG00000100294.12	MCAT	ENST00000290429.10	NM_173467	101.386	0.207027	0.373387	0.554456	0.579266	0.999949	notsig	2.20684e-05
ENSG00000100296.13	THOC5	ENST00000490103.5	NM_003678	882.159	-0.049395	0.158338	-0.311959	0.755071	0.999949	notsig	2.20684e-05
ENSG00000100297.15	MCM5	ENST00000216122.8	NA	1394.26	-0.191554	0.148491	-1.29	0.197049	0.999949	notsig	2.20684e-05
ENSG00000100299.17	ARSA	ENST00000216124.9	NM_000487	62.8943	0.192629	0.501969	0.383747	0.701166	0.999949	notsig	2.20684e-05
ENSG00000100300.17	TSPO	ENST00000396265.4	NM_007311	686.811	0.108938	0.24171	0.450695	0.65221	0.999949	notsig	2.20684e-05
ENSG00000100302.6	RASD2	ENST00000216127.4	NM_014310	44.4683	0.477695	0.542615	0.880356	0.378666	0.999949	notsig	2.20684e-05
ENSG00000100304.12	TTLL12	ENST00000216129.6	NM_015140	769.569	-0.240116	0.165165	-1.45379	0.146003	0.999949	notsig	2.20684e-05
ENSG00000100307.12	CBX7	ENST00000216133.9	NM_175709	99.7704	-0.111899	0.365767	-0.305929	0.759659	0.999949	notsig	2.20684e-05
ENSG00000100311.16	PDGFB	ENST00000331163.10	NM_002608	131.136	-0.212401	0.334859	-0.6343	0.525885	0.999949	notsig	2.20684e-05
ENSG00000100316.15	RPL3	ENST00000216146.8	NM_000967	6841.23	-0.0752451	0.163368	-0.460586	0.645095	0.999949	notsig	2.20684e-05
ENSG00000100319.12	ZMAT5	ENST00000344318.3	NM_019103	47.629	0.256761	0.530054	0.484406	0.628098	0.999949	notsig	2.20684e-05
ENSG00000100320.22	RBFOX2	ENST00000438146.6	NA	1972.22	0.0748191	0.133816	0.559117	0.576082	0.999949	notsig	2.20684e-05
ENSG00000100321.14	SYNGR1	ENST00000328933.9	NM_004711	204.963	-0.162848	0.283586	-0.574246	0.565801	0.999949	notsig	2.20684e-05
ENSG00000100324.13	TAB1	ENST00000216160.10	NM_153497	163.642	-0.21933	0.29029	-0.755555	0.449916	0.999949	notsig	2.20684e-05
ENSG00000100325.14	ASCC2	ENST00000397771.6	NM_032204	422.062	-0.0123562	0.217208	-0.0568866	0.954636	0.999949	notsig	2.20684e-05
ENSG00000100330.15	MTMR3	ENST00000401950.6	NM_021090	632.269	-0.0810352	0.206617	-0.392201	0.69491	0.999949	notsig	2.20684e-05
ENSG00000100335.13	MIEF1	ENST00000402881.5	NM_019008	569.199	-0.15263	0.188669	-0.808985	0.418524	0.999949	notsig	2.20684e-05
ENSG00000100342.20	APOL1	ENST00000319136.8	NM_145343	58.3116	0.485043	0.519538	0.933604	0.350508	0.999949	notsig	2.20684e-05
ENSG00000100344.10	PNPLA3	ENST00000216180.7	NM_025225	221.179	-0.221211	0.287666	-0.768987	0.441901	0.999949	notsig	2.20684e-05
ENSG00000100345.20	MYH9	ENST00000216181.9	NM_002473	3764.95	-0.152555	0.136571	-1.11704	0.263978	0.999949	notsig	2.20684e-05
ENSG00000100347.14	SAMM50	ENST00000350028.4	NM_015380	169.193	-0.210412	0.306725	-0.685998	0.492715	0.999949	notsig	2.20684e-05
ENSG00000100348.9	TXN2	ENST00000216185.6	NM_012473	491.248	0.0460982	0.198938	0.231722	0.816754	0.999949	notsig	2.20684e-05
ENSG00000100350.14	FOXRED2	ENST00000397224.8	NM_024955	1712.25	-0.0499909	0.144936	-0.344918	0.730156	0.999949	notsig	2.20684e-05
ENSG00000100353.17	EIF3D	ENST00000216190.12	NA	2215.64	0.0608447	0.135392	0.449397	0.653145	0.999949	notsig	2.20684e-05
ENSG00000100354.20	TNRC6B	ENST00000454349.6	NA	2971.1	-0.0126923	0.148424	-0.0855138	0.931853	0.999949	notsig	2.20684e-05
ENSG00000100359.20	SGSM3	ENST00000248929.13	NM_015705	248.674	0.0814332	0.245757	0.331357	0.740375	0.999949	notsig	2.20684e-05
ENSG00000100360.14	IFT27	ENST00000433985.6	NM_006860	32.0631	0.294403	0.62017	0.474714	0.634991	0.999949	notsig	2.20684e-05
ENSG00000100364.18	KIAA0930	ENST00000251993.11	NM_001009880	478.903	0.127947	0.199119	0.642562	0.520508	0.999949	notsig	2.20684e-05
ENSG00000100372.14	SLC25A17	ENST00000435456.6	NM_006358	426.749	-0.163568	0.205681	-0.795253	0.426467	0.999949	notsig	2.20684e-05
ENSG00000100376.11	FAM118A	ENST00000216214.7	NM_017911	144.575	-0.229537	0.307229	-0.747119	0.454992	0.999949	notsig	2.20684e-05
ENSG00000100380.13	ST13	ENST00000216218.7	NM_003932	2572.98	0.0550731	0.128767	0.427696	0.668873	0.999949	notsig	2.20684e-05
ENSG00000100387.8	RBX1	ENST00000216225.8	NM_014248	249.438	0.0801226	0.331357	0.241801	0.808934	0.999949	notsig	2.20684e-05
ENSG00000100393.11	EP300	ENST00000263253.8	NM_001429	1818.6	-0.0354128	0.144414	-0.245217	0.806288	0.999949	notsig	2.20684e-05
ENSG00000100395.14	L3MBTL2	ENST00000216237.9	NM_031488	209.803	-0.200442	0.265375	-0.755317	0.450059	0.999949	notsig	2.20684e-05
ENSG00000100401.19	RANGAP1	ENST00000455915.6	NM_002883	707.83	-0.102564	0.187883	-0.545895	0.585138	0.999949	notsig	2.20684e-05
ENSG00000100403.11	ZC3H7B	ENST00000352645.4	NM_017590	701.917	-0.130027	0.171198	-0.759512	0.447547	0.999949	notsig	2.20684e-05
ENSG00000100410.7	PHF5A	ENST00000216252.3	NM_032758	460.341	0.165653	0.21838	0.758554	0.44812	0.999949	notsig	2.20684e-05
ENSG00000100412.15	ACO2	ENST00000396512.3	NM_001098	712.549	0.198707	0.17527	1.13372	0.256914	0.999949	notsig	2.20684e-05
ENSG00000100413.16	POLR3H	ENST00000355209.8	NM_138338	332.124	-0.158488	0.239916	-0.6606	0.508869	0.999949	notsig	2.20684e-05
ENSG00000100416.12	TRMU	ENST00000290846.8	NM_018006	104.524	-0.742455	0.349904	-2.12188	0.0338477	0.999949	notsig	2.20684e-05
ENSG00000100417.11	PMM1	ENST00000216259.7	NM_002676	81.2992	0.263822	0.436562	0.604318	0.545632	0.999949	notsig	2.20684e-05
ENSG00000100418.7	DESI1	ENST00000263256.6	NM_015704	1018.99	0.0946495	0.15624	0.605794	0.544651	0.999949	notsig	2.20684e-05
ENSG00000100422.13	CERK	ENST00000216264.12	NM_022766	654.949	-0.205323	0.20143	-1.01932	0.308049	0.999949	notsig	2.20684e-05
ENSG00000100425.18	BRD1	ENST00000457780.3	NM_014577	291.412	0.000374064	0.247376	0.00151213	0.998793	0.999949	notsig	2.20684e-05
ENSG00000100426.6	ZBED4	ENST00000216268.5	NM_014838	325.765	-0.441022	0.226679	-1.94558	0.0517054	0.999949	notsig	2.20684e-05
ENSG00000100429.17	HDAC10	ENST00000216271.9	NM_032019	79.7468	-0.393975	0.421367	-0.934993	0.349792	0.999949	notsig	2.20684e-05
ENSG00000100439.10	ABHD4	ENST00000428304.6	NA	614.242	0.12571	0.201895	0.62265	0.533514	0.999949	notsig	2.20684e-05
ENSG00000100441.9	KHNYN	ENST00000251343.9	NA	379.126	-0.150677	0.208902	-0.721281	0.470737	0.999949	notsig	2.20684e-05
ENSG00000100442.10	FKBP3	ENST00000216330.7	NM_002013	809.365	0.0183851	0.184968	0.0993963	0.920824	0.999949	notsig	2.20684e-05
ENSG00000100445.17	SDR39U1	ENST00000399395.7	NA	390.768	0.000642068	0.204559	0.00313879	0.997496	0.999949	notsig	2.20684e-05
ENSG00000100461.17	RBM23	ENST00000359890.7	NA	663.597	0.0660926	0.180585	0.365992	0.714371	0.999949	notsig	2.20684e-05
ENSG00000100462.15	PRMT5	ENST00000324366.12	NA	829.271	0.108502	0.195203	0.555843	0.578318	0.999949	notsig	2.20684e-05
ENSG00000100478.14	AP4S1	ENST00000216366.8	NA	78.7641	-0.00376529	0.415079	-0.00907125	0.992762	0.999949	notsig	2.20684e-05
ENSG00000100479.12	POLE2	ENST00000216367.9	NM_002692	604.492	0.114446	0.178826	0.639983	0.522183	0.999949	notsig	2.20684e-05
ENSG00000100483.13	VCPKMT	ENST00000395860.6	NM_024558	94.2095	0.50289	0.385396	1.30486	0.191939	0.999949	notsig	2.20684e-05
ENSG00000100485.11	SOS2	ENST00000216373.9	NA	709.291	0.0542238	0.174119	0.311418	0.755483	0.999949	notsig	2.20684e-05
ENSG00000100490.9	CDKL1	ENST00000395834.5	NA	328.107	0.0382429	0.231846	0.164949	0.868984	0.999949	notsig	2.20684e-05
ENSG00000100503.23	NIN	ENST00000245441.9	NM_182946	674.772	-0.038477	0.178747	-0.21526	0.829564	0.999949	notsig	2.20684e-05
ENSG00000100504.16	PYGL	ENST00000216392.7	NM_002863	1507.36	0.0893506	0.144857	0.616821	0.537353	0.999949	notsig	2.20684e-05
ENSG00000100519.11	PSMC6	ENST00000445930.6	NM_002806	295.288	0.0121735	0.244066	0.049878	0.96022	0.999949	notsig	2.20684e-05
ENSG00000100522.8	GNPNAT1	ENST00000216410.7	NA	1110.05	0.121992	0.1797	0.678865	0.497224	0.999949	notsig	2.20684e-05
ENSG00000100523.14	DDHD1	ENST00000323669.9	NA	906.766	-0.0264866	0.174355	-0.151912	0.879256	0.999949	notsig	2.20684e-05
ENSG00000100526.19	CDKN3	ENST00000335183.10	NA	602.556	0.083614	0.194816	0.429195	0.667781	0.999949	notsig	2.20684e-05
ENSG00000100528.11	CNIH1	ENST00000557690.5	NM_005776	1169.08	-0.0241732	0.154697	-0.156262	0.875827	0.999949	notsig	2.20684e-05
ENSG00000100532.11	CGRRF1	ENST00000216420.11	NM_006568	89.2526	0.652802	0.424386	1.53822	0.123994	0.999949	notsig	2.20684e-05
ENSG00000100554.11	ATP6V1D	ENST00000216442.11	NM_015994	213.622	0.0384233	0.273776	0.140346	0.888387	0.999949	notsig	2.20684e-05
ENSG00000100558.8	PLEK2	ENST00000216446.8	NA	126.277	0.252902	0.325077	0.777976	0.436583	0.999949	notsig	2.20684e-05
ENSG00000100564.8	PIGH	ENST00000216452.8	NM_004569	58.2629	0.38329	0.463785	0.826439	0.408555	0.999949	notsig	2.20684e-05
ENSG00000100567.12	PSMA3	ENST00000216455.8	NM_002788	385.94	0.125305	0.246538	0.508256	0.611274	0.999949	notsig	2.20684e-05
ENSG00000100568.10	VTI1B	ENST00000554659.5	NA	766.978	0.04582	0.166174	0.275735	0.782752	0.999949	notsig	2.20684e-05
ENSG00000100575.13	TIMM9	ENST00000395159.6	NA	375.075	0.168974	0.220019	0.767996	0.442489	0.999949	notsig	2.20684e-05
ENSG00000100577.18	GSTZ1	ENST00000553586.5	NM_145870	59.2088	-0.192354	0.471386	-0.408061	0.683229	0.999949	notsig	2.20684e-05
ENSG00000100578.14	KIAA0586	ENST00000354386.10	NM_014749	582.921	0.0717655	0.182672	0.392866	0.694418	0.999949	notsig	2.20684e-05
ENSG00000100580.7	TMED8	ENST00000216468.7	NA	751.622	0.00120966	0.184193	0.00656738	0.99476	0.999949	notsig	2.20684e-05
ENSG00000100591.7	AHSA1	ENST00000216479.7	NM_012111	329.86	0.142029	0.224909	0.631495	0.527717	0.999949	notsig	2.20684e-05
ENSG00000100592.15	DAAM1	ENST00000395125.1	NM_014992	152.715	-0.165879	0.310559	-0.534129	0.593252	0.999949	notsig	2.20684e-05
ENSG00000100596.6	SPTLC2	ENST00000216484.6	NM_004863	788.442	-0.00859291	0.176076	-0.0488022	0.961077	0.999949	notsig	2.20684e-05
ENSG00000100599.15	RIN3	ENST00000216487.11	NA	51.8558	0.275511	0.516178	0.533753	0.593513	0.999949	notsig	2.20684e-05
ENSG00000100600.14	LGMN	ENST00000393218.6	NM_005606	465.014	-0.17634	0.220274	-0.800548	0.423393	0.999949	notsig	2.20684e-05
ENSG00000100601.9	ALKBH1	ENST00000216489.7	NM_006020	187.658	-0.0399483	0.283903	-0.140711	0.888098	0.999949	notsig	2.20684e-05
ENSG00000100603.13	SNW1	ENST00000555761.5	NM_012245	394.055	-0.0378485	0.214028	-0.176839	0.859635	0.999949	notsig	2.20684e-05
ENSG00000100605.16	ITPK1	ENST00000267615.10	NM_014216	280.596	0.204829	0.241395	0.848523	0.396147	0.999949	notsig	2.20684e-05
ENSG00000100612.13	DHRS7	ENST00000554101.5	NM_016029	177.323	0.1084	0.29861	0.363015	0.716593	0.999949	notsig	2.20684e-05
ENSG00000100614.17	PPM1A	ENST00000325642.7	NM_021003	1274.46	0.0243184	0.16154	0.150541	0.880338	0.999949	notsig	2.20684e-05
ENSG00000100625.8	SIX4	ENST00000216513.4	NA	914.191	0.011927	0.185001	0.0644699	0.948596	0.999949	notsig	2.20684e-05
ENSG00000100629.16	CEP128	ENST00000555265.5	NM_152446	95.8412	0.115464	0.389014	0.296812	0.76661	0.999949	notsig	2.20684e-05
ENSG00000100632.10	ERH	ENST00000557016.5	NM_004450	1569.79	0.11193	0.214376	0.522119	0.601587	0.999949	notsig	2.20684e-05
ENSG00000100644.16	HIF1A	ENST00000539097.2	NM_001530	2651.26	-0.0041621	0.1377	-0.0302259	0.975887	0.999949	notsig	2.20684e-05
ENSG00000100647.7	SUSD6	ENST00000342745.4	NM_014734	387.077	-0.257627	0.220917	-1.16617	0.243545	0.999949	notsig	2.20684e-05
ENSG00000100650.15	SRSF5	ENST00000553521.5	NM_001039465	1072.91	0.0729252	0.160965	0.453049	0.650513	0.999949	notsig	2.20684e-05
ENSG00000100664.10	EIF5	ENST00000216554.7	NM_001969	2061.26	-0.00813546	0.159637	-0.0509621	0.959356	0.999949	notsig	2.20684e-05
ENSG00000100697.14	DICER1	ENST00000526495.5	NA	1971.31	0.0338874	0.148022	0.228935	0.81892	0.999949	notsig	2.20684e-05
ENSG00000100711.13	ZFYVE21	ENST00000216602.10	NM_024071	101.604	0.159956	0.412127	0.388122	0.697926	0.999949	notsig	2.20684e-05
ENSG00000100714.15	MTHFD1	ENST00000545908.5	NA	1130.65	-0.139819	0.165913	-0.842721	0.399384	0.999949	notsig	2.20684e-05
ENSG00000100722.18	ZC3H14	ENST00000251038.9	NM_024824	1136.76	-0.0585787	0.157374	-0.372226	0.709724	0.999949	notsig	2.20684e-05
ENSG00000100726.14	TELO2	ENST00000262319.10	NM_016111	80.5464	0.0311989	0.414923	0.0751921	0.940062	0.999949	notsig	2.20684e-05
ENSG00000100731.15	PCNX1	ENST00000304743.6	NM_014982	2587.11	-0.0368633	0.151024	-0.244088	0.807162	0.999949	notsig	2.20684e-05
ENSG00000100739.10	BDKRB1	ENST00000216629.10	NA	59.4389	-0.269668	0.464496	-0.58056	0.561537	0.999949	notsig	2.20684e-05
ENSG00000100744.14	GSKIP	ENST00000556095.5	NM_016472	242.451	0.00800119	0.262784	0.0304478	0.97571	0.999949	notsig	2.20684e-05
ENSG00000100749.7	VRK1	ENST00000216639.7	NM_003384	226.81	0.168161	0.286061	0.58785	0.556633	0.999949	notsig	2.20684e-05
ENSG00000100764.13	PSMC1	ENST00000261303.12	NM_002802	205.241	0.0430293	0.279532	0.153933	0.877662	0.999949	notsig	2.20684e-05
ENSG00000100767.15	PAPLN	ENST00000554301.5	NA	393.039	-0.0883098	0.250291	-0.352829	0.724217	0.999949	notsig	2.20684e-05
ENSG00000100784.10	RPS6KA5	ENST00000614987.4	NM_004755	680.717	0.085784	0.223315	0.384138	0.700876	0.999949	notsig	2.20684e-05
ENSG00000100796.17	PPP4R3A	ENST00000554943.5	NA	1196.61	-0.00254114	0.157751	-0.0161086	0.987148	0.999949	notsig	2.20684e-05
ENSG00000100802.14	C14orf93	ENST00000299088.10	NM_021944	72.2616	-0.48063	0.417465	-1.15131	0.249606	0.999949	notsig	2.20684e-05
ENSG00000100804.18	PSMB5	ENST00000361611.10	NM_002797	626.518	0.162562	0.199105	0.816461	0.414237	0.999949	notsig	2.20684e-05
ENSG00000100811.11	YY1	ENST00000262238.8	NM_003403	2180.86	-0.0347256	0.133593	-0.259935	0.794914	0.999949	notsig	2.20684e-05
ENSG00000100813.14	ACIN1	ENST00000262710.5	NM_014977	1057.34	-0.169904	0.180918	-0.939119	0.34767	0.999949	notsig	2.20684e-05
ENSG00000100814.17	CCNB1IP1	ENST00000437553.6	NM_021178, NM_182849, NM_182851, NM_182852	798.12	0.166781	0.191246	0.872078	0.383166	0.999949	notsig	2.20684e-05
ENSG00000100815.12	TRIP11	ENST00000267622.8	NA	1309.62	-1.06472	1.15979	-0.918024	0.358606	0.999949	notsig	2.20684e-05
ENSG00000100823.11	APEX1	ENST00000216714.7	NM_001641	964.254	0.117713	0.214206	0.549529	0.582642	0.999949	notsig	2.20684e-05
ENSG00000100836.10	PABPN1	ENST00000216727.8	NM_004643	433.587	-0.111138	0.21948	-0.506369	0.612598	0.999949	notsig	2.20684e-05
ENSG00000100852.12	ARHGAP5	ENST00000345122.7	NA	3473.97	0.109782	0.142585	0.76994	0.441335	0.999949	notsig	2.20684e-05
ENSG00000100865.14	CINP	ENST00000536961.6	NM_032630	59.6395	0.288928	0.460408	0.627547	0.530301	0.999949	notsig	2.20684e-05
ENSG00000100883.11	SRP54	ENST00000556994.5	NM_003136	587.339	-0.0596339	0.219005	-0.272295	0.785395	0.999949	notsig	2.20684e-05
ENSG00000100888.12	CHD8	ENST00000399982.6	NA	2279.6	-0.00115205	0.137685	-0.00836734	0.993324	0.999949	notsig	2.20684e-05
ENSG00000100889.11	PCK2	ENST00000216780.8	NM_001018073	165.906	-0.0093911	0.325553	-0.0288466	0.976987	0.999949	notsig	2.20684e-05
ENSG00000100890.15	KIAA0391	ENST00000534898.8	NM_014672	654.97	0.047368	0.176923	0.267732	0.788906	0.999949	notsig	2.20684e-05
ENSG00000100897.17	DCAF11	ENST00000446197.7	NA	303.039	0.000440442	0.229224	0.00192145	0.998467	0.999949	notsig	2.20684e-05
ENSG00000100902.10	PSMA6	ENST00000553809.5	NA	679.876	0.00527797	0.237412	0.0222313	0.982263	0.999949	notsig	2.20684e-05
ENSG00000100906.10	NFKBIA	ENST00000216797.9	NM_020529	585.019	0.0588394	0.180949	0.325172	0.745051	0.999949	notsig	2.20684e-05
ENSG00000100911.14	PSME2	ENST00000615264.4	NM_002818	286.549	0.317269	0.252701	1.25551	0.209294	0.999949	notsig	2.20684e-05
ENSG00000100916.13	BRMS1L	ENST00000216807.11	NM_032352	249.222	0.0684186	0.253893	0.269478	0.787562	0.999949	notsig	2.20684e-05
ENSG00000100918.12	REC8	ENST00000620473.4	NM_005132	34.4848	-0.384493	0.673015	-0.571299	0.567797	0.999949	notsig	2.20684e-05
ENSG00000100926.14	TM9SF1	ENST00000261789.8	NM_006405	492.838	0.0345059	0.207392	0.16638	0.867858	0.999949	notsig	2.20684e-05
ENSG00000100934.14	SEC23A	ENST00000307712.10	NM_006364	2311.51	0.106082	0.137533	0.771322	0.440516	0.999949	notsig	2.20684e-05
ENSG00000100938.17	GMPR2	ENST00000557854.5	NA	310.735	0.0391038	0.241022	0.162241	0.871116	0.999949	notsig	2.20684e-05
ENSG00000100941.8	PNN	ENST00000216832.8	NM_002687	1354.58	-0.120025	0.15737	-0.762693	0.445647	0.999949	notsig	2.20684e-05
ENSG00000100949.14	RABGGTA	ENST00000399409.7	NA	252.722	-0.0532687	0.270242	-0.197115	0.843738	0.999949	notsig	2.20684e-05
ENSG00000100982.11	PCIF1	ENST00000372409.7	NM_022104	286.346	-0.184856	0.240611	-0.768277	0.442322	0.999949	notsig	2.20684e-05
ENSG00000100983.9	GSS	ENST00000216951.6	NA	341.275	-0.0907173	0.24288	-0.373506	0.708772	0.999949	notsig	2.20684e-05
ENSG00000100991.11	TRPC4AP	ENST00000252015.2	NM_015638	857.627	0.098682	0.166772	0.591719	0.554039	0.999949	notsig	2.20684e-05
ENSG00000100994.11	PYGB	ENST00000216962.8	NM_002862	139.768	-0.293865	0.331877	-0.885464	0.375906	0.999949	notsig	2.20684e-05
ENSG00000100997.18	ABHD12	ENST00000376542.7	NM_015600	177.383	0.0928103	0.287414	0.322915	0.74676	0.999949	notsig	2.20684e-05
ENSG00000101000.5	PROCR	ENST00000216968.4	NA	110.169	0.0132368	0.343669	0.0385162	0.969276	0.999949	notsig	2.20684e-05
ENSG00000101003.9	GINS1	ENST00000262460.4	NM_021067	630.989	0.151983	0.18285	0.831189	0.405867	0.999949	notsig	2.20684e-05
ENSG00000101004.14	NINL	ENST00000278886.10	NM_025176	55.1337	-0.257494	0.473749	-0.543523	0.58677	0.999949	notsig	2.20684e-05
ENSG00000101019.21	UQCC1	ENST00000374385.9	NM_018244	400.584	-0.222544	0.227089	-0.979987	0.327093	0.999949	notsig	2.20684e-05
ENSG00000101040.19	ZMYND8	ENST00000536340.5	NM_183047	644.067	0.0171473	0.192188	0.0892215	0.928906	0.999949	notsig	2.20684e-05
ENSG00000101052.12	IFT52	ENST00000373030.7	NM_016004	175.522	-0.0349344	0.297341	-0.117489	0.906473	0.999949	notsig	2.20684e-05
ENSG00000101057.15	MYBL2	ENST00000217026.4	NM_002466	505.868	0.107875	0.22119	0.4877	0.625762	0.999949	notsig	2.20684e-05
ENSG00000101079.20	NDRG3	ENST00000373803.6	NA	951.219	0.0146701	0.186563	0.0786335	0.937324	0.999949	notsig	2.20684e-05
ENSG00000101084.16	C20orf24	ENST00000342422.3	NM_018840	612.656	0.341074	0.221007	1.54327	0.122765	0.999949	notsig	2.20684e-05
ENSG00000101098.12	RIMS4	ENST00000541604.2	NM_182970	107.764	-0.189801	0.348503	-0.544619	0.586015	0.999949	notsig	2.20684e-05
ENSG00000101104.12	PABPC1L	ENST00000255136.7	NA	80.9851	-0.0245302	0.414455	-0.0591866	0.952804	0.999949	notsig	2.20684e-05
ENSG00000101109.11	STK4	ENST00000372806.7	NM_006282	846.43	0.0193711	0.163876	0.118206	0.905904	0.999949	notsig	2.20684e-05
ENSG00000101115.12	SALL4	ENST00000217086.8	NA	143.098	-0.51255	0.368347	-1.39148	0.164078	0.999949	notsig	2.20684e-05
ENSG00000101126.15	ADNP	ENST00000396029.7	NM_181442	3177.66	-0.0208035	0.156765	-0.132705	0.894427	0.999949	notsig	2.20684e-05
ENSG00000101132.9	PFDN4	ENST00000441080.2	NM_002623	237.25	0.352582	0.281497	1.25253	0.210379	0.999949	notsig	2.20684e-05
ENSG00000101138.11	CSTF1	ENST00000217109.8	NM_001033521	708.047	0.157497	0.175818	0.895794	0.370363	0.999949	notsig	2.20684e-05
ENSG00000101146.12	RAE1	ENST00000527947.5	NA	391.426	-0.0459766	0.211655	-0.217224	0.828034	0.999949	notsig	2.20684e-05
ENSG00000101150.17	TPD52L2	ENST00000217121.9	NA	595.166	-0.132238	0.184937	-0.715044	0.474582	0.999949	notsig	2.20684e-05
ENSG00000101152.10	DNAJC5	ENST00000360864.8	NM_025219	427.106	-0.149205	0.216954	-0.687726	0.491626	0.999949	notsig	2.20684e-05
ENSG00000101158.13	NELFCD	ENST00000602795.5	NM_198976	735.549	-0.125108	0.182417	-0.685835	0.492817	0.999949	notsig	2.20684e-05
ENSG00000101160.13	CTSZ	ENST00000217131.5	NM_001336	303.639	-0.222113	0.233789	-0.950056	0.342084	0.999949	notsig	2.20684e-05
ENSG00000101161.7	PRPF6	ENST00000266079.4	NM_012469	268.109	-0.0365862	0.260459	-0.140468	0.88829	0.999949	notsig	2.20684e-05
ENSG00000101166.15	PRELID3B	ENST00000355937.8	NM_016045	1713.3	0.0927405	0.171064	0.542138	0.587723	0.999949	notsig	2.20684e-05
ENSG00000101181.17	MTG2	ENST00000370823.7	NM_015666	77.8333	-0.56525	0.413816	-1.36595	0.171956	0.999949	notsig	2.20684e-05
ENSG00000101182.14	PSMA7	ENST00000370873.8	NM_002792	1060.04	0.323236	0.20474	1.57876	0.11439	0.999949	notsig	2.20684e-05
ENSG00000101187.15	SLCO4A1	ENST00000217159.5	NM_016354	260.154	-0.121483	0.252147	-0.481794	0.629952	0.999949	notsig	2.20684e-05
ENSG00000101189.6	MRGBP	ENST00000370487.4	NM_018270	233.889	0.07668	0.254622	0.301153	0.763298	0.999949	notsig	2.20684e-05
ENSG00000101190.12	TCFL5	ENST00000335351.7	NM_006602	422.39	0.0819	0.209697	0.390563	0.696121	0.999949	notsig	2.20684e-05
ENSG00000101191.16	DIDO1	ENST00000266070.8	NM_080796	1313.46	-0.115301	0.191603	-0.60177	0.547327	0.999949	notsig	2.20684e-05
ENSG00000101193.7	GID8	ENST00000266069.4	NM_017896	422.237	0.190657	0.201092	0.948108	0.343075	0.999949	notsig	2.20684e-05
ENSG00000101199.12	ARFGAP1	ENST00000353546.7	NM_018209	253.801	0.200961	0.251379	0.799435	0.424038	0.999949	notsig	2.20684e-05
ENSG00000101210.10	EEF1A2	ENST00000217182.4	NM_001958	2082.27	-0.0602581	0.14845	-0.405914	0.684806	0.999949	notsig	2.20684e-05
ENSG00000101213.6	PTK6	ENST00000542869.2	NA	46.6168	-0.322898	0.527998	-0.611552	0.540834	0.999949	notsig	2.20684e-05
ENSG00000101216.10	GMEB2	ENST00000266068.5	NM_012384	199.618	0.130951	0.268612	0.487511	0.625896	0.999949	notsig	2.20684e-05
ENSG00000101220.17	C20orf27	ENST00000217195.12	NM_001039140	117.799	0.113768	0.343341	0.331357	0.740375	0.999949	notsig	2.20684e-05
ENSG00000101224.17	CDC25B	ENST00000245960.9	NM_021874	1351.05	-0.0319739	0.154516	-0.20693	0.836064	0.999949	notsig	2.20684e-05
ENSG00000101236.16	RNF24	ENST00000432261.6	NA	492.474	-0.173689	0.240827	-0.721217	0.470776	0.999949	notsig	2.20684e-05
ENSG00000101247.17	NDUFAF5	ENST00000378106.9	NM_001039375	139.221	-0.232045	0.310517	-0.747285	0.454891	0.999949	notsig	2.20684e-05
ENSG00000101255.10	TRIB3	ENST00000422053.3	NM_021158	516.487	0.121366	0.237674	0.51064	0.609603	0.999949	notsig	2.20684e-05
ENSG00000101265.15	RASSF2	ENST00000379400.7	NM_014737	66.2069	-0.102301	0.432631	-0.236462	0.813074	0.999949	notsig	2.20684e-05
ENSG00000101266.17	CSNK2A1	ENST00000217244.7	NM_001895	2146.22	-0.0113959	0.135581	-0.0840523	0.933015	0.999949	notsig	2.20684e-05
ENSG00000101290.13	CDS2	ENST00000460006.5	NA	1105.38	-0.0316826	0.152844	-0.207287	0.835786	0.999949	notsig	2.20684e-05
ENSG00000101294.16	HM13	ENST00000398174.7	NM_178580	860.611	-0.0762644	0.1658	-0.459978	0.645532	0.999949	notsig	2.20684e-05
ENSG00000101310.14	SEC23B	ENST00000336714.7	NA	544.9	0.0238248	0.190078	0.125342	0.900253	0.999949	notsig	2.20684e-05
ENSG00000101311.15	FERMT1	ENST00000217289.8	NM_017671	1212.91	-0.00346769	0.163841	-0.021165	0.983114	0.999949	notsig	2.20684e-05
ENSG00000101333.16	PLCB4	ENST00000378501.2	NA	94.8099	0.346618	0.393413	0.881053	0.378289	0.999949	notsig	2.20684e-05
ENSG00000101335.9	MYL9	ENST00000279022.6	NM_006097	428.66	0.00225653	0.253278	0.00890929	0.992892	0.999949	notsig	2.20684e-05
ENSG00000101337.15	TM9SF4	ENST00000398022.6	NM_014742	758.133	-0.133103	0.189741	-0.7015	0.482991	0.999949	notsig	2.20684e-05
ENSG00000101343.14	CRNKL1	ENST00000377340.6	NA	188.713	0.167617	0.295185	0.567838	0.570145	0.999949	notsig	2.20684e-05
ENSG00000101346.12	POFUT1	ENST00000375749.7	NM_015352	740.222	-0.0793894	0.184217	-0.430955	0.666501	0.999949	notsig	2.20684e-05
ENSG00000101347.8	SAMHD1	ENST00000262878.4	NM_015474	311.652	0.0799972	0.234306	0.341421	0.732787	0.999949	notsig	2.20684e-05
ENSG00000101350.7	KIF3B	ENST00000375712.3	NM_004798	517.362	-0.10634	0.187149	-0.568209	0.569893	0.999949	notsig	2.20684e-05
ENSG00000101361.15	NOP56	ENST00000329276.9	NM_006392	1105.89	-0.0798611	0.173355	-0.46068	0.645028	0.999949	notsig	2.20684e-05
ENSG00000101363.12	MANBAL	ENST00000373605.7	NM_022077	362.37	-0.0152127	0.214238	-0.0710085	0.943391	0.999949	notsig	2.20684e-05
ENSG00000101365.20	IDH3B	ENST00000474315.5	NA	284.741	0.128165	0.235627	0.543929	0.58649	0.999949	notsig	2.20684e-05
ENSG00000101367.8	MAPRE1	ENST00000375571.5	NM_012325	1483.24	0.0373501	0.153995	0.24254	0.808362	0.999949	notsig	2.20684e-05
ENSG00000101391.20	CDK5RAP1	ENST00000357886.8	NM_016408	86.0143	-0.122646	0.386463	-0.317355	0.750974	0.999949	notsig	2.20684e-05
ENSG00000101400.5	SNTA1	ENST00000217381.2	NM_003098	107.934	-0.156004	0.351746	-0.443514	0.657394	0.999949	notsig	2.20684e-05
ENSG00000101407.12	TTI1	ENST00000373448.6	NM_014657	764.095	-0.14499	0.186009	-0.779481	0.435697	0.999949	notsig	2.20684e-05
ENSG00000101412.12	E2F1	ENST00000343380.5	NA	309.884	-0.138596	0.241331	-0.574298	0.565766	0.999949	notsig	2.20684e-05
ENSG00000101413.11	RPRD1B	ENST00000373433.8	NM_021215	810.805	0.0555955	0.16508	0.33678	0.736283	0.999949	notsig	2.20684e-05
ENSG00000101417.11	PXMP4	ENST00000409299.7	NM_007238	40.2598	0.0426214	0.629365	0.0677212	0.946008	0.999949	notsig	2.20684e-05
ENSG00000101421.3	CHMP4B	ENST00000217402.2	NA	382.287	0.0463713	0.250915	0.184809	0.853379	0.999949	notsig	2.20684e-05
ENSG00000101439.8	CST3	ENST00000398411.5	NM_000099	563.147	-0.193893	0.204235	-0.949361	0.342437	0.999949	notsig	2.20684e-05
ENSG00000101442.9	ACTR5	ENST00000243903.5	NM_024855	68.2374	-0.254242	0.438529	-0.57976	0.562077	0.999949	notsig	2.20684e-05
ENSG00000101444.12	AHCY	ENST00000217426.6	NM_000687	928.162	-0.0541181	0.180813	-0.299304	0.764708	0.999949	notsig	2.20684e-05
ENSG00000101447.13	FAM83D	ENST00000619304.4	NA	662.558	0.13783	0.181389	0.759858	0.447339	0.999949	notsig	2.20684e-05
ENSG00000101452.14	DHX35	ENST00000252011.7	NM_021931	222.235	0.341651	0.274377	1.24518	0.213064	0.999949	notsig	2.20684e-05
ENSG00000101457.12	DNTTIP1	ENST00000372622.7	NM_052951	102.303	0.370837	0.371725	0.997611	0.318468	0.999949	notsig	2.20684e-05
ENSG00000101464.10	PIGU	ENST00000217446.7	NM_080476	228.598	0.12072	0.288475	0.418478	0.675598	0.999949	notsig	2.20684e-05
ENSG00000101473.16	ACOT8	ENST00000217455.8	NM_183386	41.2643	-0.342313	0.56782	-0.602855	0.546605	0.999949	notsig	2.20684e-05
ENSG00000101474.11	APMAP	ENST00000217456.2	NM_020531	232.854	-0.291827	0.254849	-1.1451	0.252167	0.999949	notsig	2.20684e-05
ENSG00000101493.10	ZNF516	ENST00000443185.6	NA	84.7679	-0.620857	0.409483	-1.5162	0.12947	0.999949	notsig	2.20684e-05
ENSG00000101544.8	ADNP2	ENST00000262198.8	NM_014913	561.2	-0.0908457	0.184954	-0.49118	0.623299	0.999949	notsig	2.20684e-05
ENSG00000101546.12	RBFA	ENST00000306735.9	NM_024805	49.3679	0.0192634	0.506082	0.0380638	0.969637	0.999949	notsig	2.20684e-05
ENSG00000101557.14	USP14	ENST00000261601.7	NA	1967.56	-0.0285385	0.140285	-0.203433	0.838797	0.999949	notsig	2.20684e-05
ENSG00000101558.13	VAPA	ENST00000340541.4	NA	2900.89	0.0554675	0.137309	0.40396	0.686242	0.999949	notsig	2.20684e-05
ENSG00000101574.14	METTL4	ENST00000574538.1	NM_022840	221.635	-0.226617	0.28399	-0.797975	0.424885	0.999949	notsig	2.20684e-05
ENSG00000101577.9	LPIN2	ENST00000261596.8	NM_014646	874.335	-0.0883603	0.172287	-0.512866	0.608045	0.999949	notsig	2.20684e-05
ENSG00000101596.14	SMCHD1	ENST00000320876.10	NA	1746.06	0.0554369	0.141807	0.390931	0.695848	0.999949	notsig	2.20684e-05
ENSG00000101605.12	MYOM1	ENST00000356443.8	NM_003803	102.323	-0.27324	0.37355	-0.731469	0.464492	0.999949	notsig	2.20684e-05
ENSG00000101608.12	MYL12A	ENST00000580887.5	NM_006471	1821.21	0.134164	0.363817	0.368768	0.712301	0.999949	notsig	2.20684e-05
ENSG00000101624.10	CEP76	ENST00000262127.6	NM_024899	281.825	-0.0974165	0.23975	-0.406326	0.684503	0.999949	notsig	2.20684e-05
ENSG00000101639.18	CEP192	ENST00000506447.5	NA	1566.8	-0.0908666	0.146195	-0.621544	0.534241	0.999949	notsig	2.20684e-05
ENSG00000101654.17	RNMT	ENST00000592764.5	NM_003799	921.662	-0.0290199	0.164166	-0.176772	0.859688	0.999949	notsig	2.20684e-05
ENSG00000101665.8	SMAD7	ENST00000262158.6	NM_005904	49.6294	-0.578975	0.506813	-1.14238	0.253294	0.999949	notsig	2.20684e-05
ENSG00000101680.13	LAMA1	ENST00000389658.3	NM_005559	85.4294	0.380521	0.386651	0.984147	0.325043	0.999949	notsig	2.20684e-05
ENSG00000101695.8	RNF125	ENST00000217740.3	NM_017831	260.493	0.137219	0.243756	0.562937	0.573478	0.999949	notsig	2.20684e-05
ENSG00000101745.16	ANKRD12	ENST00000262126.8	NM_015208	765.698	0.0437269	0.167586	0.260922	0.794153	0.999949	notsig	2.20684e-05
ENSG00000101751.10	POLI	ENST00000579534.5	NM_007195	89.7609	-0.558945	0.396023	-1.41139	0.158128	0.999949	notsig	2.20684e-05
ENSG00000101752.11	MIB1	ENST00000261537.6	NM_020774	1182.19	0.106901	0.160503	0.666034	0.50539	0.999949	notsig	2.20684e-05
ENSG00000101773.17	RBBP8	ENST00000360790.9	NM_203291	563.346	0.205011	0.183274	1.1186	0.263309	0.999949	notsig	2.20684e-05
ENSG00000101782.14	RIOK3	ENST00000339486.7	NM_003831	307.579	-0.037071	0.229866	-0.161272	0.871879	0.999949	notsig	2.20684e-05
ENSG00000101811.13	CSTF2	ENST00000415585.6	NM_001325	229.732	0.29126	0.259116	1.12405	0.26099	0.999949	notsig	2.20684e-05
ENSG00000101843.18	PSMD10	ENST00000217958.7	NM_170750	422.742	0.0192248	0.240622	0.0798963	0.93632	0.999949	notsig	2.20684e-05
ENSG00000101844.17	ATG4A	ENST00000372232.7	NM_052936	66.2666	-0.31699	0.446499	-0.709945	0.477738	0.999949	notsig	2.20684e-05
ENSG00000101846.6	STS	ENST00000217961.4	NM_000351	790.215	-0.110237	0.173987	-0.633594	0.526346	0.999949	notsig	2.20684e-05
ENSG00000101849.15	TBL1X	ENST00000217964.11	NM_005647	1153.56	-0.0424738	0.156541	-0.271327	0.78614	0.999949	notsig	2.20684e-05
ENSG00000101856.9	PGRMC1	ENST00000217971.7	NM_006667	1557.56	-0.0113102	0.166016	-0.0681271	0.945684	0.999949	notsig	2.20684e-05
ENSG00000101868.10	POLA1	ENST00000379068.7	NM_016937	1600.29	-0.200044	0.165484	-1.20884	0.226723	0.999949	notsig	2.20684e-05
ENSG00000101871.14	MID1	ENST00000317552.8	NA	957.1	0.0877304	0.155805	0.56308	0.573381	0.999949	notsig	2.20684e-05
ENSG00000101882.9	NKAP	ENST00000371410.4	NM_024528	144.091	-0.0369631	0.313999	-0.117717	0.906292	0.999949	notsig	2.20684e-05
ENSG00000101888.11	NXT2	ENST00000218004.5	NM_018698	183.606	0.154063	0.295426	0.521494	0.602023	0.999949	notsig	2.20684e-05
ENSG00000101898.5	NA	NA	NA	75.3148	-0.0566929	0.424928	-0.133418	0.893863	0.999949	notsig	2.20684e-05
ENSG00000101901.11	ALG13	ENST00000394780.7	NM_018466	581.207	0.0485303	0.181009	0.26811	0.788615	0.999949	notsig	2.20684e-05
ENSG00000101911.12	PRPS2	ENST00000398491.6	NM_002765	1273.67	0.114525	0.161912	0.707327	0.479363	0.999949	notsig	2.20684e-05
ENSG00000101928.12	MOSPD1	ENST00000370777.1	NM_019556	533.701	0.161269	0.186615	0.864183	0.387488	0.999949	notsig	2.20684e-05
ENSG00000101935.9	AMMECR1	ENST00000262844.9	NA	521.924	0.0889591	0.19289	0.461191	0.644662	0.999949	notsig	2.20684e-05
ENSG00000101940.17	WDR13	ENST00000376729.9	NA	416.14	-0.189387	0.204305	-0.926982	0.353936	0.999949	notsig	2.20684e-05
ENSG00000101945.16	SUV39H1	ENST00000337852.10	NM_003173	306.132	-0.240257	0.23069	-1.04147	0.297657	0.999949	notsig	2.20684e-05
ENSG00000101966.12	XIAP	ENST00000371199.7	NM_001167	1213.46	0.0223206	0.153508	0.145403	0.884393	0.999949	notsig	2.20684e-05
ENSG00000101972.18	STAG2	ENST00000218089.13	NM_006603	2950.34	0.125245	0.137715	0.909448	0.363114	0.999949	notsig	2.20684e-05
ENSG00000101974.14	ATP11C	ENST00000327569.7	NM_173694	1416.15	0.0723319	0.15083	0.47956	0.631541	0.999949	notsig	2.20684e-05
ENSG00000101986.11	ABCD1	ENST00000218104.5	NM_000033	225.213	-0.106855	0.266061	-0.401617	0.687966	0.999949	notsig	2.20684e-05
ENSG00000101997.12	CCDC22	ENST00000376227.3	NM_014008	88.2887	-0.0453268	0.378096	-0.119882	0.904577	0.999949	notsig	2.20684e-05
ENSG00000102007.10	PLP2	ENST00000376327.5	NM_002668	2977.83	0.173838	0.153979	1.12897	0.258911	0.999949	notsig	2.20684e-05
ENSG00000102024.17	PLS3	ENST00000355899.7	NA	2001.11	0.089462	0.177549	0.503874	0.61435	0.999949	notsig	2.20684e-05
ENSG00000102030.15	NAA10	ENST00000464845.5	NM_003491	116.462	-0.205931	0.352861	-0.583604	0.559487	0.999949	notsig	2.20684e-05
ENSG00000102034.16	ELF4	ENST00000308167.9	NM_001421	617.874	0.0630993	0.178651	0.353199	0.723939	0.999949	notsig	2.20684e-05
ENSG00000102038.15	SMARCA1	ENST00000371121.4	NM_003069	192.932	-0.15431	0.292881	-0.526869	0.598285	0.999949	notsig	2.20684e-05
ENSG00000102048.15	ASB9	ENST00000380488.8	NA	62.9354	-0.142823	0.442927	-0.322452	0.74711	0.999949	notsig	2.20684e-05
ENSG00000102054.17	RBBP7	ENST00000380084.8	NM_002893	3056.97	-0.0250504	0.149344	-0.167736	0.866791	0.999949	notsig	2.20684e-05
ENSG00000102057.9	KCND1	ENST00000218176.3	NM_004979	65.8807	-0.0765342	0.46065	-0.166144	0.868044	0.999949	notsig	2.20684e-05
ENSG00000102078.15	SLC25A14	ENST00000612248.4	NM_022810, NM_003951	51.4688	-0.0320893	0.495377	-0.0647775	0.948351	0.999949	notsig	2.20684e-05
ENSG00000102081.13	FMR1	ENST00000370475.8	NM_002024	1223.58	0.0103767	0.154152	0.0673146	0.946331	0.999949	notsig	2.20684e-05
ENSG00000102096.9	PIM2	ENST00000376509.4	NA	278.812	-0.0558075	0.239612	-0.232907	0.815833	0.999949	notsig	2.20684e-05
ENSG00000102098.17	SCML2	ENST00000251900.8	NM_006089	1104.31	-0.0268154	0.155613	-0.172321	0.863185	0.999949	notsig	2.20684e-05
ENSG00000102100.15	SLC35A2	ENST00000452555.7	NM_005660	211.027	-0.0948596	0.273959	-0.346255	0.729151	0.999949	notsig	2.20684e-05
ENSG00000102103.15	PQBP1	ENST00000218224.8	NM_001032381.1	138.631	0.254976	0.369574	0.689918	0.490246	0.999949	notsig	2.20684e-05
ENSG00000102119.10	EMD	ENST00000369842.8	NA	290.047	-0.157478	0.25977	-0.606221	0.544368	0.999949	notsig	2.20684e-05
ENSG00000102125.15	TAZ	ENST00000601016.5	NA	115.063	-0.00352676	0.378771	-0.00931105	0.992571	0.999949	notsig	2.20684e-05
ENSG00000102144.13	PGK1	ENST00000373316.4	NA	3390.89	0.212664	0.14171	1.5007	0.133433	0.999949	notsig	2.20684e-05
ENSG00000102158.19	MAGT1	ENST00000358075.10	NM_032121	1124.94	0.113183	0.177071	0.639192	0.522698	0.999949	notsig	2.20684e-05
ENSG00000102172.15	SMS	ENST00000404933.6	NM_004595	2511.75	0.0802463	0.146427	0.54803	0.583671	0.999949	notsig	2.20684e-05
ENSG00000102178.12	UBL4A	ENST00000369653.8	NM_014235	306.032	0.223716	0.278345	0.803736	0.42155	0.999949	notsig	2.20684e-05
ENSG00000102181.20	CD99L2	ENST00000613030.4	NM_031462	506.819	-0.139305	0.192622	-0.723207	0.469552	0.999949	notsig	2.20684e-05
ENSG00000102189.16	EEA1	ENST00000322349.12	NA	1106.31	0.294967	0.16246	1.81562	0.0694281	0.999949	notsig	2.20684e-05
ENSG00000102218.5	RP2	ENST00000218340.3	NM_006915	425.808	0.118813	0.213092	0.557566	0.57714	0.999949	notsig	2.20684e-05
ENSG00000102221.13	JADE3	ENST00000614628.4	NM_014735	912.203	0.00408698	0.17134	0.023853	0.98097	0.999949	notsig	2.20684e-05
ENSG00000102225.15	CDK16	ENST00000276052.10	NM_006201	3407.21	-0.0304301	0.135971	-0.223799	0.822913	0.999949	notsig	2.20684e-05
ENSG00000102226.9	USP11	ENST00000218348.7	NM_004651	846.661	-0.0628686	0.165221	-0.380512	0.703565	0.999949	notsig	2.20684e-05
ENSG00000102241.11	HTATSF1	ENST00000535601.5	NM_014500	302.518	0.005444	0.249785	0.0217947	0.982612	0.999949	notsig	2.20684e-05
ENSG00000102265.11	TIMP1	ENST00000218388.8	NM_003254	1127.81	-0.0174973	0.151301	-0.115646	0.907933	0.999949	notsig	2.20684e-05
ENSG00000102287.17	GABRE	ENST00000370328.3	NM_004961, NM_021990, NM_021984	255.96	0.043348	0.248552	0.174402	0.86155	0.999949	notsig	2.20684e-05
ENSG00000102302.7	FGD1	ENST00000375135.3	NM_004463	563.721	0.0131856	0.200297	0.0658305	0.947513	0.999949	notsig	2.20684e-05
ENSG00000102309.12	PIN4	ENST00000373669.6	NM_006223	61.2815	-0.192138	0.448192	-0.428695	0.668145	0.999949	notsig	2.20684e-05
ENSG00000102312.20	PORCN	ENST00000326194.10	NM_022825	104.083	-0.601018	0.364972	-1.64675	0.0996091	0.999949	notsig	2.20684e-05
ENSG00000102316.16	MAGED2	ENST00000375068.5	NM_014599	351.063	0.0156896	0.212214	0.0739327	0.941064	0.999949	notsig	2.20684e-05
ENSG00000102317.17	RBM3	ENST00000376759.7	NM_006743	1467.56	-0.0420999	0.147989	-0.28448	0.776042	0.999949	notsig	2.20684e-05
ENSG00000102362.15	SYTL4	ENST00000372989.5	NM_080737	51.8336	-0.27296	0.55611	-0.490839	0.623541	0.999949	notsig	2.20684e-05
ENSG00000102384.13	CENPI	ENST00000372927.5	NM_006733	363.381	-0.00783657	0.227032	-0.0345174	0.972465	0.999949	notsig	2.20684e-05
ENSG00000102390.10	PBDC1	ENST00000373358.7	NM_016500	51.9199	0.340252	0.484359	0.702478	0.482381	0.999949	notsig	2.20684e-05
ENSG00000102393.9	GLA	ENST00000218516.3	NA	347.29	0.108407	0.249454	0.434577	0.66387	0.999949	notsig	2.20684e-05
ENSG00000102401.19	ARMCX3	ENST00000341189.8	NM_016607	211.306	0.186161	0.269682	0.690298	0.490007	0.999949	notsig	2.20684e-05
ENSG00000102452.15	NALCN	ENST00000251127.10	NM_052867	134.283	0.354794	0.326313	1.08728	0.276913	0.999949	notsig	2.20684e-05
ENSG00000102471.13	NDFIP2	ENST00000612570.4	NA	1515.22	0.117611	0.156294	0.752499	0.451751	0.999949	notsig	2.20684e-05
ENSG00000102531.16	FNDC3A	ENST00000541916.5	NM_014923	2783.69	-0.0416196	0.145559	-0.285929	0.774933	0.999949	notsig	2.20684e-05
ENSG00000102543.14	CDADC1	ENST00000251108.10	NM_030911	44.3583	-0.207429	0.535742	-0.38718	0.698623	0.999949	notsig	2.20684e-05
ENSG00000102547.18	CAB39L	ENST00000610540.4	NM_030925	34.3852	-0.682894	0.620185	-1.10111	0.270848	0.999949	notsig	2.20684e-05
ENSG00000102554.13	KLF5	ENST00000377687.5	NA	586.027	-0.0614117	0.185076	-0.331818	0.740027	0.999949	notsig	2.20684e-05
ENSG00000102572.14	STK24	ENST00000376547.7	NM_003576	1108.38	-0.0650054	0.166339	-0.390801	0.695945	0.999949	notsig	2.20684e-05
ENSG00000102580.14	DNAJC3	ENST00000602402.5	NA	752.159	0.171032	0.188392	0.90785	0.363957	0.999949	notsig	2.20684e-05
ENSG00000102595.18	UGGT2	ENST00000376747.7	NM_020121	926.947	-0.0604881	0.167173	-0.36183	0.717479	0.999949	notsig	2.20684e-05
ENSG00000102606.17	ARHGEF7	ENST00000375741.6	NM_001113511	619.358	0.0059626	0.18579	0.0320932	0.974398	0.999949	notsig	2.20684e-05
ENSG00000102699.5	PARP4	ENST00000381989.3	NM_006437	1092.27	-0.0858689	0.159036	-0.539932	0.589244	0.999949	notsig	2.20684e-05
ENSG00000102710.19	SUPT20H	ENST00000475892.5	NM_017569	538.17	0.0399829	0.185052	0.216063	0.828939	0.999949	notsig	2.20684e-05
ENSG00000102738.7	MRPS31	ENST00000323563.7	NA	75.6581	-0.412495	0.437956	-0.941866	0.346261	0.999949	notsig	2.20684e-05
ENSG00000102743.14	SLC25A15	ENST00000338625.8	NM_014252	135.619	-0.0353548	0.314192	-0.112526	0.910406	0.999949	notsig	2.20684e-05
ENSG00000102753.9	KPNA3	ENST00000261667.7	NM_002267	852.702	0.0335166	0.169739	0.19746	0.843468	0.999949	notsig	2.20684e-05
ENSG00000102763.16	VWA8	ENST00000379310.7	NM_015058	746.71	0.0237217	0.167892	0.141292	0.88764	0.999949	notsig	2.20684e-05
ENSG00000102780.16	DGKH	ENST00000337343.8	NM_178009	1064.79	0.101563	0.160837	0.631462	0.527738	0.999949	notsig	2.20684e-05
ENSG00000102781.13	KATNAL1	ENST00000380615.7	NM_032116	462.266	0.107577	0.193077	0.557171	0.577411	0.999949	notsig	2.20684e-05
ENSG00000102786.14	INTS6	ENST00000311234.8	NM_012141	1515.45	-0.0132177	0.169965	-0.0777672	0.938013	0.999949	notsig	2.20684e-05
ENSG00000102804.14	TSC22D1	ENST00000458659.2	NM_006022	1101.8	-0.0161087	0.168201	-0.0957706	0.923703	0.999949	notsig	2.20684e-05
ENSG00000102805.14	CLN5	ENST00000636183.1	NM_006493	134.519	-0.134864	0.314213	-0.429211	0.66777	0.999949	notsig	2.20684e-05
ENSG00000102854.15	MSLN	ENST00000382862.7	NA	466.468	-0.130494	0.223971	-0.582639	0.560136	0.999949	notsig	2.20684e-05
ENSG00000102858.12	MGRN1	ENST00000587747.5	NA	638.768	-0.00609796	0.181661	-0.0335677	0.973222	0.999949	notsig	2.20684e-05
ENSG00000102870.5	ZNF629	ENST00000262525.5	NA	483.695	-0.0851786	0.209199	-0.407165	0.683887	0.999949	notsig	2.20684e-05
ENSG00000102871.15	TRADD	ENST00000345057.8	NA	30.4007	0.119239	0.630369	0.189157	0.84997	0.999949	notsig	2.20684e-05
ENSG00000102878.16	HSF4	ENST00000521374.5	NM_001538	41.4974	-0.0390343	0.579204	-0.0673931	0.946269	0.999949	notsig	2.20684e-05
ENSG00000102882.11	MAPK3	ENST00000263025.8	NA	286.347	-0.237449	0.23399	-1.01478	0.310211	0.999949	notsig	2.20684e-05
ENSG00000102893.15	PHKB	ENST00000299167.12	NA	1274.03	0.0123837	0.154345	0.0802336	0.936051	0.999949	notsig	2.20684e-05
ENSG00000102897.9	LYRM1	ENST00000396052.3	NM_020424	103.478	0.0966047	0.377758	0.255732	0.798158	0.999949	notsig	2.20684e-05
ENSG00000102898.11	NUTF2	ENST00000219169.8	NA	1262.82	0.218939	0.193517	1.13137	0.2579	0.999949	notsig	2.20684e-05
ENSG00000102900.12	NUP93	ENST00000569842.5	NM_014669	606.752	0.102277	0.182325	0.560961	0.574824	0.999949	notsig	2.20684e-05
ENSG00000102901.12	CENPT	ENST00000562787.5	NA	318.042	-0.0636294	0.262764	-0.242154	0.808661	0.999949	notsig	2.20684e-05
ENSG00000102908.20	NFAT5	ENST00000627621.2	NM_138714	2946.29	0.0105046	0.130163	0.0807033	0.935678	0.999949	notsig	2.20684e-05
ENSG00000102910.13	LONP2	ENST00000285737.8	NM_031490	979.838	-0.0238375	0.15742	-0.151426	0.87964	0.999949	notsig	2.20684e-05
ENSG00000102921.7	N4BP1	ENST00000262384.3	NA	460.473	0.0857977	0.200996	0.426862	0.66948	0.999949	notsig	2.20684e-05
ENSG00000102931.7	ARL2BP	ENST00000563234.1	NM_012106	645.418	0.134598	0.19037	0.707035	0.479545	0.999949	notsig	2.20684e-05
ENSG00000102934.9	PLLP	ENST00000219207.9	NA	86.8012	0.17036	0.403679	0.422019	0.673011	0.999949	notsig	2.20684e-05
ENSG00000102967.11	DHODH	ENST00000219240.8	NM_001361	143.279	-0.181566	0.310895	-0.58401	0.559213	0.999949	notsig	2.20684e-05
ENSG00000102974.14	CTCF	ENST00000264010.8	NM_006565	648.471	0.0643549	0.216776	0.296873	0.766563	0.999949	notsig	2.20684e-05
ENSG00000102977.13	ACD	ENST00000620338.4	NM_022914	183.251	-2.01258e-05	0.283863	-7.08999e-05	0.999943	0.999949	notsig	2.20684e-05
ENSG00000102978.12	POLR2C	ENST00000219252.9	NM_032940	733.236	0.0399972	0.203229	0.196809	0.843977	0.999949	notsig	2.20684e-05
ENSG00000102996.4	MMP15	ENST00000219271.3	NM_002428	67.0674	-0.685919	0.436663	-1.57082	0.116225	0.999949	notsig	2.20684e-05
ENSG00000103005.11	USB1	ENST00000219281.7	NM_024598	212.367	0.131364	0.256644	0.511852	0.608754	0.999949	notsig	2.20684e-05
ENSG00000103018.16	CYB5B	ENST00000307892.12	NM_030579	691.378	-0.0272819	0.20514	-0.132991	0.8942	0.999949	notsig	2.20684e-05
ENSG00000103021.9	CCDC113	ENST00000219299.8	NM_014157	125.518	-0.346429	0.33078	-1.04731	0.294956	0.999949	notsig	2.20684e-05
ENSG00000103024.7	NME3	ENST00000219302.7	NM_002513	77.9265	0.468664	0.423159	1.10754	0.268061	0.999949	notsig	2.20684e-05
ENSG00000103035.10	PSMD7	ENST00000219313.8	NM_002811	864.686	0.241047	0.183827	1.31127	0.189767	0.999949	notsig	2.20684e-05
ENSG00000103037.11	SETD6	ENST00000219315.8	NM_024860	233.271	0.0907866	0.248786	0.364918	0.715172	0.999949	notsig	2.20684e-05
ENSG00000103042.8	SLC38A7	ENST00000570101.5	NM_018231	171.21	0.0735195	0.287495	0.255725	0.798163	0.999949	notsig	2.20684e-05
ENSG00000103043.14	VAC14	ENST00000261776.9	NM_018052	379.515	-0.259308	0.210266	-1.23324	0.217487	0.999949	notsig	2.20684e-05
ENSG00000103044.10	HAS3	ENST00000306560.1	NM_138612	46.2928	0.330452	0.526335	0.627836	0.530111	0.999949	notsig	2.20684e-05
ENSG00000103047.7	TANGO6	ENST00000261778.1	XM_928235.2	538.558	-0.216861	0.190532	-1.13819	0.255043	0.999949	notsig	2.20684e-05
ENSG00000103051.18	COG4	ENST00000323786.9	NA	306.946	-0.227015	0.23959	-0.947514	0.343377	0.999949	notsig	2.20684e-05
ENSG00000103061.12	SLC7A6OS	ENST00000263997.10	NM_032178	141.656	0.287982	0.312156	0.922559	0.356237	0.999949	notsig	2.20684e-05
ENSG00000103064.13	SLC7A6	ENST00000566454.5	NM_003983	1365.18	-0.104757	0.142477	-0.73525	0.462188	0.999949	notsig	2.20684e-05
ENSG00000103066.12	PLA2G15	ENST00000219345.9	NM_012320	49.7804	-0.607313	0.503393	-1.20644	0.227648	0.999949	notsig	2.20684e-05
ENSG00000103067.12	ESRP2	ENST00000565858.5	NM_024939	494.111	-0.031419	0.194097	-0.161873	0.871406	0.999949	notsig	2.20684e-05
ENSG00000103089.8	FA2H	ENST00000219368.7	NM_024306	107.657	0.0924479	0.368085	0.251159	0.801691	0.999949	notsig	2.20684e-05
ENSG00000103091.14	WDR59	ENST00000262144.10	NM_030581	598.902	-0.0978057	0.188851	-0.517899	0.604529	0.999949	notsig	2.20684e-05
ENSG00000103111.14	MON1B	ENST00000248248.7	NM_014940	339.229	0.160527	0.225907	0.71059	0.477338	0.999949	notsig	2.20684e-05
ENSG00000103121.8	CMC2	ENST00000570195.5	NM_020188	535.944	0.0636339	0.195946	0.324752	0.745368	0.999949	notsig	2.20684e-05
ENSG00000103126.14	AXIN1	ENST00000262320.7	NA	233.418	0.0153915	0.272338	0.0565161	0.954931	0.999949	notsig	2.20684e-05
ENSG00000103145.10	HCFC1R1	ENST00000248089.7	NA	150.552	0.21654	0.310343	0.697745	0.485337	0.999949	notsig	2.20684e-05
ENSG00000103148.15	NPRL3	ENST00000620134.4	NM_001039476	587.234	0.0332634	0.190301	0.174793	0.861242	0.999949	notsig	2.20684e-05
ENSG00000103150.5	MLYCD	ENST00000262430.5	NM_012213	106.139	-0.0325764	0.441461	-0.0737923	0.941176	0.999949	notsig	2.20684e-05
ENSG00000103152.11	MPG	ENST00000219431.4	NA	118.57	-0.0500301	0.403728	-0.12392	0.901378	0.999949	notsig	2.20684e-05
ENSG00000103160.11	HSDL1	ENST00000219439.8	NM_031463	368.705	0.107973	0.229594	0.470281	0.638154	0.999949	notsig	2.20684e-05
ENSG00000103168.16	TAF1C	ENST00000567759.5	NA	229.573	-0.155311	0.258769	-0.600192	0.548378	0.999949	notsig	2.20684e-05
ENSG00000103174.11	NAGPA	ENST00000312251.7	NM_016256	43.65	-0.456156	0.548778	-0.83122	0.405849	0.999949	notsig	2.20684e-05
ENSG00000103187.7	COTL1	ENST00000262428.4	NM_021149	1024.26	0.0108546	0.182182	0.0595809	0.952489	0.999949	notsig	2.20684e-05
ENSG00000103194.15	USP10	ENST00000570191.5	NA	1868.7	-0.0565799	0.137093	-0.412713	0.679817	0.999949	notsig	2.20684e-05
ENSG00000103196.11	CRISPLD2	ENST00000262424.9	NM_031476	116.649	0.0696609	0.337791	0.206225	0.836615	0.999949	notsig	2.20684e-05
ENSG00000103197.16	TSC2	ENST00000219476.7	NM_000548	632.38	-0.167499	0.180718	-0.926852	0.354004	0.999949	notsig	2.20684e-05
ENSG00000103199.13	ZNF500	ENST00000219478.10	NA	94.3835	0.126219	0.369081	0.341981	0.732365	0.999949	notsig	2.20684e-05
ENSG00000103202.12	NME4	ENST00000444498.5	NM_005009	459.7	0.0613955	0.231378	0.265347	0.790742	0.999949	notsig	2.20684e-05
ENSG00000103222.18	ABCC1	ENST00000399410.7	NM_004996	1755.49	-0.0260574	0.166722	-0.156292	0.875803	0.999949	notsig	2.20684e-05
ENSG00000103226.17	NOMO3	ENST00000263012.10	NM_001004067	43.2261	-0.716419	0.544837	-1.31492	0.188536	0.999949	notsig	2.20684e-05
ENSG00000103227.18	LMF1	ENST00000262301.15	NM_022773	44.9947	-0.248192	0.546778	-0.453917	0.649888	0.999949	notsig	2.20684e-05
ENSG00000103241.6	FOXF1	ENST00000262426.5	NM_001451	136.859	-0.153076	0.328964	-0.465326	0.641698	0.999949	notsig	2.20684e-05
ENSG00000103245.13	NARFL	ENST00000251588.6	NM_022493	61.679	0.0989866	0.453673	0.218189	0.827282	0.999949	notsig	2.20684e-05
ENSG00000103248.18	MTHFSD	ENST00000360900.10	NA	103.952	-0.0405474	0.356123	-0.113858	0.909351	0.999949	notsig	2.20684e-05
ENSG00000103249.17	CLCN7	ENST00000262318.12	NM_001287	228.66	-0.0520213	0.304082	-0.171077	0.864163	0.999949	notsig	2.20684e-05
ENSG00000103253.17	HAGHL	ENST00000341413.8	NA	43.9657	0.125033	0.542769	0.230361	0.817811	0.999949	notsig	2.20684e-05
ENSG00000103257.8	SLC7A5	ENST00000261622.4	NM_003486	7097.16	-0.280892	0.121465	-2.31254	0.0207478	0.999949	notsig	2.20684e-05
ENSG00000103260.8	METRN	ENST00000568223.6	NM_024042	100.473	0.440659	0.447929	0.983768	0.32523	0.999949	notsig	2.20684e-05
ENSG00000103264.16	FBXO31	ENST00000311635.11	NA	166.972	-0.0545278	0.325566	-0.167486	0.866988	0.999949	notsig	2.20684e-05
ENSG00000103266.10	STUB1	ENST00000219548.8	NM_005861	109.743	-0.21215	0.362841	-0.584691	0.558755	0.999949	notsig	2.20684e-05
ENSG00000103274.10	NUBP1	ENST00000283027.9	NM_002484	100.231	0.170352	0.380142	0.448128	0.654061	0.999949	notsig	2.20684e-05
ENSG00000103275.19	UBE2I	ENST00000402301.5	NM_003345	1306.43	0.093748	0.167967	0.558134	0.576753	0.999949	notsig	2.20684e-05
ENSG00000103319.11	EEF2K	ENST00000263026.9	NM_013302	1367.48	-0.141831	0.156372	-0.907007	0.364403	0.999949	notsig	2.20684e-05
ENSG00000103326.11	CAPN15	ENST00000219611.6	NM_005632	238.831	-0.24644	0.259836	-0.948445	0.342903	0.999949	notsig	2.20684e-05
ENSG00000103335.20	PIEZO1	ENST00000301015.13	NM_014745	4171.6	-0.11672	0.150431	-0.775906	0.437805	0.999949	notsig	2.20684e-05
ENSG00000103342.12	GSPT1	ENST00000434724.6	NA	1939.04	0.0424982	0.139631	0.304361	0.760853	0.999949	notsig	2.20684e-05
ENSG00000103343.12	ZNF174	ENST00000268655.4	NM_003450	177.347	0.205419	0.308209	0.666491	0.505097	0.999949	notsig	2.20684e-05
ENSG00000103351.12	CLUAP1	ENST00000341633.9	NA	135.303	0.111282	0.323708	0.343772	0.731018	0.999949	notsig	2.20684e-05
ENSG00000103353.15	UBFD1	ENST00000395878.7	NM_019116	1338.05	0.065434	0.156254	0.418767	0.675387	0.999949	notsig	2.20684e-05
ENSG00000103356.15	EARS2	ENST00000563232.1	NM_133451	375.844	-0.189136	0.226456	-0.835203	0.403604	0.999949	notsig	2.20684e-05
ENSG00000103363.14	TCEB2	ENST00000262306.11	NM_007108	460.962	-0.0529086	0.250496	-0.211215	0.832719	0.999949	notsig	2.20684e-05
[truncated: 10,885 more rows]

## Sheet: RPP14_DESeq2_RIPSeq
Symbol	gene_name	transcript_id	RefSeq.IDs	baseMean	log2FoldChange	lfcSE	stat	pvalue	padj	Significance	log10padj
ENSG00000259001.3	NA	NA	NA	93822.7	5.50922	0.434879	12.6684	8.84978e-37	5.81518e-33	up	32.2354
ENSG00000277209.1	NA	NA	NA	93822.5	5.50901	0.434915	12.6668	9.02698e-37	5.81518e-33	up	32.2354
ENSG00000263934.4	NA	NA	NA	241.756	-1.14354	0.276265	-4.13928	3.484e-05	0.149626	notsig	0.824992
ENSG00000000003.14	TSPAN6	ENST00000373020.8	NA	506.075	-0.140497	0.205913	-0.682314	0.49504	0.99999	notsig	4.14039e-06
ENSG00000000419.12	DPM1	ENST00000371584.8	NM_003859	245.796	-0.213588	0.252987	-0.844265	0.398521	0.99999	notsig	4.14039e-06
ENSG00000000457.13	SCYL3	ENST00000367772.8	NM_181093	272.761	-0.179855	0.26716	-0.673211	0.500813	0.99999	notsig	4.14039e-06
ENSG00000000460.16	C1orf112	ENST00000286031.10	NM_018186	630.219	-0.0865653	0.188698	-0.458751	0.646413	0.99999	notsig	4.14039e-06
ENSG00000000971.15	CFH	ENST00000367429.8	NM_000186	76.2779	-0.331111	0.415944	-0.796047	0.426005	0.99999	notsig	4.14039e-06
ENSG00000001036.13	FUCA2	ENST00000002165.10	NM_032020	596.769	0.0218708	0.210569	0.103865	0.917276	0.99999	notsig	4.14039e-06
ENSG00000001084.10	GCLC	ENST00000229416.10	NA	865.731	0.0936586	0.174142	0.537828	0.590696	0.99999	notsig	4.14039e-06
ENSG00000001167.14	NFYA	ENST00000341376.10	NA	425.64	-0.134444	0.207518	-0.647868	0.51707	0.99999	notsig	4.14039e-06
ENSG00000001460.17	STPG1	ENST00000374409.5	NM_178122	96.8577	-0.235835	0.367442	-0.641828	0.520985	0.99999	notsig	4.14039e-06
ENSG00000001461.16	NIPAL3	ENST00000374399.8	NM_020448	417.213	0.196197	0.213315	0.91975	0.357703	0.99999	notsig	4.14039e-06
ENSG00000001497.16	LAS1L	ENST00000374811.7	NM_031206	818.313	0.238662	0.184929	1.29056	0.196857	0.99999	notsig	4.14039e-06
ENSG00000001617.11	SEMA3F	ENST00000002829.7	NM_004186	125.201	0.261777	0.331589	0.789463	0.429842	0.99999	notsig	4.14039e-06
ENSG00000001629.9	ANKIB1	ENST00000265742.7	NA	1325.93	0.228123	0.143184	1.59322	0.11111	0.99999	notsig	4.14039e-06
ENSG00000001630.15	CYP51A1	ENST00000003100.12	NA	1537.91	0.0332663	0.171911	0.193509	0.846561	0.99999	notsig	4.14039e-06
ENSG00000001631.15	KRIT1	ENST00000394507.5	NA	910.855	0.036094	0.1626	0.22198	0.824329	0.99999	notsig	4.14039e-06
ENSG00000002016.17	RAD52	ENST00000358495.7	NM_134424	247.045	0.0890566	0.250147	0.356017	0.721827	0.99999	notsig	4.14039e-06
ENSG00000002330.13	BAD	ENST00000394532.7	NM_032989	46.8369	-0.0599513	0.531571	-0.112781	0.910204	0.99999	notsig	4.14039e-06
ENSG00000002549.12	LAP3	ENST00000226299.8	NA	237.41	-0.439183	0.254184	-1.72782	0.0840213	0.99999	notsig	4.14039e-06
ENSG00000002746.14	HECW1	ENST00000395891.6	NM_015052	81.617	-0.0617772	0.428278	-0.144245	0.885307	0.99999	notsig	4.14039e-06
ENSG00000002822.15	MAD1L1	ENST00000406869.5	NM_003550	77.329	-0.244964	0.409193	-0.598652	0.549405	0.99999	notsig	4.14039e-06
ENSG00000002834.17	LASP1	ENST00000318008.10	NM_006148	2307.84	0.0991262	0.147705	0.67111	0.502151	0.99999	notsig	4.14039e-06
ENSG00000002919.14	SNX11	ENST00000393405.6	NA	120.577	-0.197168	0.340153	-0.579646	0.562153	0.99999	notsig	4.14039e-06
ENSG00000003056.7	M6PR	ENST00000000412.7	NA	1134.93	0.011413	0.149938	0.076118	0.939325	0.99999	notsig	4.14039e-06
ENSG00000003096.13	KLHL13	ENST00000539496.5	NM_033495	780.556	-0.075361	0.173858	-0.433463	0.664679	0.99999	notsig	4.14039e-06
ENSG00000003137.8	CYP26B1	ENST00000001146.6	NM_019885	161.553	-0.697887	0.31571	-2.21053	0.0270683	0.99999	notsig	4.14039e-06
ENSG00000003249.13	DBNDD1	ENST00000568838.1	NM_024043	160.834	0.129135	0.298055	0.433258	0.664827	0.99999	notsig	4.14039e-06
ENSG00000003393.14	ALS2	ENST00000264276.10	NM_020919	298.275	0.0449335	0.234745	0.191414	0.848201	0.99999	notsig	4.14039e-06
ENSG00000003400.14	CASP10	ENST00000286186.10	NM_032977	221.237	0.0344341	0.264314	0.130277	0.896347	0.99999	notsig	4.14039e-06
ENSG00000003402.19	CFLAR	ENST00000309955.7	NM_003879	958.362	-0.055318	0.18297	-0.302333	0.762398	0.99999	notsig	4.14039e-06
ENSG00000003436.14	TFPI	ENST00000233156.7	NM_006287	3227.98	-0.190868	0.162755	-1.17273	0.240903	0.99999	notsig	4.14039e-06
ENSG00000003509.15	NDUFAF7	ENST00000002125.8	NM_144736	101.881	-0.222788	0.372285	-0.598433	0.549551	0.99999	notsig	4.14039e-06
ENSG00000003756.16	RBM5	ENST00000347869.7	NM_005778	1101.69	-0.0669026	0.177221	-0.377509	0.705796	0.99999	notsig	4.14039e-06
ENSG00000003989.16	SLC7A2	ENST00000004531.14	NM_003046	6975.23	-0.154971	0.132809	-1.16687	0.243264	0.99999	notsig	4.14039e-06
ENSG00000004059.10	ARF5	ENST00000000233.9	NM_001662	550.392	-0.139379	0.221062	-0.630497	0.52837	0.99999	notsig	4.14039e-06
ENSG00000004139.13	SARM1	ENST00000585482.5	NM_015077	177.204	-0.221693	0.282043	-0.786027	0.431851	0.99999	notsig	4.14039e-06
ENSG00000004142.11	POLDIP2	ENST00000540200.5	NM_015584	1007.28	0.0438667	0.169408	0.25894	0.795681	0.99999	notsig	4.14039e-06
ENSG00000004399.12	PLXND1	ENST00000324093.8	NM_015103	1168.96	-0.208431	0.176552	-1.18056	0.237776	0.99999	notsig	4.14039e-06
ENSG00000004455.16	AK2	ENST00000354858.10	NM_001625	2296.36	0.0341113	0.170247	0.200364	0.841196	0.99999	notsig	4.14039e-06
ENSG00000004478.7	FKBP4	ENST00000001008.5	NA	1836.5	0.0465043	0.148585	0.31298	0.754296	0.99999	notsig	4.14039e-06
ENSG00000004487.15	KDM1A	ENST00000400181.8	NM_015013	1711.46	0.115299	0.135649	0.84998	0.395336	0.99999	notsig	4.14039e-06
ENSG00000004534.14	RBM6	ENST00000266022.8	NM_005777	423.265	0.083719	0.210728	0.397284	0.691158	0.99999	notsig	4.14039e-06
ENSG00000004660.14	CAMKK1	ENST00000381769.6	NM_032294, NM_172206, NM_172207	133.23	0.0599541	0.334506	0.179232	0.857755	0.99999	notsig	4.14039e-06
ENSG00000004700.15	RECQL	ENST00000444129.6	NM_002907	727.917	-0.0768634	0.210545	-0.365069	0.71506	0.99999	notsig	4.14039e-06
ENSG00000004766.15	VPS50	ENST00000305866.9	NM_017667	317.624	-0.0301839	0.24182	-0.12482	0.900666	0.99999	notsig	4.14039e-06
ENSG00000004777.18	ARHGAP33	ENST00000314737.9	NA	66.0559	-0.694156	0.493251	-1.40731	0.159336	0.99999	notsig	4.14039e-06
ENSG00000004779.9	NDUFAB1	ENST00000570319.5	NM_005003	475.417	0.0265997	0.24368	0.109159	0.913077	0.99999	notsig	4.14039e-06
ENSG00000004799.7	PDK4	ENST00000005178.5	NM_002612	807.243	-0.172329	0.21004	-0.820456	0.411956	0.99999	notsig	4.14039e-06
ENSG00000004864.13	SLC25A13	ENST00000416240.6	NM_014251	817.664	0.0993601	0.165077	0.6019	0.547241	0.99999	notsig	4.14039e-06
ENSG00000004866.19	ST7	ENST00000265437.9	NM_021908	615.139	-0.00299638	0.17645	-0.0169815	0.986451	0.99999	notsig	4.14039e-06
ENSG00000004897.11	CDC27	ENST00000531206.5	NA	3303.47	0.184665	0.134118	1.37689	0.168547	0.99999	notsig	4.14039e-06
ENSG00000004961.14	HCCS	ENST00000321143.8	NA	687.365	0.156318	0.214357	0.72924	0.465855	0.99999	notsig	4.14039e-06
ENSG00000004975.11	DVL2	ENST00000005340.9	NM_004422	437.517	-0.159704	0.217979	-0.732658	0.463767	0.99999	notsig	4.14039e-06
ENSG00000005007.12	UPF1	ENST00000599848.5	NM_002911	549.163	-0.0556464	0.200989	-0.276864	0.781885	0.99999	notsig	4.14039e-06
ENSG00000005020.12	SKAP2	ENST00000345317.6	NA	182.695	0.148249	0.307167	0.482635	0.629355	0.99999	notsig	4.14039e-06
ENSG00000005022.5	SLC25A5	ENST00000317881.8	NM_001152	6355	0.044098	0.149169	0.295623	0.767518	0.99999	notsig	4.14039e-06
ENSG00000005059.15	CCDC109B	ENST00000394650.6	NM_017918	237.728	0.0720766	0.270678	0.266282	0.790022	0.99999	notsig	4.14039e-06
ENSG00000005073.5	HOXA11	ENST00000006015.3	NA	101.38	-0.0209408	0.365801	-0.0572464	0.954349	0.99999	notsig	4.14039e-06
ENSG00000005075.15	POLR2J	ENST00000393794.4	NM_006234	282.018	0.281024	0.254204	1.1055	0.268941	0.99999	notsig	4.14039e-06
ENSG00000005100.12	DHX33	ENST00000225296.7	NM_020162	1279.67	0.0651498	0.160611	0.405638	0.685008	0.99999	notsig	4.14039e-06
ENSG00000005102.12	MEOX1	ENST00000318579.8	NA	79.1623	-0.283726	0.404995	-0.700568	0.483573	0.99999	notsig	4.14039e-06
ENSG00000005156.11	LIG3	ENST00000378526.8	NM_013975	1109.02	-0.00275602	0.162347	-0.0169761	0.986456	0.99999	notsig	4.14039e-06
ENSG00000005175.9	RPAP3	ENST00000005386.7	NA	762.075	0.162558	0.187336	0.867736	0.385539	0.99999	notsig	4.14039e-06
ENSG00000005189.19	AC004381.6	ENST00000261377.10	NA	119.699	-0.262967	0.348351	-0.75489	0.450315	0.99999	notsig	4.14039e-06
ENSG00000005194.14	CIAPIN1	ENST00000394391.8	NM_020313	397.006	0.0403729	0.21132	0.191052	0.848485	0.99999	notsig	4.14039e-06
ENSG00000005206.16	SPPL2B	ENST00000613503.4	NM_020172	256.255	-0.162823	0.286412	-0.56849	0.569702	0.99999	notsig	4.14039e-06
ENSG00000005238.19	FAM214B	ENST00000378561.5	NM_025182	71.7586	-0.0692228	0.434537	-0.159302	0.873431	0.99999	notsig	4.14039e-06
ENSG00000005249.12	PRKAR2B	ENST00000265717.4	NA	302.063	0.172234	0.237138	0.726304	0.467652	0.99999	notsig	4.14039e-06
ENSG00000005302.17	MSL3	ENST00000312196.8	NM_006800	325.503	0.0385343	0.230823	0.166943	0.867415	0.99999	notsig	4.14039e-06
ENSG00000005339.14	CREBBP	ENST00000262367.9	NM_004380	2684.1	0.0426967	0.144373	0.295739	0.767429	0.99999	notsig	4.14039e-06
ENSG00000005436.13	GCFC2	ENST00000321027.7	NM_003203	1073.11	-0.0169031	0.160572	-0.105268	0.916163	0.99999	notsig	4.14039e-06
ENSG00000005448.16	WDR54	ENST00000348227.4	NM_032118	110.759	0.302681	0.358067	0.845318	0.397933	0.99999	notsig	4.14039e-06
ENSG00000005469.11	CROT	ENST00000419147.6	NM_021151	63.1473	0.129279	0.513651	0.251686	0.801284	0.99999	notsig	4.14039e-06
ENSG00000005483.20	KMT2E	ENST00000311117.7	NA	1580.12	0.232649	0.146855	1.58421	0.113145	0.99999	notsig	4.14039e-06
ENSG00000005486.16	RHBDD2	ENST00000006777.10	NM_020684	561.531	-0.103534	0.192395	-0.538134	0.590484	0.99999	notsig	4.14039e-06
ENSG00000005700.14	IBTK	ENST00000306270.11	NM_015525	799.214	0.169152	0.175438	0.964173	0.334959	0.99999	notsig	4.14039e-06
ENSG00000005801.16	ZNF195	ENST00000620374.4	NA	538.839	-0.00481004	0.184791	-0.0260297	0.979234	0.99999	notsig	4.14039e-06
ENSG00000005810.17	MYCBP2	ENST00000357337.10	NM_015057	2493.69	-0.0101315	0.159665	-0.0634545	0.949405	0.99999	notsig	4.14039e-06
ENSG00000005812.10	FBXL3	ENST00000355619.9	NA	954.278	0.150848	0.160243	0.941368	0.346517	0.99999	notsig	4.14039e-06
ENSG00000005882.11	PDK2	ENST00000503176.5	NM_002611	215.767	-0.111148	0.293955	-0.378112	0.705348	0.99999	notsig	4.14039e-06
ENSG00000005884.17	ITGA3	ENST00000007722.11	NM_005501	447.673	-0.241042	0.245454	-0.982026	0.326087	0.99999	notsig	4.14039e-06
ENSG00000005889.15	ZFX	ENST00000379188.7	NM_003410	2454.98	0.0510183	0.128632	0.396623	0.691645	0.99999	notsig	4.14039e-06
ENSG00000005893.15	LAMP2	ENST00000434600.6	NA	1758.58	-0.144711	0.165311	-0.875391	0.381361	0.99999	notsig	4.14039e-06
ENSG00000006007.11	GDE1	ENST00000353258.7	NM_016641	946.607	-0.0305867	0.15529	-0.196965	0.843855	0.99999	notsig	4.14039e-06
ENSG00000006015.17	C19orf60	ENST00000358607.10	NM_017967	49.2274	-0.642213	0.507039	-1.2666	0.2053	0.99999	notsig	4.14039e-06
ENSG00000006025.11	OSBPL7	ENST00000007414.7	NA	67.7761	-0.32933	0.486758	-0.676579	0.498673	0.99999	notsig	4.14039e-06
ENSG00000006047.12	YBX2	ENST00000007699.9	NM_015982	37.4282	0.338627	0.587315	0.576569	0.564231	0.99999	notsig	4.14039e-06
ENSG00000006062.13	MAP3K14	ENST00000376926.8	NM_003954	130.063	-0.165511	0.360625	-0.458956	0.646266	0.99999	notsig	4.14039e-06
ENSG00000006118.14	TMEM132A	ENST00000005286.8	NM_017870	317.826	-0.310302	0.228929	-1.35545	0.175274	0.99999	notsig	4.14039e-06
ENSG00000006125.16	AP2B1	ENST00000618940.4	NA	6246.16	-0.0470655	0.123992	-0.379583	0.704255	0.99999	notsig	4.14039e-06
ENSG00000006194.9	ZNF263	ENST00000219069.5	NA	191.513	-0.129681	0.27445	-0.472513	0.636561	0.99999	notsig	4.14039e-06
ENSG00000006282.20	SPATA20	ENST00000006658.10	NM_022827	485.551	-0.111661	0.203011	-0.550026	0.582302	0.99999	notsig	4.14039e-06
ENSG00000006327.13	TNFRSF12A	ENST00000575124.1	NA	57.4938	0.141331	0.490953	0.28787	0.773446	0.99999	notsig	4.14039e-06
ENSG00000006432.15	MAP3K9	ENST00000555993.6	NA	1000.08	0.0707889	0.16849	0.420136	0.674386	0.99999	notsig	4.14039e-06
ENSG00000006451.7	RALA	ENST00000005257.6	NM_005402	406.063	0.320919	0.225992	1.42004	0.155595	0.99999	notsig	4.14039e-06
ENSG00000006453.13	BAIAP2L1	ENST00000005260.8	NM_018842	1650.51	-0.0674124	0.141016	-0.478049	0.632615	0.99999	notsig	4.14039e-06
ENSG00000006459.10	KDM7A	ENST00000397560.6	NM_030647	411.94	0.157896	0.225691	0.699612	0.48417	0.99999	notsig	4.14039e-06
ENSG00000006530.15	AGK	ENST00000355413.8	NM_018238	380.78	-0.0040469	0.20754	-0.0194994	0.984443	0.99999	notsig	4.14039e-06
ENSG00000006534.15	ALDH3B1	ENST00000342456.10	NM_000694	1094.39	-0.085507	0.15838	-0.539886	0.589276	0.99999	notsig	4.14039e-06
ENSG00000006576.16	PHTF2	ENST00000416283.6	NM_020432	1330.23	0.0313249	0.148495	0.210949	0.832927	0.99999	notsig	4.14039e-06
ENSG00000006607.13	FARP2	ENST00000264042.7	NA	279.689	-0.0561746	0.23367	-0.240402	0.810019	0.99999	notsig	4.14039e-06
ENSG00000006611.15	USH1C	ENST00000005226.11	NM_005709	233.357	-0.0598254	0.266069	-0.22485	0.822096	0.99999	notsig	4.14039e-06
ENSG00000006625.17	GGCT	ENST00000275428.8	NM_024051	276.049	0.155055	0.235576	0.658198	0.510411	0.99999	notsig	4.14039e-06
ENSG00000006634.7	DBF4	ENST00000265728.5	NM_006716	764.292	0.0973941	0.183862	0.529714	0.59631	0.99999	notsig	4.14039e-06
ENSG00000006638.11	TBXA2R	ENST00000411851.3	NA	91.7218	-0.171335	0.423764	-0.404316	0.68598	0.99999	notsig	4.14039e-06
ENSG00000006652.13	IFRD1	ENST00000403825.7	NM_001550	1216.35	-0.0742228	0.178585	-0.415615	0.677692	0.99999	notsig	4.14039e-06
ENSG00000006695.10	COX10	ENST00000261643.7	NM_001303	425.024	-0.0913383	0.207276	-0.44066	0.659459	0.99999	notsig	4.14039e-06
ENSG00000006704.10	GTF2IRD1	ENST00000455841.6	NM_016328	557.94	0.115333	0.185637	0.621285	0.534412	0.99999	notsig	4.14039e-06
ENSG00000006712.14	PAF1	ENST00000221265.7	NA	637.325	0.287076	0.190775	1.50479	0.132379	0.99999	notsig	4.14039e-06
ENSG00000006715.15	VPS41	ENST00000310301.8	NA	565.33	0.010002	0.181521	0.0551013	0.956058	0.99999	notsig	4.14039e-06
ENSG00000006740.16	ARHGAP44	ENST00000379672.9	NM_014859	124.178	0.107634	0.328003	0.32815	0.742798	0.99999	notsig	4.14039e-06
ENSG00000006744.18	ELAC2	ENST00000338034.8	NA	616.175	-0.120768	0.179754	-0.671855	0.501676	0.99999	notsig	4.14039e-06
ENSG00000006756.15	ARSD	ENST00000381154.5	NA	42.5933	-0.254766	0.542273	-0.469812	0.63849	0.99999	notsig	4.14039e-06
ENSG00000006757.11	PNPLA4	ENST00000381042.8	NM_004650	276.985	-0.00517624	0.242999	-0.0213015	0.983005	0.99999	notsig	4.14039e-06
ENSG00000006831.9	ADIPOR2	ENST00000357103.4	NM_024551	1702.45	0.0362691	0.138048	0.262728	0.79276	0.99999	notsig	4.14039e-06
ENSG00000007038.10	PRSS21	ENST00000005995.7	NM_006799	611.374	-0.294949	0.181421	-1.62578	0.103997	0.99999	notsig	4.14039e-06
ENSG00000007047.14	MARK4	ENST00000262891.8	NM_031417	130.179	-0.106489	0.352691	-0.301933	0.762703	0.99999	notsig	4.14039e-06
ENSG00000007080.10	CCDC124	ENST00000597436.5	NM_138442	55.1626	0.069106	0.493887	0.139923	0.888721	0.99999	notsig	4.14039e-06
ENSG00000007168.12	PAFAH1B1	ENST00000397195.9	NM_000430	2026.84	-0.0604847	0.136772	-0.44223	0.658323	0.99999	notsig	4.14039e-06
ENSG00000007202.14	KIAA0100	ENST00000528896.6	NM_014680	2731.86	0.0413349	0.133518	0.309582	0.756879	0.99999	notsig	4.14039e-06
ENSG00000007264.14	MATK	ENST00000395045.6	NM_139355	59.3664	0.113131	0.506089	0.223539	0.823116	0.99999	notsig	4.14039e-06
ENSG00000007341.18	ST7L	ENST00000358039.8	NA	234.181	0.0270553	0.263924	0.102512	0.91835	0.99999	notsig	4.14039e-06
ENSG00000007350.16	TKTL1	ENST00000369915.7	NM_012253	163.445	0.130229	0.323472	0.402598	0.687244	0.99999	notsig	4.14039e-06
ENSG00000007372.20	PAX6	ENST00000419022.5	NM_001604	122.835	-0.212854	0.359294	-0.592423	0.553567	0.99999	notsig	4.14039e-06
ENSG00000007376.7	RPUSD1	ENST00000561734.5	NM_058192	196.384	-0.713672	0.310573	-2.29792	0.0215664	0.99999	notsig	4.14039e-06
ENSG00000007392.16	LUC7L	ENST00000293872.12	NM_201412	468.293	0.0259457	0.208077	0.124693	0.900767	0.99999	notsig	4.14039e-06
ENSG00000007520.3	TSR3	ENST00000007390.2	NM_001001410	116.82	-0.181098	0.348941	-0.518992	0.603766	0.99999	notsig	4.14039e-06
ENSG00000007541.16	PIGQ	ENST00000026218.9	NM_004204	218.019	-0.0259974	0.268519	-0.0968177	0.922871	0.99999	notsig	4.14039e-06
ENSG00000007545.15	CRAMP1	ENST00000397412.7	NA	460.12	-0.184493	0.202269	-0.912116	0.361708	0.99999	notsig	4.14039e-06
ENSG00000007866.18	TEAD3	ENST00000338863.11	NA	171.585	0.0912628	0.302254	0.301941	0.762697	0.99999	notsig	4.14039e-06
ENSG00000007923.15	DNAJC11	ENST00000377577.9	NM_018198	531.556	0.122087	0.191691	0.636897	0.524192	0.99999	notsig	4.14039e-06
ENSG00000007944.14	MYLIP	ENST00000356840.7	NM_013262	590.859	0.104644	0.183219	0.57114	0.567905	0.99999	notsig	4.14039e-06
ENSG00000007968.6	E2F2	ENST00000361729.2	NM_004091	523.995	-0.0599554	0.203832	-0.294142	0.76865	0.99999	notsig	4.14039e-06
ENSG00000008018.8	PSMB1	ENST00000262193.6	NM_002793	751.898	0.0199504	0.219616	0.0908421	0.927618	0.99999	notsig	4.14039e-06
ENSG00000008083.13	JARID2	ENST00000341776.6	NM_004973	576.126	0.0736881	0.18413	0.400196	0.689012	0.99999	notsig	4.14039e-06
ENSG00000008086.11	CDKL5	ENST00000379989.6	NM_003159	306.388	-0.0603637	0.236782	-0.254933	0.798775	0.99999	notsig	4.14039e-06
ENSG00000008128.22	CDK11A	ENST00000378633.5	NM_024011	72.5297	-0.307655	0.416936	-0.737894	0.460579	0.99999	notsig	4.14039e-06
ENSG00000008130.15	NADK	ENST00000378625.5	NM_023018	817.913	-0.263563	0.160862	-1.63845	0.101329	0.99999	notsig	4.14039e-06
ENSG00000008256.15	CYTH3	ENST00000396741.3	NM_004227	675.665	-0.0542022	0.176107	-0.30778	0.75825	0.99999	notsig	4.14039e-06
ENSG00000008277.14	ADAM22	ENST00000265727.11	NM_021723	418.812	-0.0793526	0.220887	-0.359246	0.719411	0.99999	notsig	4.14039e-06
ENSG00000008282.8	SYPL1	ENST00000011473.6	NA	1429	0.0470411	0.172315	0.272994	0.784858	0.99999	notsig	4.14039e-06
ENSG00000008283.15	CYB561	ENST00000542042.5	NM_001915	139	-0.169909	0.34214	-0.496608	0.619466	0.99999	notsig	4.14039e-06
ENSG00000008294.20	SPAG9	ENST00000262013.11	NM_003971	1755.09	0.0250947	0.139944	0.179319	0.857687	0.99999	notsig	4.14039e-06
ENSG00000008300.15	CELSR3	ENST00000164024.4	NM_001407	344.217	-0.146305	0.288251	-0.507561	0.611761	0.99999	notsig	4.14039e-06
ENSG00000008324.10	SS18L2	ENST00000447630.5	NM_016305	243.362	0.196115	0.254172	0.771581	0.440362	0.99999	notsig	4.14039e-06
ENSG00000008382.15	MPND	ENST00000596722.5	NM_032868	45.5308	-0.547949	0.575824	-0.951591	0.341304	0.99999	notsig	4.14039e-06
ENSG00000008394.12	MGST1	ENST00000396209.5	NM_145791	3164.51	-0.0255483	0.16774	-0.152309	0.878943	0.99999	notsig	4.14039e-06
ENSG00000008405.11	CRY1	ENST00000008527.9	NM_004075	268.882	0.246536	0.244558	1.00809	0.313411	0.99999	notsig	4.14039e-06
ENSG00000008441.16	NFIX	ENST00000592199.5	NM_002501	342.329	0.0149491	0.230434	0.0648736	0.948275	0.99999	notsig	4.14039e-06
ENSG00000008513.14	ST3GAL1	ENST00000521180.5	NM_003033	333.07	-0.211161	0.228658	-0.923481	0.355756	0.99999	notsig	4.14039e-06
ENSG00000008517.16	IL32	ENST00000534507.5	NM_004221	67.0591	-0.106319	0.5544	-0.191773	0.84792	0.99999	notsig	4.14039e-06
ENSG00000008710.18	PKD1	ENST00000262304.8	NA	456.442	-0.351586	0.278955	-1.26037	0.207537	0.99999	notsig	4.14039e-06
ENSG00000008838.18	MED24	ENST00000394126.5	NM_014815	511.873	-0.168619	0.197973	-0.851726	0.394366	0.99999	notsig	4.14039e-06
ENSG00000008853.16	RHOBTB2	ENST00000519685.5	NA	600.876	-0.157307	0.192834	-0.815766	0.414634	0.99999	notsig	4.14039e-06
ENSG00000008869.11	HEATR5B	ENST00000233099.5	NM_019024	490.307	0.0444859	0.213146	0.208711	0.834674	0.99999	notsig	4.14039e-06
ENSG00000008952.16	SEC62	ENST00000337002.8	NA	1249.58	0.083273	0.157001	0.530399	0.595835	0.99999	notsig	4.14039e-06
ENSG00000008988.9	RPS20	ENST00000519807.5	NA	3776.93	0.0386797	0.146797	0.263491	0.792172	0.99999	notsig	4.14039e-06
ENSG00000009307.15	CSDE1	ENST00000610726.4	NM_007158	7247.03	0.0800352	0.123609	0.647485	0.517318	0.99999	notsig	4.14039e-06
ENSG00000009335.17	UBE3C	ENST00000348165.9	NM_014671	2372.08	0.0989805	0.128487	0.770353	0.441091	0.99999	notsig	4.14039e-06
ENSG00000009413.15	REV3L	ENST00000358835.7	NM_002912	1683.67	0.149012	0.163121	0.913502	0.360978	0.99999	notsig	4.14039e-06
ENSG00000009780.15	FAM76A	ENST00000010299.10	NM_152660	145.888	-0.0945064	0.316217	-0.298865	0.765043	0.99999	notsig	4.14039e-06
ENSG00000009830.11	POMT2	ENST00000261534.8	NM_013382	292.422	-0.142579	0.241466	-0.590472	0.554874	0.99999	notsig	4.14039e-06
ENSG00000009844.15	VTA1	ENST00000367630.8	NM_016485	589.631	0.127937	0.221276	0.578177	0.563145	0.99999	notsig	4.14039e-06
ENSG00000009950.15	MLXIPL	ENST00000313375.7	NM_032951	266.97	0.0138474	0.295604	0.0468445	0.962637	0.99999	notsig	4.14039e-06
ENSG00000009954.10	BAZ1B	ENST00000339594.8	NM_032408	2292.82	0.129581	0.140908	0.919614	0.357774	0.99999	notsig	4.14039e-06
ENSG00000010017.12	RANBP9	ENST00000011619.5	NA	1323.74	0.11577	0.145107	0.797829	0.42497	0.99999	notsig	4.14039e-06
ENSG00000010072.15	SPRTN	ENST00000295050.11	NM_032018	279.819	0.0554325	0.235754	0.235129	0.814109	0.99999	notsig	4.14039e-06
ENSG00000010165.19	METTL13	ENST00000361735.3	NM_014955	296.887	0.251954	0.231854	1.08669	0.277173	0.99999	notsig	4.14039e-06
ENSG00000010244.17	ZNF207	ENST00000342555.10	NA	5366.79	-0.0430487	0.12703	-0.338886	0.734696	0.99999	notsig	4.14039e-06
ENSG00000010256.10	UQCRC1	ENST00000203407.5	NM_003365	758.053	-0.131103	0.182365	-0.718903	0.4722	0.99999	notsig	4.14039e-06
ENSG00000010270.13	STARD3NL	ENST00000009041.11	NA	564.844	0.302702	0.185715	1.62992	0.103117	0.99999	notsig	4.14039e-06
ENSG00000010278.12	CD9	ENST00000382519.8	NA	335.225	-0.136269	0.247745	-0.550036	0.582295	0.99999	notsig	4.14039e-06
ENSG00000010292.12	NCAPD2	ENST00000315579.9	NM_014865	3314.27	-0.0755854	0.122937	-0.614828	0.538668	0.99999	notsig	4.14039e-06
ENSG00000010318.20	PHF7	ENST00000327906.7	NM_016483	47.0933	0.437834	0.512551	0.854226	0.39298	0.99999	notsig	4.14039e-06
ENSG00000010322.15	NISCH	ENST00000345716.8	NM_007184	1276.31	-0.11427	0.177317	-0.644438	0.519291	0.99999	notsig	4.14039e-06
ENSG00000010404.17	IDS	ENST00000340855.10	NA	566.146	0.249507	0.181954	1.37127	0.170292	0.99999	notsig	4.14039e-06
ENSG00000010539.11	ZNF200	ENST00000431561.7	NA	206.79	0.144818	0.286647	0.505213	0.613409	0.99999	notsig	4.14039e-06
ENSG00000010626.14	LRRC23	ENST00000443597.6	NM_006992	58.4861	-0.211221	0.479684	-0.440333	0.659696	0.99999	notsig	4.14039e-06
ENSG00000010704.18	HFE	ENST00000357618.9	NA	143.812	0.0783657	0.325152	0.241012	0.809546	0.99999	notsig	4.14039e-06
ENSG00000010803.16	SCMH1	ENST00000326197.11	NA	672.231	0.00347416	0.181173	0.0191759	0.984701	0.99999	notsig	4.14039e-06
ENSG00000010810.17	FYN	ENST00000354650.7	NA	847.603	-0.0879553	0.170331	-0.51638	0.605589	0.99999	notsig	4.14039e-06
ENSG00000010818.8	HIVEP2	ENST00000367603.6	NA	638.587	-0.119356	0.209073	-0.570884	0.568079	0.99999	notsig	4.14039e-06
ENSG00000011007.12	TCEB3	ENST00000418390.6	NM_003198	757.72	-0.0492233	0.16919	-0.290935	0.771101	0.99999	notsig	4.14039e-06
ENSG00000011009.10	LYPLA2	ENST00000374514.7	NA	167.836	0.343642	0.290981	1.18098	0.23761	0.99999	notsig	4.14039e-06
ENSG00000011021.21	CLCN6	ENST00000376496.4	NM_001286	477.312	-0.0149674	0.233229	-0.0641746	0.948831	0.99999	notsig	4.14039e-06
ENSG00000011028.13	MRC2	ENST00000303375.9	NA	107.52	-0.305352	0.387644	-0.787713	0.430864	0.99999	notsig	4.14039e-06
ENSG00000011052.21	NME1-NME2	ENST00000555572.1	NA	1922.8	0.0763759	0.165074	0.462676	0.643596	0.99999	notsig	4.14039e-06
ENSG00000011105.11	TSPAN9	ENST00000407263.1	NM_006675	102.428	0.00796707	0.395926	0.0201226	0.983946	0.99999	notsig	4.14039e-06
ENSG00000011114.14	BTBD7	ENST00000334746.9	NM_001002860	961.576	0.00828275	0.158306	0.0523212	0.958273	0.99999	notsig	4.14039e-06
ENSG00000011132.11	APBA3	ENST00000316757.3	NA	106.734	-0.0656959	0.366405	-0.179299	0.857703	0.99999	notsig	4.14039e-06
ENSG00000011143.16	MKS1	ENST00000393119.6	NM_017777	80.0223	-0.503573	0.403481	-1.24807	0.212004	0.99999	notsig	4.14039e-06
ENSG00000011198.7	ABHD5	ENST00000458276.6	NM_016006	252.66	-0.0324805	0.245319	-0.132401	0.894667	0.99999	notsig	4.14039e-06
ENSG00000011243.17	AKAP8L	ENST00000397410.9	NM_014371	252.661	-0.245258	0.276878	-0.885801	0.375725	0.99999	notsig	4.14039e-06
ENSG00000011258.15	MBTD1	ENST00000586178.5	NA	543.301	-0.081112	0.18806	-0.431309	0.666244	0.99999	notsig	4.14039e-06
ENSG00000011260.13	UTP18	ENST00000225298.11	NM_016001	299.208	-0.0182952	0.239092	-0.0765193	0.939006	0.99999	notsig	4.14039e-06
ENSG00000011275.18	RNF216	ENST00000389902.7	NM_207111	799.458	0.0323244	0.196326	0.164647	0.869222	0.99999	notsig	4.14039e-06
ENSG00000011295.15	TTC19	ENST00000261647.9	NM_017775	575.193	0.1357	0.204747	0.662768	0.507479	0.99999	notsig	4.14039e-06
ENSG00000011304.18	PTBP1	ENST00000635647.1	NM_002819	3610.27	-0.118637	0.133023	-0.891855	0.37247	0.99999	notsig	4.14039e-06
ENSG00000011347.9	SYT7	ENST00000539008.5	NM_004200	141.985	-0.00571937	0.319606	-0.0178951	0.985723	0.99999	notsig	4.14039e-06
ENSG00000011376.9	LARS2	ENST00000415258.5	NM_015340	287.422	-0.0386266	0.236192	-0.163539	0.870094	0.99999	notsig	4.14039e-06
ENSG00000011405.13	PIK3C2A	ENST00000265970.11	NM_002645	3588.35	0.0469239	0.124623	0.376527	0.706525	0.99999	notsig	4.14039e-06
ENSG00000011422.11	PLAUR	ENST00000340093.7	NM_002659	199.734	-0.189594	0.279527	-0.678268	0.497602	0.99999	notsig	4.14039e-06
ENSG00000011426.10	ANLN	ENST00000265748.6	NM_018685	3343.31	0.0946864	0.12397	0.763785	0.444995	0.99999	notsig	4.14039e-06
ENSG00000011451.17	WIZ	ENST00000599910.6	NM_021241	588.327	0.138837	0.19712	0.704329	0.481228	0.99999	notsig	4.14039e-06
ENSG00000011454.16	RABGAP1	ENST00000373647.8	NM_012197	1169.11	-0.00601535	0.15753	-0.0381854	0.96954	0.99999	notsig	4.14039e-06
ENSG00000011478.11	QPCTL	ENST00000012049.9	NM_017659	158.124	-0.117862	0.29701	-0.396828	0.691495	0.99999	notsig	4.14039e-06
ENSG00000011485.14	PPP5C	ENST00000012443.8	NM_006247	328.294	0.0610712	0.231274	0.264064	0.791731	0.99999	notsig	4.14039e-06
ENSG00000011523.13	CEP68	ENST00000377990.6	NM_015147	427.817	-0.133451	0.20961	-0.636664	0.524344	0.99999	notsig	4.14039e-06
ENSG00000011566.14	MAP4K3	ENST00000263881.7	NM_003618	760.993	0.10274	0.191501	0.536496	0.591616	0.99999	notsig	4.14039e-06
ENSG00000011638.10	TMEM159	ENST00000451578.6	NM_020422	112.75	0.0828313	0.361369	0.229215	0.818701	0.99999	notsig	4.14039e-06
ENSG00000011677.12	GABRA3	ENST00000370314.8	NM_000808	131.556	-0.119432	0.348168	-0.343031	0.731575	0.99999	notsig	4.14039e-06
ENSG00000012048.20	BRCA1	ENST00000471181.6	NM_007294	1130.4	-0.00273514	0.18409	-0.0148576	0.988146	0.99999	notsig	4.14039e-06
ENSG00000012061.15	ERCC1	ENST00000013807.9	NA	405.552	-0.00458307	0.203445	-0.0225274	0.982027	0.99999	notsig	4.14039e-06
ENSG00000012171.18	SEMA3B	ENST00000611067.4	NM_001005914	368.545	-0.206761	0.241745	-0.855285	0.392393	0.99999	notsig	4.14039e-06
ENSG00000012174.11	MBTPS2	ENST00000379484.9	NA	2486.96	-0.0847864	0.127509	-0.664946	0.506085	0.99999	notsig	4.14039e-06
ENSG00000012211.12	PRICKLE3	ENST00000599218.5	NM_006150	260.348	0.120136	0.251562	0.477558	0.632965	0.99999	notsig	4.14039e-06
ENSG00000012232.8	EXTL3	ENST00000220562.8	NM_001440	444.356	-0.199899	0.216196	-0.924623	0.355162	0.99999	notsig	4.14039e-06
ENSG00000012660.13	ELOVL5	ENST00000370918.8	NM_021814	2527.7	-0.0789872	0.136336	-0.579358	0.562348	0.99999	notsig	4.14039e-06
ENSG00000012822.15	CALCOCO1	ENST00000550804.5	NM_020898	372.578	0.22418	0.250533	0.894813	0.370887	0.99999	notsig	4.14039e-06
ENSG00000012963.14	UBR7	ENST00000013070.10	NA	814.813	-0.0300642	0.164059	-0.183253	0.8546	0.99999	notsig	4.14039e-06
ENSG00000012983.11	MAP4K5	ENST00000013125.8	NM_006575	1413.2	0.128376	0.141043	0.910192	0.362721	0.99999	notsig	4.14039e-06
ENSG00000013275.7	PSMC4	ENST00000157812.6	NM_006503	353.535	0.117167	0.245223	0.477797	0.632795	0.99999	notsig	4.14039e-06
ENSG00000013288.8	MAN2B2	ENST00000285599.7	NM_015274	160.336	0.152583	0.343161	0.44464	0.65658	0.99999	notsig	4.14039e-06
ENSG00000013306.15	SLC25A39	ENST00000377095.9	NM_016016	1671.2	-0.0926526	0.166974	-0.554891	0.578969	0.99999	notsig	4.14039e-06
ENSG00000013364.18	MVP	ENST00000395353.5	NM_005115	74.272	0.0710614	0.42241	0.168228	0.866404	0.99999	notsig	4.14039e-06
ENSG00000013374.15	NUB1	ENST00000568733.5	NM_016118	391.423	0.081256	0.243392	0.333849	0.738493	0.99999	notsig	4.14039e-06
ENSG00000013375.15	PGM3	ENST00000506587.5	NM_015599	486.493	0.0327133	0.196146	0.16678	0.867543	0.99999	notsig	4.14039e-06
ENSG00000013392.7	RWDD2A	ENST00000369724.4	NM_033411	53.4048	0.10039	0.490869	0.204516	0.83795	0.99999	notsig	4.14039e-06
ENSG00000013441.15	CLK1	ENST00000434813.3	NA	443.231	-0.101689	0.199569	-0.509543	0.610372	0.99999	notsig	4.14039e-06
ENSG00000013503.9	POLR3B	ENST00000228347.8	NM_018082	355.533	-0.119001	0.229094	-0.519444	0.603451	0.99999	notsig	4.14039e-06
ENSG00000013523.9	ANGEL1	ENST00000251089.6	NM_015305	638.251	-0.16576	0.180647	-0.917594	0.358832	0.99999	notsig	4.14039e-06
ENSG00000013561.17	RNF14	ENST00000394520.6	NM_004290	341.939	-0.118398	0.221331	-0.534936	0.592694	0.99999	notsig	4.14039e-06
ENSG00000013563.13	DNASE1L1	ENST00000369809.5	NA	192.441	-0.406912	0.280196	-1.45224	0.146435	0.99999	notsig	4.14039e-06
ENSG00000013573.16	DDX11	ENST00000545668.5	NM_030653	616.008	-0.287988	0.237671	-1.21171	0.225623	0.99999	notsig	4.14039e-06
ENSG00000013583.8	HEBP1	ENST00000014930.8	NA	301.613	-0.0887261	0.235577	-0.376633	0.706446	0.99999	notsig	4.14039e-06
ENSG00000013588.6	GPRC5A	ENST00000014914.5	NM_003979	6557.21	-0.180657	0.156769	-1.15238	0.249166	0.99999	notsig	4.14039e-06
ENSG00000013619.13	MAMLD1	ENST00000432680.6	NM_005491	681.042	-0.202401	0.205224	-0.986242	0.324014	0.99999	notsig	4.14039e-06
ENSG00000013810.18	TACC3	ENST00000313288.8	NA	508.95	0.0874233	0.195288	0.447662	0.654397	0.99999	notsig	4.14039e-06
ENSG00000014123.9	UFL1	ENST00000369278.4	NM_015323	473.829	-0.318145	0.203669	-1.56207	0.118271	0.99999	notsig	4.14039e-06
ENSG00000014138.8	POLA2	ENST00000265465.7	NM_002689	656.163	-0.079278	0.177784	-0.445923	0.655653	0.99999	notsig	4.14039e-06
ENSG00000014164.6	ZC3H3	ENST00000262577.5	NM_015117	279.655	-0.280641	0.24734	-1.13464	0.256527	0.99999	notsig	4.14039e-06
ENSG00000014216.15	CAPN1	ENST00000527323.5	NA	625.232	-0.0429524	0.194294	-0.22107	0.825038	0.99999	notsig	4.14039e-06
ENSG00000014257.15	ACPP	ENST00000351273.11	NM_001099	103.418	-0.416562	0.355507	-1.17174	0.241302	0.99999	notsig	4.14039e-06
ENSG00000014641.17	MDH1	ENST00000539945.5	NM_001316374	773.394	-0.063766	0.198213	-0.321705	0.747676	0.99999	notsig	4.14039e-06
ENSG00000014824.13	SLC30A9	ENST00000264451.11	NA	927.434	0.0351663	0.168481	0.208725	0.834663	0.99999	notsig	4.14039e-06
ENSG00000014914.19	MTMR11	ENST00000439741.2	NM_181873	112.62	-0.511037	0.360805	-1.41638	0.156665	0.99999	notsig	4.14039e-06
ENSG00000014919.12	COX15	ENST00000016171.5	NM_078470	658.519	0.163913	0.178421	0.918685	0.35826	0.99999	notsig	4.14039e-06
ENSG00000015133.18	CCDC88C	ENST00000389857.10	NA	297.265	0.0647731	0.245353	0.264	0.79178	0.99999	notsig	4.14039e-06
ENSG00000015153.14	YAF2	ENST00000327791.8	NA	840.957	-0.0128413	0.173076	-0.0741948	0.940855	0.99999	notsig	4.14039e-06
ENSG00000015171.18	ZMYND11	ENST00000397962.7	NM_006624	561.731	0.139724	0.187946	0.743424	0.457225	0.99999	notsig	4.14039e-06
ENSG00000015475.18	BID	ENST00000317361.11	NM_197966	685.658	0.202623	0.216237	0.93704	0.348738	0.99999	notsig	4.14039e-06
ENSG00000015479.17	NA	NA	NA	3990.17	-0.0371094	0.147663	-0.251311	0.801573	0.99999	notsig	4.14039e-06
ENSG00000015532.9	XYLT2	ENST00000017003.6	NM_022167	173.179	-0.394784	0.29919	-1.31951	0.186999	0.99999	notsig	4.14039e-06
ENSG00000015676.17	NUDCD3	ENST00000355451.7	NM_015332	495.168	0.0179088	0.214368	0.0835423	0.93342	0.99999	notsig	4.14039e-06
ENSG00000016391.10	CHDH	ENST00000315251.10	NM_018397	215.734	-0.309378	0.275172	-1.12431	0.260883	0.99999	notsig	4.14039e-06
ENSG00000016864.17	GLT8D1	ENST00000266014.9	NM_152932	301.958	-0.017485	0.240174	-0.0728015	0.941964	0.99999	notsig	4.14039e-06
ENSG00000017260.19	ATP2C1	ENST00000507488.6	NM_001001486	2298.68	-0.0625367	0.131794	-0.474501	0.635142	0.99999	notsig	4.14039e-06
ENSG00000017797.11	RALBP1	ENST00000019317.8	NM_006788	706.568	0.0564764	0.172896	0.32665	0.743933	0.99999	notsig	4.14039e-06
ENSG00000018189.12	RUFY3	ENST00000381006.7	NM_014961	480.947	-0.111659	0.2259	-0.494285	0.621105	0.99999	notsig	4.14039e-06
ENSG00000018408.14	WWTR1	ENST00000465804.5	NM_015472	1641.91	0.095721	0.139259	0.687362	0.491855	0.99999	notsig	4.14039e-06
ENSG00000018510.13	AGPS	ENST00000264167.8	NA	1587.85	-0.0157943	0.151124	-0.104513	0.916763	0.99999	notsig	4.14039e-06
ENSG00000018610.13	CXorf56	ENST00000536133.2	NM_022101	76.5521	0.60137	0.432763	1.38961	0.164648	0.99999	notsig	4.14039e-06
ENSG00000018699.11	TTC27	ENST00000317907.8	NM_017735	426.015	-0.0594725	0.210613	-0.282378	0.777653	0.99999	notsig	4.14039e-06
ENSG00000019144.17	PHLDB1	ENST00000361417.6	NM_015157	116.509	-0.182275	0.358164	-0.508915	0.610812	0.99999	notsig	4.14039e-06
ENSG00000019485.12	PRDM11	ENST00000622142.4	NM_020229	155.466	-0.0152367	0.299879	-0.0508094	0.959477	0.99999	notsig	4.14039e-06
ENSG00000019549.8	SNAI2	ENST00000396822.5	NM_003068	141.496	0.258084	0.354927	0.727146	0.467137	0.99999	notsig	4.14039e-06
ENSG00000019995.6	ZRANB1	ENST00000359653.4	NM_017580	1081.42	-0.239198	0.151968	-1.574	0.115486	0.99999	notsig	4.14039e-06
ENSG00000020129.15	NCDN	ENST00000373243.6	NM_014284	270.904	-0.118871	0.256053	-0.464243	0.642474	0.99999	notsig	4.14039e-06
ENSG00000020181.17	ADGRA2	ENST00000412232.2	NA	189.346	-0.0840489	0.284266	-0.29567	0.767482	0.99999	notsig	4.14039e-06
ENSG00000020256.19	ZFP64	ENST00000216923.4	NM_018197	339.077	-0.00109926	0.216971	-0.00506639	0.995958	0.99999	notsig	4.14039e-06
ENSG00000020426.10	MNAT1	ENST00000261245.8	NM_002431	219.486	0.105854	0.261252	0.40518	0.685345	0.99999	notsig	4.14039e-06
ENSG00000020577.13	SAMD4A	ENST00000392067.7	NM_015589	386.982	0.0412304	0.222606	0.185217	0.853059	0.99999	notsig	4.14039e-06
ENSG00000020633.18	RUNX3	ENST00000399916.5	NM_004350	109.672	0.227456	0.363893	0.625063	0.53193	0.99999	notsig	4.14039e-06
ENSG00000020922.12	MRE11A	ENST00000407439.7	NM_005591	1426.72	-0.0672215	0.151457	-0.443833	0.657163	0.99999	notsig	4.14039e-06
ENSG00000021355.12	SERPINB1	ENST00000380739.5	NA	995.633	-0.0769828	0.165957	-0.463873	0.642739	0.99999	notsig	4.14039e-06
ENSG00000021574.11	SPAST	ENST00000615843.4	NM_199436	493.719	0.165947	0.194455	0.853397	0.393439	0.99999	notsig	4.14039e-06
ENSG00000021762.19	OSBPL5	ENST00000263650.11	NA	315.334	-0.160109	0.2311	-0.692813	0.488427	0.99999	notsig	4.14039e-06
ENSG00000021776.10	AQR	ENST00000156471.9	NM_014691	2128.47	0.00387946	0.14775	0.0262568	0.979052	0.99999	notsig	4.14039e-06
ENSG00000021826.14	CPS1	ENST00000430249.6	NM_001122633	15564.2	-0.215937	0.154642	-1.39636	0.162605	0.99999	notsig	4.14039e-06
ENSG00000022267.16	FHL1	ENST00000394155.6	NM_001449	3795.67	0.0162294	0.169711	0.0956297	0.923815	0.99999	notsig	4.14039e-06
ENSG00000022277.12	RTFDC1	ENST00000023939.8	NM_016407	317.322	0.0661617	0.273466	0.241938	0.808828	0.99999	notsig	4.14039e-06
ENSG00000022567.9	SLC45A4	ENST00000517878.5	XM_050325	372.765	-0.231452	0.249049	-0.929341	0.352712	0.99999	notsig	4.14039e-06
ENSG00000022840.15	RNF10	ENST00000413266.6	NA	1273.38	0.0409983	0.148495	0.276093	0.782477	0.99999	notsig	4.14039e-06
ENSG00000022976.15	ZNF839	ENST00000442396.6	NM_018335	131.354	0.137877	0.339688	0.405894	0.68482	0.99999	notsig	4.14039e-06
ENSG00000023041.11	ZDHHC6	ENST00000369405.7	NM_022494	687.213	-0.0197498	0.175611	-0.112463	0.910456	0.99999	notsig	4.14039e-06
ENSG00000023171.15	GRAMD1B	ENST00000635736.1	NA	626.947	0.00699926	0.230368	0.0303829	0.975762	0.99999	notsig	4.14039e-06
ENSG00000023191.16	RNH1	ENST00000534797.5	NM_203389	204.01	-0.183316	0.271541	-0.675095	0.499615	0.99999	notsig	4.14039e-06
ENSG00000023228.13	NDUFS1	ENST00000455934.6	NM_005006	2913.17	0.0394195	0.125761	0.313449	0.75394	0.99999	notsig	4.14039e-06
ENSG00000023287.12	RB1CC1	ENST00000025008.9	NA	1512.05	0.107395	0.138894	0.773216	0.439394	0.99999	notsig	4.14039e-06
ENSG00000023318.7	ERP44	ENST00000262455.6	XM_088476	445.283	-0.385699	0.244195	-1.57947	0.114228	0.99999	notsig	4.14039e-06
ENSG00000023330.14	ALAS1	ENST00000394965.6	NA	578.909	0.184089	0.193563	0.951054	0.341577	0.99999	notsig	4.14039e-06
ENSG00000023445.13	BIRC3	ENST00000263464.7	NA	175.634	-0.0601372	0.294501	-0.2042	0.838197	0.99999	notsig	4.14039e-06
ENSG00000023516.8	AKAP11	ENST00000025301.3	NM_016248	1411.6	0.075963	0.143162	0.530609	0.59569	0.99999	notsig	4.14039e-06
ENSG00000023572.8	GLRX2	ENST00000367440.3	NM_016066	139.007	0.189522	0.3571	0.530727	0.595608	0.99999	notsig	4.14039e-06
ENSG00000023608.4	SNAPC1	ENST00000216294.4	NM_003082	214.967	0.319256	0.260835	1.22398	0.220961	0.99999	notsig	4.14039e-06
ENSG00000023697.12	DERA	ENST00000428559.6	NM_015954	606.105	0.242249	0.209626	1.15563	0.247834	0.99999	notsig	4.14039e-06
ENSG00000023734.10	STRAP	ENST00000025399.10	NM_007178	1234.11	0.115751	0.168745	0.685953	0.492743	0.99999	notsig	4.14039e-06
ENSG00000023902.13	PLEKHO1	ENST00000369124.4	NM_016274	77.0722	0.0465029	0.41512	0.112023	0.910805	0.99999	notsig	4.14039e-06
ENSG00000023909.9	GCLM	ENST00000370238.7	NM_002061	664.63	0.159033	0.216212	0.735544	0.462008	0.99999	notsig	4.14039e-06
ENSG00000024048.10	UBR2	ENST00000372899.5	NM_015255	1314.04	0.0500126	0.169947	0.294283	0.768542	0.99999	notsig	4.14039e-06
ENSG00000024422.11	EHD2	ENST00000263277.7	NA	682.37	0.0274815	0.190751	0.14407	0.885445	0.99999	notsig	4.14039e-06
ENSG00000024526.16	DEPDC1	ENST00000456315.6	NM_017779	2067.04	0.200641	0.135131	1.48478	0.137601	0.99999	notsig	4.14039e-06
ENSG00000024862.17	CCDC28A	ENST00000611852.4	NM_015439	97.9927	0.237137	0.365862	0.648158	0.516883	0.99999	notsig	4.14039e-06
ENSG00000025039.14	RRAGD	ENST00000369415.8	NM_021244	205.118	-0.542466	0.28358	-1.91292	0.0557581	0.99999	notsig	4.14039e-06
ENSG00000025156.12	HSF2	ENST00000368455.8	NM_004506	317.327	0.304175	0.245275	1.24014	0.214925	0.99999	notsig	4.14039e-06
ENSG00000025293.16	PHF20	ENST00000374012.7	NM_016436	846.157	-0.0015463	0.168605	-0.00917112	0.992683	0.99999	notsig	4.14039e-06
ENSG00000025434.18	NR1H3	ENST00000481889.6	NA	272.491	-0.040621	0.25276	-0.16071	0.872322	0.99999	notsig	4.14039e-06
ENSG00000025770.18	NCAPH2	ENST00000299821.15	NM_152299	101.461	-0.434894	0.382838	-1.13597	0.255968	0.99999	notsig	4.14039e-06
ENSG00000025772.7	TOMM34	ENST00000372813.3	NM_006809	423.097	0.0770071	0.243151	0.316705	0.751468	0.99999	notsig	4.14039e-06
ENSG00000025796.13	SEC63	ENST00000369002.8	NM_007214	1224.5	0.0282742	0.157348	0.179693	0.857394	0.99999	notsig	4.14039e-06
ENSG00000025800.13	KPNA6	ENST00000373625.7	NM_012316	2981.53	-0.106152	0.133141	-0.797288	0.425284	0.99999	notsig	4.14039e-06
ENSG00000026025.14	VIM	ENST00000544301.5	NM_003380	3638.14	0.0315639	0.12489	0.252734	0.800474	0.99999	notsig	4.14039e-06
ENSG00000026036.21	RTEL1-TNFRSF6B	ENST00000482936.5	NA	171.644	0.0284383	0.334076	0.0851254	0.932162	0.99999	notsig	4.14039e-06
ENSG00000026103.20	FAS	ENST00000355740.6	NA	227.894	0.0251526	0.255732	0.0983552	0.92165	0.99999	notsig	4.14039e-06
ENSG00000026297.15	RNASET2	ENST00000620173.4	NM_003730	152.464	0.247286	0.311111	0.794848	0.426702	0.99999	notsig	4.14039e-06
ENSG00000026508.16	CD44	ENST00000428726.6	NM_000610	1120.72	-0.170051	0.168258	-1.01065	0.312182	0.99999	notsig	4.14039e-06
ENSG00000026652.13	AGPAT4	ENST00000320285.8	NM_020133	301.152	0.0322557	0.262992	0.122649	0.902385	0.99999	notsig	4.14039e-06
ENSG00000026950.16	BTN3A1	ENST00000289361.10	NA	211.264	0.417783	0.273388	1.52817	0.126471	0.99999	notsig	4.14039e-06
ENSG00000027001.9	MIPEP	ENST00000382172.3	NA	128.304	0.134009	0.343101	0.390582	0.696106	0.99999	notsig	4.14039e-06
ENSG00000027075.13	PRKCH	ENST00000332981.9	NM_006255	58.9978	-0.200172	0.476693	-0.419919	0.674545	0.99999	notsig	4.14039e-06
ENSG00000027697.13	IFNGR1	ENST00000367739.8	NA	226.595	-0.0928918	0.281035	-0.330535	0.740996	0.99999	notsig	4.14039e-06
ENSG00000027847.13	B4GALT7	ENST00000029410.9	NM_007255	43.244	-0.0233913	0.537104	-0.0435508	0.965262	0.99999	notsig	4.14039e-06
ENSG00000027869.11	SH2D2A	ENST00000392306.2	NM_003975	77.0885	0.337648	0.423969	0.796397	0.425801	0.99999	notsig	4.14039e-06
ENSG00000028116.16	VRK2	ENST00000435505.6	NM_006296	499.466	0.0980869	0.199922	0.490626	0.623691	0.99999	notsig	4.14039e-06
ENSG00000028137.17	TNFRSF1B	ENST00000376259.6	NM_001066	75.8424	-0.12235	0.446485	-0.274029	0.784062	0.99999	notsig	4.14039e-06
ENSG00000028203.17	VEZT	ENST00000436874.5	NM_017599	1252.56	-0.0976801	0.154189	-0.633507	0.526402	0.99999	notsig	4.14039e-06
ENSG00000028310.17	BRD9	ENST00000467963.5	NM_023924	829.94	-0.111028	0.185437	-0.598738	0.549348	0.99999	notsig	4.14039e-06
ENSG00000028528.14	SNX1	ENST00000261889.9	NM_003099	807.354	0.0642479	0.1636	0.392714	0.694531	0.99999	notsig	4.14039e-06
ENSG00000028839.9	TBPL1	ENST00000237264.8	NA	229.592	0.140643	0.252754	0.556444	0.577907	0.99999	notsig	4.14039e-06
ENSG00000029153.14	ARNTL2	ENST00000266503.9	NM_020183	922.074	0.0500364	0.164563	0.304057	0.761084	0.99999	notsig	4.14039e-06
ENSG00000029363.15	BCLAF1	ENST00000531224.5	NM_014739	2546.74	-0.0421462	0.148197	-0.284394	0.776109	0.99999	notsig	4.14039e-06
ENSG00000029364.11	SLC39A9	ENST00000336643.9	NA	1458.57	-0.0124721	0.146821	-0.0849476	0.932303	0.99999	notsig	4.14039e-06
ENSG00000029639.10	TFB1M	ENST00000367166.4	NA	159.276	-0.200806	0.307935	-0.652105	0.514333	0.99999	notsig	4.14039e-06
ENSG00000029725.16	RABEP1	ENST00000537505.5	NA	768.913	-0.152869	0.16887	-0.90525	0.365333	0.99999	notsig	4.14039e-06
ENSG00000029993.14	HMGB3	ENST00000325307.11	NM_005342	907.177	0.14136	0.171879	0.822441	0.410826	0.99999	notsig	4.14039e-06
ENSG00000030066.13	NUP160	ENST00000378460.6	NM_015231	3418.49	-0.136715	0.130131	-1.0506	0.293442	0.99999	notsig	4.14039e-06
ENSG00000030110.12	BAK1	ENST00000374467.3	NM_001188	78.6484	0.27471	0.408244	0.672905	0.501008	0.99999	notsig	4.14039e-06
ENSG00000030419.16	IKZF2	ENST00000342002.6	NM_016260	71.4279	0.0824877	0.453551	0.181871	0.855684	0.99999	notsig	4.14039e-06
ENSG00000030582.16	GRN	ENST00000053867.7	NA	1295.06	-0.398016	0.181896	-2.18816	0.0286582	0.99999	notsig	4.14039e-06
ENSG00000031003.10	FAM13B	ENST00000033079.7	NA	911.059	0.223416	0.169877	1.31517	0.188453	0.99999	notsig	4.14039e-06
ENSG00000031691.6	CENPQ	ENST00000335783.3	NM_018132	316.64	0.17158	0.223141	0.768933	0.441933	0.99999	notsig	4.14039e-06
ENSG00000031698.12	SARS	ENST00000369923.4	NM_006513	1010.38	-0.22034	0.160693	-1.37119	0.170317	0.99999	notsig	4.14039e-06
ENSG00000031823.14	RANBP3	ENST00000340578.10	NA	377.433	-0.0128545	0.221115	-0.0581348	0.953641	0.99999	notsig	4.14039e-06
ENSG00000032219.18	ARID4A	ENST00000355431.7	NM_023001	289.71	0.355422	0.247504	1.43603	0.150995	0.99999	notsig	4.14039e-06
ENSG00000032389.12	TSSC1	ENST00000398659.8	NM_003310	214.877	0.0180926	0.267903	0.067534	0.946157	0.99999	notsig	4.14039e-06
ENSG00000032444.15	PNPLA6	ENST00000414982.7	NA	432.948	-0.21572	0.203187	-1.06168	0.28838	0.99999	notsig	4.14039e-06
ENSG00000032742.17	IFT88	ENST00000319980.10	NM_006531	88.394	0.0326869	0.391567	0.0834771	0.933472	0.99999	notsig	4.14039e-06
ENSG00000033011.11	ALG1	ENST00000262374.9	NM_019109	244.471	-0.0782603	0.249996	-0.313046	0.754245	0.99999	notsig	4.14039e-06
ENSG00000033030.13	ZCCHC8	ENST00000633063.1	NA	904.237	-0.117348	0.193627	-0.606053	0.54448	0.99999	notsig	4.14039e-06
ENSG00000033050.7	ABCF2	ENST00000222388.6	NM_005692	475.991	-0.133443	0.204576	-0.652293	0.514212	0.99999	notsig	4.14039e-06
ENSG00000033100.15	CHPF2	ENST00000035307.6	NM_019015	542.072	-0.113057	0.204973	-0.551569	0.581244	0.99999	notsig	4.14039e-06
ENSG00000033170.16	FUT8	ENST00000360689.9	NM_004480	337.726	0.146533	0.217491	0.67374	0.500477	0.99999	notsig	4.14039e-06
ENSG00000033178.12	UBA6	ENST00000322244.9	NM_018227	1574.95	-0.0669208	0.149695	-0.447048	0.65484	0.99999	notsig	4.14039e-06
ENSG00000033327.12	GAB2	ENST00000361507.4	NM_080491	133.415	0.189569	0.365556	0.518576	0.604057	0.99999	notsig	4.14039e-06
ENSG00000033627.15	ATP6V0A1	ENST00000264649.10	NM_001130020	416.848	-0.149021	0.215651	-0.69103	0.489547	0.99999	notsig	4.14039e-06
ENSG00000033800.13	PIAS1	ENST00000545237.1	NA	1680.36	0.0630402	0.137605	0.458123	0.646864	0.99999	notsig	4.14039e-06
ENSG00000033867.16	SLC4A7	ENST00000454389.5	NM_003615	2566.27	-0.132943	0.14225	-0.934574	0.350008	0.99999	notsig	4.14039e-06
ENSG00000034152.18	MAP2K3	ENST00000342679.8	NM_145109	382.43	-0.0618527	0.216917	-0.285144	0.775533	0.99999	notsig	4.14039e-06
ENSG00000034510.5	TMSB10	ENST00000233143.5	NM_021103	1949.1	0.143137	0.161315	0.887315	0.374909	0.99999	notsig	4.14039e-06
ENSG00000034533.11	ASTE1	ENST00000514044.5	NM_014065	89.3958	-0.112685	0.449367	-0.250764	0.801996	0.99999	notsig	4.14039e-06
ENSG00000034677.12	RNF19A	ENST00000519449.5	NA	1544.59	-0.10874	0.149854	-0.725643	0.468058	0.99999	notsig	4.14039e-06
ENSG00000034693.14	PEX3	ENST00000367591.4	NA	132.688	0.364617	0.34104	1.06913	0.285009	0.99999	notsig	4.14039e-06
ENSG00000034713.7	GABARAPL2	ENST00000037243.6	NM_007285	696.848	0.0198444	0.229105	0.0866173	0.930976	0.99999	notsig	4.14039e-06
ENSG00000035115.21	SH3YL1	ENST00000405430.5	NM_015677	104.801	-0.206584	0.372297	-0.55489	0.57897	0.99999	notsig	4.14039e-06
ENSG00000035141.7	FAM136A	ENST00000430566.5	NM_032822	671.529	0.304629	0.18522	1.64468	0.100035	0.99999	notsig	4.14039e-06
ENSG00000035403.16	VCL	ENST00000211998.8	NM_003373, NM_014000	4544.33	-0.128142	0.14067	-0.910939	0.362327	0.99999	notsig	4.14039e-06
ENSG00000035499.12	DEPDC1B	ENST00000265036.9	NM_018369	387.045	-0.0883424	0.227501	-0.388317	0.697782	0.99999	notsig	4.14039e-06
ENSG00000035664.11	DAPK2	ENST00000612884.4	NM_014326	44.8794	0.0555548	0.573699	0.096836	0.922857	0.99999	notsig	4.14039e-06
ENSG00000035681.7	NSMAF	ENST00000427130.6	NM_003580	724.411	0.0228438	0.170107	0.134291	0.893173	0.99999	notsig	4.14039e-06
ENSG00000035687.9	ADSS	ENST00000366535.3	NM_001126	1108.71	0.0487043	0.161301	0.301947	0.762693	0.99999	notsig	4.14039e-06
ENSG00000035862.12	TIMP2	ENST00000262768.11	NM_003255	2978.96	-0.10198	0.125691	-0.81136	0.417159	0.99999	notsig	4.14039e-06
ENSG00000035928.14	RFC1	ENST00000381897.5	NM_002913	1046	0.272566	0.17184	1.58616	0.112703	0.99999	notsig	4.14039e-06
ENSG00000036054.12	TBC1D23	ENST00000394144.8	NM_018309	442.655	-0.0624129	0.220448	-0.283118	0.777086	0.99999	notsig	4.14039e-06
ENSG00000036257.12	CUL3	ENST00000264414.8	NA	816.719	0.0707987	0.167989	0.421449	0.673427	0.99999	notsig	4.14039e-06
ENSG00000036549.12	ZZZ3	ENST00000370801.7	NM_015534	1050.87	0.0335691	0.155194	0.216305	0.82875	0.99999	notsig	4.14039e-06
ENSG00000036672.15	USP2	ENST00000260187.6	NA	98.8153	0.178432	0.386696	0.461425	0.644493	0.99999	notsig	4.14039e-06
ENSG00000037042.8	TUBG2	ENST00000251412.7	NM_016437	241.442	0.0389599	0.262856	0.148218	0.882171	0.99999	notsig	4.14039e-06
ENSG00000037241.7	RPL26L1	ENST00000521476.5	NM_016093	231.932	0.0990319	0.311596	0.317821	0.750621	0.99999	notsig	4.14039e-06
ENSG00000037474.14	NSUN2	ENST00000264670.10	NM_017755	1611.91	-0.103906	0.142142	-0.731003	0.464777	0.99999	notsig	4.14039e-06
ENSG00000037637.10	FBXO42	ENST00000375592.7	NA	584.227	-0.153111	0.184508	-0.829834	0.406633	0.99999	notsig	4.14039e-06
ENSG00000037749.11	MFAP3	ENST00000322602.9	NM_005927	414.431	0.109788	0.223533	0.49115	0.62332	0.99999	notsig	4.14039e-06
ENSG00000037757.13	MRI1	ENST00000040663.7	NA	996.105	0.029622	0.188976	0.15675	0.875442	0.99999	notsig	4.14039e-06
ENSG00000037897.16	METTL1	ENST00000324871.11	NM_005371	164.35	-0.0646872	0.289175	-0.223695	0.822994	0.99999	notsig	4.14039e-06
ENSG00000037965.5	HOXC8	ENST00000040584.5	NA	109.188	0.0813569	0.459341	0.177117	0.859417	0.99999	notsig	4.14039e-06
ENSG00000038002.8	AGA	ENST00000264595.6	NM_000027	84.5353	-0.377575	0.442656	-0.852977	0.393672	0.99999	notsig	4.14039e-06
ENSG00000038210.12	PI4K2B	ENST00000264864.7	NM_018323	314.447	0.260666	0.224748	1.15982	0.246124	0.99999	notsig	4.14039e-06
ENSG00000038219.12	BOD1L1	ENST00000040738.9	NM_148894	850.238	-0.136165	0.191512	-0.710999	0.477085	0.99999	notsig	4.14039e-06
ENSG00000038274.16	MAT2B	ENST00000321757.10	NM_013283	739.823	0.141014	0.167986	0.839439	0.401223	0.99999	notsig	4.14039e-06
ENSG00000038295.7	TLL1	ENST00000507499.5	NA	966.438	-0.0911417	0.180894	-0.50384	0.614374	0.99999	notsig	4.14039e-06
ENSG00000038358.14	EDC4	ENST00000358933.9	NM_014329	552.13	-0.109305	0.188206	-0.580775	0.561392	0.99999	notsig	4.14039e-06
ENSG00000038382.17	TRIO	ENST00000344204.8	NM_007118	2620.97	-0.0752689	0.14295	-0.526541	0.598513	0.99999	notsig	4.14039e-06
ENSG00000038532.14	CLEC16A	ENST00000409790.5	NM_015226	505.089	-0.0773017	0.202453	-0.381826	0.702591	0.99999	notsig	4.14039e-06
ENSG00000039123.15	SKIV2L2	ENST00000230640.9	NM_015360	1084.66	-0.00304269	0.1641	-0.0185417	0.985207	0.99999	notsig	4.14039e-06
ENSG00000039319.16	ZFYVE16	ENST00000338008.9	NM_014733	1062.77	0.00813633	0.158718	0.0512627	0.959116	0.99999	notsig	4.14039e-06
ENSG00000039523.18	FAM65A	ENST00000540839.7	NM_024519	688.972	0.083724	0.174932	0.47861	0.632216	0.99999	notsig	4.14039e-06
ENSG00000039560.13	RAI14	ENST00000515799.5	NM_015577	883.162	0.0755853	0.165103	0.457806	0.647092	0.99999	notsig	4.14039e-06
ENSG00000039650.10	PNKP	ENST00000322344.7	NA	116.266	-0.104739	0.363055	-0.288493	0.77297	0.99999	notsig	4.14039e-06
ENSG00000040199.18	PHLPP2	ENST00000567016.1	NM_015020	546.606	-0.115011	0.20549	-0.55969	0.575691	0.99999	notsig	4.14039e-06
ENSG00000040275.16	SPDL1	ENST00000265295.8	NM_017785	493.22	0.139731	0.190027	0.735319	0.462145	0.99999	notsig	4.14039e-06
ENSG00000040341.17	STAU2	ENST00000524300.5	NM_001164380	1124.67	-0.0101753	0.162745	-0.062523	0.950146	0.99999	notsig	4.14039e-06
ENSG00000040487.12	PQLC2	ENST00000375153.7	NM_017765	40.1297	0.0369943	0.591132	0.0625822	0.950099	0.99999	notsig	4.14039e-06
ENSG00000040531.14	CTNS	ENST00000381870.7	NM_004937	146.827	0.0187878	0.32819	0.0572468	0.954349	0.99999	notsig	4.14039e-06
ENSG00000040608.13	RTN4R	ENST00000425986.1	NA	145.18	-0.201582	0.317717	-0.63447	0.525774	0.99999	notsig	4.14039e-06
ENSG00000040633.12	PHF23	ENST00000320316.7	NM_024297	354.335	0.314851	0.222686	1.41388	0.157398	0.99999	notsig	4.14039e-06
ENSG00000040933.15	INPP4A	ENST00000074304.9	NM_001566	660.367	-0.127221	0.189014	-0.673081	0.500896	0.99999	notsig	4.14039e-06
ENSG00000041357.15	PSMA4	ENST00000044462.11	NM_002789	1574.29	0.0655531	0.182512	0.35917	0.719468	0.99999	notsig	4.14039e-06
ENSG00000041802.10	LSG1	ENST00000265245.9	NM_018385	578.491	-0.0510325	0.204831	-0.249145	0.803249	0.99999	notsig	4.14039e-06
ENSG00000041880.14	PARP3	ENST00000398755.7	NM_005485.4	140.941	0.408465	0.328502	1.24342	0.213713	0.99999	notsig	4.14039e-06
ENSG00000041988.15	THAP3	ENST00000054650.8	NM_138350	51.7354	-0.0966143	0.492408	-0.196208	0.844448	0.99999	notsig	4.14039e-06
ENSG00000042062.11	FAM65C	ENST00000327979.6	NA	73.9788	0.0419147	0.434041	0.0965686	0.923069	0.99999	notsig	4.14039e-06
ENSG00000042088.13	TDP1	ENST00000335725.8	NA	434.223	0.0833742	0.201327	0.414123	0.678784	0.99999	notsig	4.14039e-06
ENSG00000042286.14	AIFM2	ENST00000613322.4	NM_032797	148.268	0.349187	0.308019	1.13365	0.256939	0.99999	notsig	4.14039e-06
ENSG00000042317.16	SPATA7	ENST00000393545.8	NA	64.8075	-0.0717165	0.448252	-0.159992	0.872888	0.99999	notsig	4.14039e-06
ENSG00000042429.10	MED17	ENST00000251871.7	NM_004268	554.372	0.0275773	0.197546	0.1396	0.888976	0.99999	notsig	4.14039e-06
ENSG00000042445.13	RETSAT	ENST00000295802.8	NM_017750	369.912	-0.33865	0.230323	-1.47033	0.141473	0.99999	notsig	4.14039e-06
ENSG00000042753.11	AP2S1	ENST00000601498.5	NA	372.641	-0.13511	0.23602	-0.572453	0.567015	0.99999	notsig	4.14039e-06
ENSG00000043093.13	DCUN1D1	ENST00000292782.8	NM_020640	1044.57	0.0293892	0.167615	0.175338	0.860814	0.99999	notsig	4.14039e-06
ENSG00000043143.20	JADE2	ENST00000282605.8	NM_015288	895.555	0.0184265	0.162517	0.113382	0.909727	0.99999	notsig	4.14039e-06
ENSG00000043355.11	ZIC2	ENST00000376335.7	NM_007129	350.291	0.136144	0.23168	0.587635	0.556777	0.99999	notsig	4.14039e-06
ENSG00000043514.15	TRIT1	ENST00000316891.9	NM_017646	348.723	-0.262799	0.232634	-1.12967	0.258615	0.99999	notsig	4.14039e-06
ENSG00000044090.8	CUL7	ENST00000535468.1	NM_014780	373.162	-0.120105	0.21857	-0.549502	0.582661	0.99999	notsig	4.14039e-06
ENSG00000044115.20	CTNNA1	ENST00000302763.11	NA	3551.33	-0.019388	0.132073	-0.146797	0.883292	0.99999	notsig	4.14039e-06
ENSG00000044446.11	PHKA2	ENST00000379942.4	NM_000292	747.303	0.0425049	0.185022	0.229729	0.818302	0.99999	notsig	4.14039e-06
ENSG00000044459.14	CNTLN	ENST00000380647.7	NM_017738	447.471	0.020549	0.200323	0.102579	0.918297	0.99999	notsig	4.14039e-06
ENSG00000044574.7	HSPA5	ENST00000324460.6	NA	2348.31	-0.271106	0.176816	-1.53327	0.125209	0.99999	notsig	4.14039e-06
ENSG00000046604.12	DSG2	ENST00000261590.12	NA	3665	-0.0583866	0.14573	-0.40065	0.688678	0.99999	notsig	4.14039e-06
ENSG00000046647.13	GEMIN8	ENST00000380523.8	NM_017856	144.672	-0.669251	0.319956	-2.0917	0.0364657	0.99999	notsig	4.14039e-06
ENSG00000046651.14	OFD1	ENST00000340096.10	NM_003611	742.692	-0.0180354	0.168589	-0.106979	0.914806	0.99999	notsig	4.14039e-06
ENSG00000047056.14	WDR37	ENST00000358220.5	NM_014023	176.268	-0.152258	0.34466	-0.441763	0.658661	0.99999	notsig	4.14039e-06
ENSG00000047188.15	YTHDC2	ENST00000161863.8	NM_022828	1139.48	-0.111001	0.163189	-0.680199	0.496379	0.99999	notsig	4.14039e-06
ENSG00000047230.14	CTPS2	ENST00000443824.5	NM_019857	742.223	-0.124825	0.170538	-0.731952	0.464198	0.99999	notsig	4.14039e-06
ENSG00000047249.16	ATP6V1H	ENST00000359530.6	NM_015941	371.862	-0.148964	0.219891	-0.677443	0.498125	0.99999	notsig	4.14039e-06
ENSG00000047315.14	POLR2B	ENST00000381227.5	NM_000938	1418.57	0.11432	0.180608	0.632972	0.526752	0.99999	notsig	4.14039e-06
ENSG00000047346.12	FAM214A	ENST00000546305.6	NM_019600	528.389	0.0723742	0.210413	0.343963	0.730874	0.99999	notsig	4.14039e-06
ENSG00000047365.11	ARAP2	ENST00000303965.8	NM_015230	543.71	0.0469607	0.187989	0.249805	0.802738	0.99999	notsig	4.14039e-06
ENSG00000047410.13	TPR	ENST00000367478.8	NM_003292	3860.12	0.0827812	0.129572	0.63888	0.522901	0.99999	notsig	4.14039e-06
ENSG00000047578.12	KIAA0556	ENST00000261588.8	NM_015202	182.7	-0.168206	0.310069	-0.542479	0.587489	0.99999	notsig	4.14039e-06
ENSG00000047579.19	DTNBP1	ENST00000344537.9	NM_032122	67.4437	-0.179846	0.480773	-0.374077	0.708347	0.99999	notsig	4.14039e-06
ENSG00000047597.5	XK	ENST00000378616.3	NM_021083	135.749	-0.164959	0.320334	-0.514961	0.60658	0.99999	notsig	4.14039e-06
ENSG00000047617.14	ANO2	ENST00000546188.5	NA	637.072	-0.222382	0.208787	-1.06511	0.286825	0.99999	notsig	4.14039e-06
ENSG00000047621.11	C12orf4	ENST00000261250.7	NM_020374	378.516	0.107056	0.21855	0.489848	0.624242	0.99999	notsig	4.14039e-06
ENSG00000047634.14	SCML1	ENST00000380041.7	NM_006746	2128.46	0.126745	0.15218	0.832864	0.404922	0.99999	notsig	4.14039e-06
ENSG00000047644.18	WWC3	ENST00000380861.8	NM_015691	451.775	0.0997436	0.21183	0.470865	0.637737	0.99999	notsig	4.14039e-06
ENSG00000047849.21	MAP4	ENST00000426837.6	NM_002375	4875.65	0.0358795	0.137312	0.2613	0.793861	0.99999	notsig	4.14039e-06
ENSG00000047932.13	GOPC	ENST00000368498.6	NM_020399	464.541	0.0850781	0.192199	0.442657	0.658014	0.99999	notsig	4.14039e-06
ENSG00000048028.11	USP28	ENST00000003302.8	NA	641.523	-0.0641354	0.181297	-0.353759	0.72352	0.99999	notsig	4.14039e-06
ENSG00000048052.21	HDAC9	ENST00000441542.6	NA	210.677	-0.103236	0.27108	-0.38083	0.703329	0.99999	notsig	4.14039e-06
ENSG00000048140.17	TSPAN17	ENST00000310032.12	NA	129.225	0.306906	0.336134	0.913048	0.361218	0.99999	notsig	4.14039e-06
ENSG00000048162.20	NOP16	ENST00000619979.4	NM_016391	340.151	0.109307	0.232624	0.469887	0.638435	0.99999	notsig	4.14039e-06
ENSG00000048342.15	CC2D2A	ENST00000424120.5	NM_001080522	152.617	-0.00116956	0.309854	-0.00377455	0.996988	0.99999	notsig	4.14039e-06
ENSG00000048392.11	RRM2B	ENST00000522368.5	NA	323.196	0.383769	0.262584	1.46151	0.143876	0.99999	notsig	4.14039e-06
ENSG00000048405.9	ZNF800	ENST00000393313.5	NM_176814	810.352	-0.000720303	0.179689	-0.00400862	0.996802	0.99999	notsig	4.14039e-06
ENSG00000048471.13	SNX29	ENST00000566228.5	NA	201.59	0.0525384	0.271532	0.193489	0.846576	0.99999	notsig	4.14039e-06
ENSG00000048544.5	MRPS10	ENST00000053468.3	NA	423.126	-0.0315658	0.224318	-0.140719	0.888092	0.99999	notsig	4.14039e-06
ENSG00000048649.13	RSF1	ENST00000308488.10	NM_016578	1338.43	-0.0402454	0.154455	-0.260564	0.794429	0.99999	notsig	4.14039e-06
ENSG00000048707.13	VPS13D	ENST00000620676.4	NM_015378	1935.14	-0.0553942	0.180109	-0.30756	0.758417	0.99999	notsig	4.14039e-06
ENSG00000048828.16	FAM120A	ENST00000277165.10	NM_014612	6560.27	0.0911232	0.115182	0.791125	0.428871	0.99999	notsig	4.14039e-06
ENSG00000048991.16	R3HDM1	ENST00000409606.5	NM_015361	1601.55	0.202264	0.148432	1.36267	0.172987	0.99999	notsig	4.14039e-06
ENSG00000049130.13	KITLG	ENST00000228280.9	NM_003994	396.606	0.059398	0.213595	0.278087	0.780946	0.99999	notsig	4.14039e-06
ENSG00000049167.13	ERCC8	ENST00000265038.9	NM_000082	201.225	0.315333	0.268998	1.17225	0.241096	0.99999	notsig	4.14039e-06
ENSG00000049192.14	ADAMTS6	ENST00000381055.7	NM_197941	360.802	0.143821	0.215883	0.666198	0.505284	0.99999	notsig	4.14039e-06
ENSG00000049239.12	H6PD	ENST00000602477.1	NM_004285	1142.44	-0.169311	0.165221	-1.02476	0.305477	0.99999	notsig	4.14039e-06
ENSG00000049245.12	VAMP3	ENST00000054666.10	NM_004781	1269.35	0.245582	0.166131	1.47824	0.139343	0.99999	notsig	4.14039e-06
ENSG00000049246.14	PER3	ENST00000613533.4	NM_016831	32.6883	-0.195273	0.620022	-0.314946	0.752803	0.99999	notsig	4.14039e-06
ENSG00000049323.15	LTBP1	ENST00000404816.6	NM_206943	971.223	0.032228	0.188728	0.170764	0.864409	0.99999	notsig	4.14039e-06
ENSG00000049449.8	RCN1	ENST00000054950.3	NM_002901	1880.69	-0.0108345	0.168638	-0.0642472	0.948773	0.99999	notsig	4.14039e-06
ENSG00000049541.10	RFC2	ENST00000055077.7	NM_181471	404.833	0.0253305	0.214907	0.117867	0.906173	0.99999	notsig	4.14039e-06
ENSG00000049618.22	ARID1B	ENST00000636930.1	NM_020732	1147.5	0.140068	0.15531	0.901857	0.367133	0.99999	notsig	4.14039e-06
ENSG00000049656.13	CLPTM1L	ENST00000320895.9	NM_030782	3104.3	0.0162649	0.127074	0.127995	0.898153	0.99999	notsig	4.14039e-06
ENSG00000049759.17	NEDD4L	ENST00000635997.1	NA	223.751	0.0272091	0.25992	0.104683	0.916628	0.99999	notsig	4.14039e-06
ENSG00000049769.12	PPP1R3F	ENST00000055335.10	NM_033215	51.9997	-0.22758	0.510115	-0.446135	0.6555	0.99999	notsig	4.14039e-06
ENSG00000049860.13	HEXB	ENST00000261416.11	NM_000521	1151.82	-0.112397	0.177524	-0.633134	0.526646	0.99999	notsig	4.14039e-06
ENSG00000049883.14	PTCD2	ENST00000380639.9	NM_024754	476.247	0.0195404	0.193943	0.100754	0.919746	0.99999	notsig	4.14039e-06
ENSG00000050130.17	JKAMP	ENST00000554271.5	NM_001098625	659.027	0.0919169	0.18385	0.499957	0.617106	0.99999	notsig	4.14039e-06
ENSG00000050327.14	ARHGEF5	ENST00000056217.9	NM_005435	138.23	-0.164314	0.354044	-0.464108	0.642571	0.99999	notsig	4.14039e-06
ENSG00000050344.8	NFE2L3	ENST00000056233.3	NA	67.4841	-0.12471	0.468521	-0.266178	0.790102	0.99999	notsig	4.14039e-06
ENSG00000050393.11	MCUR1	ENST00000379170.8	NM_022102	1011.91	0.149673	0.155821	0.960542	0.336782	0.99999	notsig	4.14039e-06
ENSG00000050405.13	LIMA1	ENST00000394943.7	NA	1019.56	-0.0061648	0.198077	-0.0311233	0.975171	0.99999	notsig	4.14039e-06
ENSG00000050426.15	LETMD1	ENST00000418425.6	NA	761.646	-0.00776028	0.17262	-0.044956	0.964142	0.99999	notsig	4.14039e-06
ENSG00000050555.17	LAMC3	ENST00000361069.8	NM_006059	900.906	-0.18234	0.205825	-0.885899	0.375672	0.99999	notsig	4.14039e-06
ENSG00000050748.17	MAPK9	ENST00000452135.6	NA	1097.2	0.0573016	0.156433	0.366302	0.71414	0.99999	notsig	4.14039e-06
ENSG00000050820.16	BCAR1	ENST00000418647.7	NM_014567	226.115	-0.159487	0.271349	-0.587756	0.556696	0.99999	notsig	4.14039e-06
ENSG00000051009.10	FAM160A2	ENST00000265978.8	NM_032127	166.765	-0.284121	0.293458	-0.968183	0.332953	0.99999	notsig	4.14039e-06
ENSG00000051108.14	HERPUD1	ENST00000439977.6	NA	522.006	-0.407753	0.241674	-1.6872	0.0915641	0.99999	notsig	4.14039e-06
ENSG00000051128.18	HOMER3	ENST00000539827.5	NA	78.6851	0.119367	0.415906	0.287006	0.774108	0.99999	notsig	4.14039e-06
ENSG00000051180.16	RAD51	ENST00000382643.7	NM_002875, NM_133487	106.128	-0.0649779	0.3626	-0.1792	0.857781	0.99999	notsig	4.14039e-06
ENSG00000051341.13	POLQ	ENST00000621776.4	NM_199420	735.751	0.025023	0.203171	0.123162	0.901979	0.99999	notsig	4.14039e-06
ENSG00000051382.8	PIK3CB	ENST00000289153.6	NA	1313.34	0.238284	0.147405	1.61653	0.105979	0.99999	notsig	4.14039e-06
ENSG00000051523.10	CYBA	ENST00000567174.5	NM_000101	249.812	0.144422	0.253158	0.570482	0.56835	0.99999	notsig	4.14039e-06
ENSG00000051596.9	THOC3	ENST00000265097.8	NA	139.866	0.357489	0.337155	1.06031	0.289002	0.99999	notsig	4.14039e-06
ENSG00000051620.10	HEBP2	ENST00000607197.5	NA	122.128	-0.0922117	0.339346	-0.271733	0.785827	0.99999	notsig	4.14039e-06
ENSG00000051825.14	MPHOSPH9	ENST00000606320.5	NA	1576.71	0.168901	0.154129	1.09584	0.273147	0.99999	notsig	4.14039e-06
ENSG00000052126.14	PLEKHA5	ENST00000429027.6	NM_019012	1414.14	0.0879876	0.164611	0.534519	0.592982	0.99999	notsig	4.14039e-06
ENSG00000052723.11	SIKE1	ENST00000369528.9	NM_025073	1792.64	0.15585	0.187036	0.833265	0.404696	0.99999	notsig	4.14039e-06
ENSG00000052749.13	RRP12	ENST00000536831.5	NM_015179	431.237	-0.207027	0.225621	-0.91759	0.358833	0.99999	notsig	4.14039e-06
ENSG00000052795.12	FNIP2	ENST00000264433.10	NM_020840	137.341	0.761583	0.314145	2.42431	0.0153376	0.99999	notsig	4.14039e-06
ENSG00000052802.12	MSMO1	ENST00000261507.10	NM_006745	645.609	-0.0335121	0.198227	-0.169059	0.86575	0.99999	notsig	4.14039e-06
ENSG00000052841.14	TTC17	ENST00000039989.8	NM_018259	1338.33	-0.0913462	0.167739	-0.544573	0.586047	0.99999	notsig	4.14039e-06
ENSG00000052850.5	ALX4	ENST00000329255.3	NA	111.836	0.164994	0.381407	0.432593	0.665311	0.99999	notsig	4.14039e-06
ENSG00000053254.15	FOXN3	ENST00000345097.8	NM_005197	762.899	0.335399	0.17408	1.92669	0.054018	0.99999	notsig	4.14039e-06
ENSG00000053371.12	AKR7A2	ENST00000235835.7	NM_003689	205.705	-0.197596	0.282345	-0.699838	0.484028	0.99999	notsig	4.14039e-06
ENSG00000053372.4	MRTO4	ENST00000330263.4	NM_016183	139.857	-0.145028	0.324948	-0.44631	0.655373	0.99999	notsig	4.14039e-06
ENSG00000053501.12	USE1	ENST00000263897.9	NM_018467	67.113	0.380443	0.50829	0.748476	0.454173	0.99999	notsig	4.14039e-06
ENSG00000053524.11	MCF2L2	ENST00000328913.7	NM_015078	115.203	0.202119	0.376488	0.536854	0.591369	0.99999	notsig	4.14039e-06
ENSG00000053747.15	LAMA3	ENST00000313654.13	NM_000227, NM_198129	540.135	-0.15836	0.241934	-0.654558	0.512752	0.99999	notsig	4.14039e-06
ENSG00000053770.11	AP5M1	ENST00000431972.6	NM_018229	689.939	0.039718	0.172477	0.23028	0.817874	0.99999	notsig	4.14039e-06
ENSG00000053900.10	ANAPC4	ENST00000510092.5	NM_013367	273.831	-0.0170506	0.253261	-0.0673242	0.946324	0.99999	notsig	4.14039e-06
ENSG00000053918.15	KCNQ1	ENST00000155840.9	NM_000218	275.509	-0.39633	0.259763	-1.52574	0.127076	0.99999	notsig	4.14039e-06
ENSG00000054116.11	TRAPPC3	ENST00000616395.4	NM_014408	476.915	-0.0263633	0.213727	-0.12335	0.90183	0.99999	notsig	4.14039e-06
ENSG00000054118.13	THRAP3	ENST00000354618.9	NM_005119	1567.8	0.0554094	0.148597	0.372884	0.709235	0.99999	notsig	4.14039e-06
ENSG00000054148.17	PHPT1	ENST00000247665.11	NM_014172	433.617	-0.229899	0.251867	-0.912781	0.361358	0.99999	notsig	4.14039e-06
ENSG00000054267.20	ARID4B	ENST00000264183.7	NM_016374	640.009	-0.102714	0.184956	-0.555343	0.57866	0.99999	notsig	4.14039e-06
ENSG00000054277.13	OPN3	ENST00000366554.2	NM_014322	2500.85	0.081062	0.148346	0.546438	0.584765	0.99999	notsig	4.14039e-06
ENSG00000054282.15	SDCCAG8	ENST00000366541.7	NM_006642	88.1181	-0.0693877	0.459703	-0.15094	0.880023	0.99999	notsig	4.14039e-06
ENSG00000054523.17	KIF1B	ENST00000377081.5	NA	2048.53	0.0939573	0.132013	0.711728	0.476633	0.99999	notsig	4.14039e-06
ENSG00000054598.6	FOXC1	ENST00000380874.3	NA	1936.1	0.196013	0.167358	1.17122	0.241512	0.99999	notsig	4.14039e-06
ENSG00000054611.13	TBC1D22A	ENST00000337137.8	NM_014346	296.577	-0.0626279	0.264958	-0.23637	0.813146	0.99999	notsig	4.14039e-06
ENSG00000054654.15	SYNE2	ENST00000358025.7	NM_182914	4110.61	-0.186949	0.189252	-0.987828	0.323237	0.99999	notsig	4.14039e-06
ENSG00000054690.13	PLEKHH1	ENST00000329153.9	NA	363.793	-0.154045	0.238983	-0.644585	0.519196	0.99999	notsig	4.14039e-06
ENSG00000054793.13	ATP9A	ENST00000338821.5	NM_006045	2206.83	-0.112683	0.131403	-0.857535	0.391149	0.99999	notsig	4.14039e-06
ENSG00000054965.10	FAM168A	ENST00000064778.8	NA	1415.32	0.0648412	0.140998	0.459872	0.645608	0.99999	notsig	4.14039e-06
ENSG00000054967.12	RELT	ENST00000064780.6	NA	124.609	-0.039848	0.35503	-0.112238	0.910634	0.99999	notsig	4.14039e-06
ENSG00000055044.10	NOP58	ENST00000264279.9	NM_015934	1167.39	-0.0632756	0.180204	-0.351133	0.725489	0.99999	notsig	4.14039e-06
ENSG00000055070.16	SZRD1	ENST00000401088.8	NM_015609	937.104	0.00841045	0.188189	0.0446914	0.964353	0.99999	notsig	4.14039e-06
ENSG00000055118.14	KCNH2	ENST00000262186.9	NM_000238	48.845	0.583997	0.531865	1.09802	0.272197	0.99999	notsig	4.14039e-06
ENSG00000055130.15	CUL1	ENST00000325222.8	NM_003592	955.834	0.0680453	0.159684	0.426124	0.670017	0.99999	notsig	4.14039e-06
ENSG00000055147.18	FAM114A2	ENST00000351797.8	NM_018691	112.808	0.166174	0.366695	0.453167	0.650429	0.99999	notsig	4.14039e-06
ENSG00000055163.19	CYFIP2	ENST00000616178.4	NM_001037332	193.679	-0.0342667	0.278798	-0.122909	0.902179	0.99999	notsig	4.14039e-06
ENSG00000055208.18	TAB2	ENST00000367456.5	NA	1637.55	0.129912	0.147955	0.878053	0.379915	0.99999	notsig	4.14039e-06
ENSG00000055211.12	GINM1	ENST00000367419.9	NM_138785	526.042	-0.0793852	0.189257	-0.419458	0.674881	0.99999	notsig	4.14039e-06
ENSG00000055332.16	EIF2AK2	ENST00000233057.8	NM_002759	3471.18	0.194008	0.139576	1.38998	0.164535	0.99999	notsig	4.14039e-06
ENSG00000055483.19	USP36	ENST00000542802.7	NA	936.531	-0.0831629	0.16945	-0.49078	0.623582	0.99999	notsig	4.14039e-06
ENSG00000055609.17	KMT2C	ENST00000262189.10	NA	3989.43	-0.0852939	0.143984	-0.592386	0.553592	0.99999	notsig	4.14039e-06
ENSG00000055732.12	MCOLN3	ENST00000370589.6	NM_018298	420.271	-0.0176946	0.207084	-0.0854468	0.931906	0.99999	notsig	4.14039e-06
ENSG00000055917.15	PUM2	ENST00000338086.9	NM_015317	2888.74	0.0397911	0.127297	0.312585	0.754596	0.99999	notsig	4.14039e-06
ENSG00000055950.16	MRPL43	ENST00000370242.8	NA	280.592	0.202153	0.277799	0.727694	0.466801	0.99999	notsig	4.14039e-06
ENSG00000056050.6	HPF1	ENST00000393381.2	NM_017867	113.794	0.182839	0.348489	0.524662	0.599818	0.99999	notsig	4.14039e-06
ENSG00000056097.15	ZFR	ENST00000265069.12	NA	2857.76	-0.0207511	0.124616	-0.16652	0.867747	0.99999	notsig	4.14039e-06
ENSG00000056277.15	ZNF280C	ENST00000370978.8	NM_017666	786.763	-0.113257	0.180438	-0.627679	0.530214	0.99999	notsig	4.14039e-06
ENSG00000056586.15	RC3H2	ENST00000373670.5	NM_018835	3417.45	0.101564	0.130031	0.781077	0.434757	0.99999	notsig	4.14039e-06
ENSG00000056736.9	IL17RB	ENST00000288167.7	NM_172234	155.095	-0.378313	0.339564	-1.11411	0.26523	0.99999	notsig	4.14039e-06
ENSG00000056972.18	TRAF3IP2	ENST00000340026.10	NA	173.903	-0.222978	0.298181	-0.747793	0.454585	0.99999	notsig	4.14039e-06
ENSG00000056998.18	GYG2	ENST00000381163.7	NM_003918	139.639	0.0758388	0.314337	0.241266	0.809349	0.99999	notsig	4.14039e-06
ENSG00000057019.15	DCBLD2	ENST00000326857.9	NM_080927	304.184	-0.160441	0.236482	-0.67845	0.497486	0.99999	notsig	4.14039e-06
ENSG00000057252.12	SOAT1	ENST00000367619.7	NM_003101	2132.64	-0.183699	0.139249	-1.31921	0.1871	0.99999	notsig	4.14039e-06
ENSG00000057294.14	PKP2	ENST00000070846.10	NA	597.582	-0.0820225	0.195853	-0.418796	0.675365	0.99999	notsig	4.14039e-06
ENSG00000057608.16	GDI2	ENST00000380191.8	NM_001494	1468.34	0.0123902	0.156973	0.0789323	0.937086	0.99999	notsig	4.14039e-06
ENSG00000057657.15	PRDM1	ENST00000369096.8	NA	309.93	-0.0233814	0.253678	-0.0921696	0.926563	0.99999	notsig	4.14039e-06
ENSG00000057663.13	ATG5	ENST00000369076.7	NM_004849	423.73	-0.0164302	0.219952	-0.0746991	0.940454	0.99999	notsig	4.14039e-06
ENSG00000057704.11	TMCC3	ENST00000261226.8	NA	64.4774	0.145564	0.459714	0.316639	0.751517	0.99999	notsig	4.14039e-06
ENSG00000057757.9	PITHD1	ENST00000246151.8	NM_020362	420.66	-0.160145	0.23083	-0.693781	0.487819	0.99999	notsig	4.14039e-06
ENSG00000057935.13	MTA3	ENST00000405094.1	NM_020744	521.427	0.0677522	0.190749	0.35519	0.722447	0.99999	notsig	4.14039e-06
ENSG00000058056.8	USP13	ENST00000263966.7	NA	1563.53	0.0482789	0.143904	0.335495	0.737252	0.99999	notsig	4.14039e-06
ENSG00000058063.15	ATP11B	ENST00000323116.9	NM_014616	1467.93	0.0830453	0.14839	0.559642	0.575724	0.99999	notsig	4.14039e-06
ENSG00000058091.16	CDK14	ENST00000380050.7	NM_012395	384.238	0.110966	0.212299	0.522688	0.601191	0.99999	notsig	4.14039e-06
ENSG00000058262.9	SEC61A1	ENST00000464451.5	NM_013336	2980.64	-0.133866	0.135851	-0.98539	0.324433	0.99999	notsig	4.14039e-06
ENSG00000058272.16	PPP1R12A	ENST00000450142.6	NM_002480	2029.87	0.0389188	0.13723	0.283603	0.776715	0.99999	notsig	4.14039e-06
ENSG00000058453.16	CROCC	ENST00000375541.9	NM_014675	36.6669	-0.413149	0.588221	-0.70237	0.482449	0.99999	notsig	4.14039e-06
ENSG00000058600.15	POLR3E	ENST00000299853.9	NM_018119	648.54	-0.0234142	0.19411	-0.120623	0.903989	0.99999	notsig	4.14039e-06
ENSG00000058668.14	ATP2B4	ENST00000357681.9	NM_001001396	1356.49	-0.00639624	0.186423	-0.0343103	0.97263	0.99999	notsig	4.14039e-06
ENSG00000058673.15	ZC3H11A	ENST00000545588.5	NM_014827	5950.29	-0.0244543	0.122457	-0.199698	0.841717	0.99999	notsig	4.14039e-06
ENSG00000058729.10	RIOK2	ENST00000283109.7	NM_018343	194.437	-0.198394	0.275348	-0.720518	0.471206	0.99999	notsig	4.14039e-06
ENSG00000058799.13	YIPF1	ENST00000072644.5	NM_018982	137.758	-0.0956601	0.322239	-0.29686	0.766573	0.99999	notsig	4.14039e-06
ENSG00000058804.11	NDC1	ENST00000371429.3	NM_018087	2518.91	-0.102679	0.139881	-0.734047	0.46292	0.99999	notsig	4.14039e-06
ENSG00000059122.16	FLYWCH1	ENST00000253928.13	NM_032296	244.32	0.115203	0.255271	0.451297	0.651775	0.99999	notsig	4.14039e-06
ENSG00000059145.18	UNKL	ENST00000508903.6	NM_001037125	416.302	-0.0593175	0.210151	-0.282261	0.777743	0.99999	notsig	4.14039e-06
ENSG00000059378.12	PARP12	ENST00000263549.7	NM_022750	439.131	-0.119145	0.211247	-0.56401	0.572747	0.99999	notsig	4.14039e-06
ENSG00000059573.8	ALDH18A1	ENST00000371224.6	NM_002860	1613.59	-0.251282	0.163101	-1.54065	0.123401	0.99999	notsig	4.14039e-06
ENSG00000059588.9	TARBP1	ENST00000040877.1	NM_005646	1256.45	-0.072708	0.145549	-0.499544	0.617397	0.99999	notsig	4.14039e-06
ENSG00000059691.11	GATB	ENST00000263985.10	NA	82.8303	-0.246589	0.400038	-0.616414	0.537622	0.99999	notsig	4.14039e-06
ENSG00000059728.10	MXD1	ENST00000264444.6	NM_002357	204.226	0.00224119	0.288457	0.00776958	0.993801	0.99999	notsig	4.14039e-06
ENSG00000059758.7	CDK17	ENST00000543119.6	NA	589.192	-0.040356	0.188846	-0.213698	0.830783	0.99999	notsig	4.14039e-06
ENSG00000059769.19	DNAJC25	ENST00000313525.3	NM_001015882	122.284	0.223467	0.343347	0.650849	0.515144	0.99999	notsig	4.14039e-06
ENSG00000059804.15	SLC2A3	ENST00000075120.11	NM_006931	1684.11	-0.125836	0.160197	-0.785504	0.432158	0.99999	notsig	4.14039e-06
ENSG00000060069.16	CTDP1	ENST00000613122.4	NM_004715	41.0019	-0.173399	0.56918	-0.304646	0.760635	0.99999	notsig	4.14039e-06
ENSG00000060138.12	YBX3	ENST00000228251.8	NM_003651	2928.44	-0.0529191	0.134513	-0.393412	0.694016	0.99999	notsig	4.14039e-06
ENSG00000060237.16	WNK1	ENST00000530271.6	NM_018979	12236.7	0.0594349	0.114403	0.519523	0.603396	0.99999	notsig	4.14039e-06
ENSG00000060339.13	CCAR1	ENST00000265872.10	NM_018237	1432.51	0.126516	0.157863	0.801428	0.422884	0.99999	notsig	4.14039e-06
ENSG00000060491.16	OGFR	ENST00000290291.10	NA	124.174	-0.235117	0.344349	-0.682787	0.494741	0.99999	notsig	4.14039e-06
ENSG00000060642.10	PIGV	ENST00000374145.5	NM_017837	130.233	0.199894	0.368367	0.54265	0.58737	0.99999	notsig	4.14039e-06
ENSG00000060656.19	PTPRU	ENST00000345512.7	NA	107.735	0.0163593	0.364082	0.0449329	0.964161	0.99999	notsig	4.14039e-06
ENSG00000060688.12	SNRNP40	ENST00000263694.8	NM_004814	792.916	-0.0817649	0.195067	-0.419163	0.675097	0.99999	notsig	4.14039e-06
ENSG00000060749.14	QSER1	ENST00000399302.6	NM_024774	8804.74	0.127832	0.120231	1.06322	0.287683	0.99999	notsig	4.14039e-06
ENSG00000060762.18	MPC1	ENST00000621630.1	NM_016098	110.521	0.368443	0.354648	1.0389	0.298851	0.99999	notsig	4.14039e-06
ENSG00000060971.17	ACAA1	ENST00000333167.12	NM_001607	49.0049	0.0468009	0.51183	0.0914384	0.927144	0.99999	notsig	4.14039e-06
ENSG00000060982.14	BCAT1	ENST00000539282.5	NM_005504	1154.08	0.0526108	0.187289	0.280907	0.778782	0.99999	notsig	4.14039e-06
ENSG00000061273.17	HDAC7	ENST00000380610.8	NA	900.442	-0.0267441	0.17831	-0.149987	0.880775	0.99999	notsig	4.14039e-06
ENSG00000061676.14	NCKAP1	ENST00000360982.2	NM_205842	4666.85	0.0600118	0.121811	0.492664	0.62225	0.99999	notsig	4.14039e-06
ENSG00000061794.12	MRPS35	ENST00000081029.7	NM_021821	854.821	-0.0184725	0.180828	-0.102155	0.918634	0.99999	notsig	4.14039e-06
ENSG00000061936.9	SFSWAP	ENST00000541286.5	NM_004592	326.947	0.0295188	0.226155	0.130525	0.896151	0.99999	notsig	4.14039e-06
ENSG00000061938.16	TNK2	ENST00000381916.6	NM_005781	144.28	-0.327116	0.316478	-1.03361	0.301317	0.99999	notsig	4.14039e-06
ENSG00000061987.14	MON2	ENST00000393630.7	NM_015026	1910.77	0.118344	0.136768	0.865286	0.386882	0.99999	notsig	4.14039e-06
ENSG00000062194.15	GPBP1	ENST00000424459.7	NA	1128.65	0.245672	0.153012	1.60558	0.108367	0.99999	notsig	4.14039e-06
ENSG00000062370.16	ZNF112	ENST00000337401.8	NM_013380	52.7734	0.193829	0.497406	0.389681	0.696773	0.99999	notsig	4.14039e-06
ENSG00000062485.18	CS	ENST00000351328.7	NA	3904.62	0.0711655	0.132066	0.538863	0.589981	0.99999	notsig	4.14039e-06
ENSG00000062582.13	MRPS24	ENST00000317534.5	NM_032014	731.475	-0.0543385	0.240376	-0.226056	0.821158	0.99999	notsig	4.14039e-06
ENSG00000062598.17	ELMO2	ENST00000290246.10	NM_022086	266.672	0.048644	0.240884	0.201939	0.839964	0.99999	notsig	4.14039e-06
ENSG00000062650.17	WAPL	ENST00000298767.9	NM_015045	1834.2	0.0106375	0.138018	0.0770734	0.938565	0.99999	notsig	4.14039e-06
ENSG00000062716.11	VMP1	ENST00000262291.8	NM_030938	3303.64	-0.0141072	0.613646	-0.0229891	0.981659	0.99999	notsig	4.14039e-06
ENSG00000062725.9	APPBP2	ENST00000083182.7	NM_006380	574.442	-0.122919	0.189309	-0.649304	0.516142	0.99999	notsig	4.14039e-06
ENSG00000062822.12	POLD1	ENST00000613923.4	NA	200.913	0.00997334	0.303382	0.0328739	0.973775	0.99999	notsig	4.14039e-06
ENSG00000063046.17	EIF4B	ENST00000420463.7	NM_001417	12277.2	0.136436	0.135145	1.00956	0.312708	0.99999	notsig	4.14039e-06
ENSG00000063127.15	SLC6A16	ENST00000335875.8	NM_014037	79.3968	0.333283	0.424888	0.784402	0.432804	0.99999	notsig	4.14039e-06
ENSG00000063169.10	GLTSCR1	ENST00000396720.7	NM_015711	201.726	0.0042023	0.284247	0.014784	0.988205	0.99999	notsig	4.14039e-06
ENSG00000063176.15	SPHK2	ENST00000599029.2	NA	71.7232	-0.427868	0.424551	-1.00781	0.313544	0.99999	notsig	4.14039e-06
ENSG00000063177.12	RPL18	ENST00000084795.9	NA	1220.68	-0.00776789	0.214868	-0.0361519	0.971161	0.99999	notsig	4.14039e-06
ENSG00000063180.8	CA11	ENST00000084798.8	NM_001217	146.362	-0.0462024	0.338928	-0.136319	0.891569	0.99999	notsig	4.14039e-06
ENSG00000063241.7	ISOC2	ENST00000085068.7	NM_024710	106.704	-0.0200633	0.399675	-0.0501992	0.959964	0.99999	notsig	4.14039e-06
ENSG00000063244.12	U2AF2	ENST00000308924.8	NA	793.112	0.11873	0.183891	0.645653	0.518504	0.99999	notsig	4.14039e-06
ENSG00000063245.14	EPN1	ENST00000411543.6	NM_013333	488.251	-0.264197	0.218246	-1.21054	0.22607	0.99999	notsig	4.14039e-06
ENSG00000063322.13	MED29	ENST00000315588.9	NA	547.433	0.0533006	0.201138	0.264995	0.791013	0.99999	notsig	4.14039e-06
ENSG00000063438.16	AHRR	ENST00000316418.9	NM_020731	411.774	-0.0505785	0.240372	-0.210418	0.833341	0.99999	notsig	4.14039e-06
ENSG00000063587.13	ZNF275	ENST00000370249.2	NM_001080485	487.516	-0.0805477	0.200552	-0.40163	0.687956	0.99999	notsig	4.14039e-06
ENSG00000063601.16	MTMR1	ENST00000445323.6	NM_003828, NM_176789	836.94	0.137934	0.165993	0.830963	0.405994	0.99999	notsig	4.14039e-06
ENSG00000063660.8	GPC1	ENST00000264039.6	NM_002081	304.438	-0.223141	0.223462	-0.998565	0.318005	0.99999	notsig	4.14039e-06
ENSG00000063761.15	ADCK1	ENST00000238561.9	NM_020421	72.5417	-0.272859	0.44767	-0.609509	0.542187	0.99999	notsig	4.14039e-06
ENSG00000063854.12	HAGH	ENST00000397356.7	NM_005326	198.1	-0.121608	0.296996	-0.409462	0.682201	0.99999	notsig	4.14039e-06
ENSG00000063978.15	RNF4	ENST00000511600.5	NA	760.651	-0.0546013	0.174992	-0.312022	0.755024	0.99999	notsig	4.14039e-06
ENSG00000064012.21	CASP8	ENST00000358485.8	NM_001228	481.244	0.0853023	0.202721	0.420787	0.673911	0.99999	notsig	4.14039e-06
ENSG00000064042.17	LIMCH1	ENST00000503057.5	NM_014988	3314.56	-0.0780981	0.126251	-0.618595	0.536183	0.99999	notsig	4.14039e-06
ENSG00000064102.14	ASUN	ENST00000261191.11	NM_018164	1211.65	0.0744591	0.151782	0.490566	0.623733	0.99999	notsig	4.14039e-06
ENSG00000064115.10	TM7SF3	ENST00000343028.8	NM_016551	1319.72	0.0476164	0.14603	0.326072	0.74437	0.99999	notsig	4.14039e-06
ENSG00000064199.6	SPA17	ENST00000532692.1	NM_017425	41.6568	-0.463777	0.549	-0.844767	0.398241	0.99999	notsig	4.14039e-06
ENSG00000064205.10	WISP2	ENST00000372868.6	NM_003881	203.654	-0.223424	0.311811	-0.716538	0.473659	0.99999	notsig	4.14039e-06
ENSG00000064309.14	CDON	ENST00000392693.7	NM_016952	218.057	-0.178288	0.270655	-0.658728	0.510071	0.99999	notsig	4.14039e-06
ENSG00000064313.11	TAF2	ENST00000378164.6	NM_003184	1993.24	0.208059	0.134714	1.54446	0.122477	0.99999	notsig	4.14039e-06
ENSG00000064393.15	HIPK2	ENST00000406875.7	NM_022740	817.503	0.00119678	0.172358	0.00694358	0.99446	0.99999	notsig	4.14039e-06
ENSG00000064419.13	TNPO3	ENST00000627585.2	NM_012470	1045.28	0.114259	0.152463	0.749424	0.453602	0.99999	notsig	4.14039e-06
ENSG00000064489.22	BORCS8-MEF2B	ENST00000514819.7	NM_005919.3	79.9891	-0.113962	0.405984	-0.280705	0.778937	0.99999	notsig	4.14039e-06
ENSG00000064490.13	RFXANK	ENST00000303088.8	NM_003721	102.621	0.103762	0.368547	0.281545	0.778293	0.99999	notsig	4.14039e-06
ENSG00000064545.14	TMEM161A	ENST00000162044.13	NA	130.457	-0.337147	0.327909	-1.02817	0.303869	0.99999	notsig	4.14039e-06
ENSG00000064547.13	LPAR2	ENST00000542587.5	NA	70.9272	-0.242227	0.477467	-0.507318	0.611932	0.99999	notsig	4.14039e-06
ENSG00000064601.16	CTSA	ENST00000372484.7	NM_000308	723.059	-0.100273	0.185535	-0.540455	0.588883	0.99999	notsig	4.14039e-06
ENSG00000064607.16	SUGP2	ENST00000600377.1	NM_001017392	1689.5	-0.00662836	0.190398	-0.0348132	0.972229	0.99999	notsig	4.14039e-06
ENSG00000064651.13	SLC12A2	ENST00000262461.6	NM_001046	520.829	-0.124956	0.205106	-0.609225	0.542375	0.99999	notsig	4.14039e-06
ENSG00000064652.10	SNX24	ENST00000395451.8	NM_014035	206.174	0.0928685	0.279866	0.331832	0.740016	0.99999	notsig	4.14039e-06
ENSG00000064666.14	CNN2	ENST00000562958.6	NM_004368	1097.16	-0.0269023	0.156454	-0.171951	0.863476	0.99999	notsig	4.14039e-06
ENSG00000064687.12	ABCA7	ENST00000263094.10	NM_019112	458.467	-0.141571	0.222407	-0.63654	0.524424	0.99999	notsig	4.14039e-06
ENSG00000064703.11	DDX20	ENST00000369702.4	NM_007204	487.007	-0.0370309	0.192948	-0.191921	0.847804	0.99999	notsig	4.14039e-06
ENSG00000064726.9	BTBD1	ENST00000261721.8	NA	2294.95	0.144896	0.161809	0.895475	0.370533	0.99999	notsig	4.14039e-06
ENSG00000064932.15	SBNO2	ENST00000361757.7	NA	974.704	0.0218426	0.166071	0.131526	0.895359	0.99999	notsig	4.14039e-06
ENSG00000064933.16	PMS1	ENST00000441310.6	NM_000534	408.549	0.208168	0.223442	0.931643	0.351521	0.99999	notsig	4.14039e-06
ENSG00000064961.18	HMG20B	ENST00000333651.10	NM_006339	376.544	-0.110505	0.217088	-0.509033	0.610729	0.99999	notsig	4.14039e-06
ENSG00000064995.16	TAF11	ENST00000361288.8	NM_005643	163.496	0.19136	0.311539	0.614242	0.539056	0.99999	notsig	4.14039e-06
ENSG00000064999.13	ANKS1A	ENST00000360359.4	XM_166478	506.018	0.048655	0.212195	0.229294	0.81864	0.99999	notsig	4.14039e-06
ENSG00000065000.15	AP3D1	ENST00000355272.10	NA	1202.83	0.0315335	0.153205	0.205826	0.836927	0.99999	notsig	4.14039e-06
ENSG00000065029.14	ZNF76	ENST00000373953.7	NM_003427	319.049	-0.237863	0.228667	-1.04022	0.298239	0.99999	notsig	4.14039e-06
ENSG00000065054.13	SLC9A3R2	ENST00000424542.6	NA	75.7728	0.265512	0.476672	0.557013	0.577519	0.99999	notsig	4.14039e-06
ENSG00000065057.7	NTHL1	ENST00000219066.5	NM_002528	73.4502	-0.281457	0.432336	-0.651015	0.515037	0.99999	notsig	4.14039e-06
ENSG00000065060.16	UHRF1BP1	ENST00000192788.5	NM_017754	1964.42	-0.0840995	0.173039	-0.486016	0.626956	0.99999	notsig	4.14039e-06
ENSG00000065135.9	GNAI3	ENST00000369851.5	NM_006496	1673.05	0.0453169	0.139145	0.32568	0.744666	0.99999	notsig	4.14039e-06
ENSG00000065150.18	IPO5	ENST00000261574.9	NM_002271	7842.36	0.054334	0.114324	0.475265	0.634598	0.99999	notsig	4.14039e-06
ENSG00000065154.11	OAT	ENST00000368845.5	NM_000274	577.979	0.117896	0.201497	0.585102	0.558479	0.99999	notsig	4.14039e-06
ENSG00000065183.15	WDR3	ENST00000349139.5	NM_006784	1121.37	-0.113145	0.175758	-0.643753	0.519735	0.99999	notsig	4.14039e-06
ENSG00000065243.19	PKN2	ENST00000370521.7	NM_006256	2472.36	0.0308861	0.127915	0.241459	0.809199	0.99999	notsig	4.14039e-06
ENSG00000065268.10	WDR18	ENST00000585809.5	NA	118.669	-0.156016	0.346075	-0.450815	0.652123	0.99999	notsig	4.14039e-06
ENSG00000065308.4	TRAM2	ENST00000182527.3	NM_012288	674.092	-0.216556	0.175581	-1.23337	0.217438	0.99999	notsig	4.14039e-06
ENSG00000065320.8	NTN1	ENST00000173229.6	NA	155.408	-0.0497537	0.308381	-0.161338	0.871827	0.99999	notsig	4.14039e-06
ENSG00000065325.12	GLP2R	ENST00000262441.9	NA	98.4089	0.391071	0.373959	1.04576	0.295672	0.99999	notsig	4.14039e-06
ENSG00000065328.16	MCM10	ENST00000484800.6	NM_182751	281.215	0.0657537	0.231145	0.28447	0.77605	0.99999	notsig	4.14039e-06
ENSG00000065361.14	ERBB3	ENST00000267101.7	NM_001982	141.05	0.27744	0.356514	0.778202	0.43645	0.99999	notsig	4.14039e-06
ENSG00000065413.17	ANKRD44	ENST00000328737.6	NM_153697	116.54	-0.073938	0.389394	-0.18988	0.849403	0.99999	notsig	4.14039e-06
ENSG00000065427.14	KARS	ENST00000319410.9	NM_005548	1452.66	0.0241033	0.159766	0.150866	0.880081	0.99999	notsig	4.14039e-06
ENSG00000065457.10	ADAT1	ENST00000307921.7	NM_012091	120.265	0.274173	0.338098	0.810928	0.417407	0.99999	notsig	4.14039e-06
ENSG00000065485.18	PDIA5	ENST00000316218.11	NM_006810	285.789	-0.0585537	0.242336	-0.241622	0.809073	0.99999	notsig	4.14039e-06
ENSG00000065491.8	TBC1D22B	ENST00000373491.3	NM_017772	273.589	0.0476298	0.236037	0.201789	0.840081	0.99999	notsig	4.14039e-06
ENSG00000065518.7	NDUFB4	ENST00000184266.2	NM_004547	1102.99	0.192942	0.429188	0.449552	0.653034	0.99999	notsig	4.14039e-06
ENSG00000065526.10	SPEN	ENST00000375759.7	NM_015001	2482.9	0.00754644	0.165899	0.0454881	0.963718	0.99999	notsig	4.14039e-06
ENSG00000065534.18	MYLK	ENST00000360304.7	NM_053025	746.578	0.0536475	0.176739	0.30354	0.761478	0.99999	notsig	4.14039e-06
ENSG00000065548.17	ZC3H15	ENST00000337859.10	NM_018471	1219.25	-0.0319496	0.153878	-0.207629	0.835519	0.99999	notsig	4.14039e-06
ENSG00000065559.14	MAP2K4	ENST00000415385.7	NA	532.795	0.321463	0.184187	1.74531	0.0809315	0.99999	notsig	4.14039e-06
ENSG00000065600.12	TMEM206	ENST00000535273.2	NM_018252	271.969	-0.332226	0.249152	-1.33342	0.182392	0.99999	notsig	4.14039e-06
ENSG00000065613.13	SLK	ENST00000369755.3	NM_014720	1587.98	0.170336	0.140745	1.21024	0.226186	0.99999	notsig	4.14039e-06
ENSG00000065615.13	CYB5R4	ENST00000369681.9	NM_016230	163.444	-0.254927	0.296911	-0.858597	0.390563	0.99999	notsig	4.14039e-06
ENSG00000065665.20	SEC61A2	ENST00000298428.13	NM_018144	89.5085	0.170757	0.396476	0.430687	0.666696	0.99999	notsig	4.14039e-06
ENSG00000065717.14	TLE2	ENST00000590536.5	NA	172.962	0.0558061	0.309202	0.180484	0.856772	0.99999	notsig	4.14039e-06
ENSG00000065802.11	ASB1	ENST00000264607.8	NM_001040445	189.005	-0.168209	0.285178	-0.589839	0.555299	0.99999	notsig	4.14039e-06
ENSG00000065809.13	FAM107B	ENST00000181796.6	NM_031453	662.352	-0.213636	0.191994	-1.11273	0.265826	0.99999	notsig	4.14039e-06
ENSG00000065833.8	ME1	ENST00000369705.3	NA	1845.84	0.20268	0.144597	1.40169	0.161009	0.99999	notsig	4.14039e-06
ENSG00000065882.15	TBC1D1	ENST00000261439.8	NM_015173	541.6	0.00801818	0.209627	0.0382498	0.969489	0.99999	notsig	4.14039e-06
ENSG00000065883.14	CDK13	ENST00000181839.8	NM_003718	1338.57	0.0448522	0.158638	0.282733	0.777382	0.99999	notsig	4.14039e-06
ENSG00000065911.11	MTHFD2	ENST00000394053.6	NA	3573.07	-0.120418	0.126671	-0.950634	0.34179	0.99999	notsig	4.14039e-06
ENSG00000065923.9	SLC9A7	ENST00000616978.4	NM_032591	597.224	0.139503	0.207026	0.673841	0.500413	0.99999	notsig	4.14039e-06
ENSG00000065970.8	FOXJ2	ENST00000162391.7	NA	798.356	0.0447898	0.174066	0.257315	0.796936	0.99999	notsig	4.14039e-06
ENSG00000065978.18	YBX1	ENST00000436427.1	NM_004559	5188.23	0.0981523	0.120993	0.811223	0.417238	0.99999	notsig	4.14039e-06
ENSG00000065989.15	PDE4A	ENST00000380702.6	NA	322.16	-0.0977142	0.22219	-0.439777	0.660098	0.99999	notsig	4.14039e-06
ENSG00000066027.11	PPP2R5A	ENST00000261461.6	NM_006243	843.243	0.11104	0.168942	0.657268	0.511009	0.99999	notsig	4.14039e-06
ENSG00000066044.14	ELAVL1	ENST00000407627.6	NM_001419	1421.41	0.134427	0.16186	0.830515	0.406248	0.99999	notsig	4.14039e-06
ENSG00000066084.12	DIP2B	ENST00000301180.9	NM_173602	2979.12	0.0498139	0.134991	0.369016	0.712116	0.99999	notsig	4.14039e-06
ENSG00000066117.14	SMARCD1	ENST00000394963.8	NM_003076	1516.55	0.0553708	0.155632	0.355781	0.722004	0.99999	notsig	4.14039e-06
ENSG00000066135.12	KDM4A	ENST00000372396.3	NM_014663	345.742	-0.187447	0.224583	-0.834644	0.403918	0.99999	notsig	4.14039e-06
ENSG00000066136.20	NFYC	ENST00000308733.9	NM_014223	806.976	-0.086483	0.164816	-0.524725	0.599774	0.99999	notsig	4.14039e-06
ENSG00000066248.14	NGEF	ENST00000264051.7	XM_044799	39.0618	0.339769	0.641195	0.5299	0.596182	0.99999	notsig	4.14039e-06
ENSG00000066279.16	ASPM	ENST00000367409.8	NM_018136	5830.4	-0.0869466	0.14966	-0.580961	0.561266	0.99999	notsig	4.14039e-06
ENSG00000066322.13	ELOVL1	ENST00000621943.4	NM_022821	301.642	-0.104678	0.238222	-0.439415	0.660361	0.99999	notsig	4.14039e-06
ENSG00000066379.14	ZNRD1	ENST00000332435.9	NA	91.1347	0.043805	0.405789	0.10795	0.914035	0.99999	notsig	4.14039e-06
ENSG00000066422.4	ZBTB11	ENST00000312938.4	NM_014415	850.677	-0.0711103	0.172957	-0.411145	0.680966	0.99999	notsig	4.14039e-06
ENSG00000066427.21	ATXN3	ENST00000545170.5	NM_004993	559.199	0.0941686	0.18448	0.510455	0.609733	0.99999	notsig	4.14039e-06
ENSG00000066455.12	GOLGA5	ENST00000163416.6	NA	476.214	0.00320245	0.192878	0.0166035	0.986753	0.99999	notsig	4.14039e-06
ENSG00000066468.21	FGFR2	ENST00000457416.6	NM_022976, NM_000141	1935.85	0.0888967	0.154116	0.576816	0.564064	0.99999	notsig	4.14039e-06
ENSG00000066557.5	LRRC40	ENST00000370952.3	NM_017768	859.429	0.0619657	0.175006	0.354078	0.72328	0.99999	notsig	4.14039e-06
ENSG00000066583.11	ISOC1	ENST00000173527.5	NM_016048	371.25	0.159141	0.213577	0.74512	0.456199	0.99999	notsig	4.14039e-06
ENSG00000066629.16	EML1	ENST00000334192.8	NA	127.155	-0.0443648	0.336905	-0.131683	0.895235	0.99999	notsig	4.14039e-06
ENSG00000066651.17	TRMT11	ENST00000334379.9	NM_021820	483.034	0.00228778	0.208085	0.0109945	0.991228	0.99999	notsig	4.14039e-06
ENSG00000066654.13	THUMPD1	ENST00000381337.6	NM_017736	504.395	-0.0480186	0.188105	-0.255275	0.798511	0.99999	notsig	4.14039e-06
ENSG00000066697.14	MSANTD3	ENST00000613183.1	NM_080655	272.976	0.177885	0.242993	0.732059	0.464132	0.99999	notsig	4.14039e-06
ENSG00000066735.14	KIF26A	ENST00000423312.6	NA	270.51	-0.0931032	0.251997	-0.369461	0.711784	0.99999	notsig	4.14039e-06
ENSG00000066739.11	ATG2B	ENST00000359933.5	NM_018036	1635.35	-0.0978332	0.160256	-0.610482	0.541542	0.99999	notsig	4.14039e-06
ENSG00000066777.8	ARFGEF1	ENST00000262215.7	NM_006421	1293.7	0.13778	0.156165	0.882269	0.377631	0.99999	notsig	4.14039e-06
ENSG00000066827.15	ZFAT	ENST00000377838.7	NM_001029939	280.583	0.368902	0.234523	1.57298	0.115722	0.99999	notsig	4.14039e-06
ENSG00000066855.15	MTFR1	ENST00000262146.8	NA	845.541	0.0762085	0.177675	0.428921	0.667981	0.99999	notsig	4.14039e-06
ENSG00000066926.10	FECH	ENST00000382873.7	NA	295.37	0.0741049	0.234948	0.31541	0.75245	0.99999	notsig	4.14039e-06
ENSG00000066933.15	MYO9A	ENST00000356056.9	NM_006901	1163.78	0.154446	0.152242	1.01448	0.310353	0.99999	notsig	4.14039e-06
ENSG00000067057.16	PFKP	ENST00000381125.8	NM_002627	878.775	-0.149467	0.165112	-0.905251	0.365333	0.99999	notsig	4.14039e-06
ENSG00000067064.10	IDI1	ENST00000381344.7	NM_004508	722.527	0.146653	0.252219	0.581448	0.560938	0.99999	notsig	4.14039e-06
ENSG00000067066.16	SP100	ENST00000340126.8	NM_003113	205.396	0.235197	0.271314	0.86688	0.386008	0.99999	notsig	4.14039e-06
ENSG00000067082.14	KLF6	ENST00000497571.5	NA	196.643	0.344986	0.360028	0.958222	0.337951	0.99999	notsig	4.14039e-06
ENSG00000067113.16	PLPP1	ENST00000264775.9	NM_176895	236.634	0.162793	0.25108	0.648372	0.516744	0.99999	notsig	4.14039e-06
ENSG00000067141.16	NEO1	ENST00000339362.9	NM_002499	676.627	-0.177242	0.194429	-0.911603	0.361978	0.99999	notsig	4.14039e-06
ENSG00000067167.7	TRAM1	ENST00000262213.6	NM_014294	5422.83	0.0582148	0.118128	0.492811	0.622146	0.99999	notsig	4.14039e-06
ENSG00000067177.14	PHKA1	ENST00000373539.3	NA	900.773	0.00645888	0.159592	0.0404711	0.967718	0.99999	notsig	4.14039e-06
ENSG00000067182.7	TNFRSF1A	ENST00000162749.6	NM_001065	1337.25	-0.0777772	0.153986	-0.505091	0.613495	0.99999	notsig	4.14039e-06
ENSG00000067191.15	CACNB1	ENST00000394303.7	NA	159.839	-0.0282699	0.367936	-0.0768336	0.938756	0.99999	notsig	4.14039e-06
ENSG00000067208.14	EVI5	ENST00000540033.2	NM_005665	1127.32	0.00325797	0.160093	0.0203505	0.983764	0.99999	notsig	4.14039e-06
ENSG00000067225.17	PKM	ENST00000319622.10	NA	8675.09	0.0011505	0.120722	0.00953017	0.992396	0.99999	notsig	4.14039e-06
ENSG00000067248.9	DHX29	ENST00000621106.4	NM_019030	564.553	0.151606	0.186959	0.810904	0.417421	0.99999	notsig	4.14039e-06
ENSG00000067334.13	DNTTIP2	ENST00000436063.6	NM_014597	688.03	0.156336	0.183345	0.852689	0.393832	0.99999	notsig	4.14039e-06
ENSG00000067365.14	METTL22	ENST00000381920.7	NM_024109	271.702	-0.275802	0.253666	-1.08727	0.276919	0.99999	notsig	4.14039e-06
ENSG00000067369.13	TP53BP1	ENST00000382044.8	NA	1160.41	0.0137154	0.151624	0.0904567	0.927924	0.99999	notsig	4.14039e-06
ENSG00000067533.5	RRP15	ENST00000366932.3	NM_016052	958.415	0.0228777	0.164229	0.139304	0.88921	0.99999	notsig	4.14039e-06
ENSG00000067560.10	RHOA	ENST00000418115.5	NM_001664	7675.03	0.1558	0.151027	1.0316	0.302258	0.99999	notsig	4.14039e-06
ENSG00000067596.10	DHX8	ENST00000262415.7	NA	746.109	-0.136522	0.172622	-0.790873	0.429018	0.99999	notsig	4.14039e-06
ENSG00000067606.16	PRKCZ	ENST00000378567.7	NM_002744	324.797	-0.0103094	0.240481	-0.04287	0.965805	0.99999	notsig	4.14039e-06
ENSG00000067704.9	IARS2	ENST00000366922.2	NM_018060	2109.47	0.0218095	0.131681	0.165624	0.868453	0.99999	notsig	4.14039e-06
ENSG00000067829.18	IDH3G	ENST00000217901.9	NA	274.541	0.158018	0.242454	0.651744	0.514566	0.99999	notsig	4.14039e-06
ENSG00000067836.12	ROGDI	ENST00000322048.11	NM_024589	80.7949	-0.0750198	0.407983	-0.183879	0.854108	0.99999	notsig	4.14039e-06
ENSG00000067900.7	ROCK1	ENST00000399799.2	NM_005406	800.573	-0.111611	0.166537	-0.670184	0.50274	0.99999	notsig	4.14039e-06
ENSG00000067955.13	CBFB	ENST00000412916.6	NM_001755	2387.31	0.02893	0.143223	0.201993	0.839922	0.99999	notsig	4.14039e-06
ENSG00000067992.12	PDK3	ENST00000441463.2	NM_005391	989.183	-0.00798601	0.161963	-0.0493075	0.960674	0.99999	notsig	4.14039e-06
ENSG00000068001.13	HYAL2	ENST00000447092.5	NM_003773	349.199	-0.340705	0.241122	-1.413	0.157656	0.99999	notsig	4.14039e-06
ENSG00000068024.16	HDAC4	ENST00000345617.7	NM_006037	486.055	-0.149767	0.218551	-0.685271	0.493173	0.99999	notsig	4.14039e-06
ENSG00000068028.17	RASSF1	ENST00000357043.6	NA	70.3215	-0.20953	0.443082	-0.472891	0.636291	0.99999	notsig	4.14039e-06
ENSG00000068078.17	FGFR3	ENST00000340107.8	NM_000142	70.515	0.148921	0.441616	0.337218	0.735952	0.99999	notsig	4.14039e-06
ENSG00000068079.7	IFI35	ENST00000438323.2	NM_005533	68.551	0.170465	0.446551	0.381736	0.702657	0.99999	notsig	4.14039e-06
ENSG00000068097.14	HEATR6	ENST00000184956.10	NA	255.813	-0.162529	0.264409	-0.614688	0.538761	0.99999	notsig	4.14039e-06
ENSG00000068120.14	COASY	ENST00000590958.5	NM_025233	542.818	-0.189281	0.188915	-1.00193	0.316376	0.99999	notsig	4.14039e-06
ENSG00000068137.14	PLEKHH3	ENST00000591022.5	NA	145.853	0.107557	0.31352	0.343063	0.731551	0.99999	notsig	4.14039e-06
ENSG00000068305.17	MEF2A	ENST00000557942.5	NA	1335.36	0.151648	0.146674	1.03392	0.301175	0.99999	notsig	4.14039e-06
ENSG00000068308.13	OTUD5	ENST00000156084.8	NM_017602	706.795	-0.0409184	0.179204	-0.228334	0.819386	0.99999	notsig	4.14039e-06
ENSG00000068323.16	TFE3	ENST00000315869.7	NM_006521	956.416	-0.142751	0.1662	-0.858907	0.390392	0.99999	notsig	4.14039e-06
ENSG00000068354.15	TBC1D25	ENST00000376771.8	NM_002536	372.391	-0.129434	0.21898	-0.591075	0.55447	0.99999	notsig	4.14039e-06
ENSG00000068366.19	ACSL4	ENST00000340800.6	NM_004458	1833.78	0.0209869	0.1439	0.145843	0.884045	0.99999	notsig	4.14039e-06
ENSG00000068383.18	INPP5A	ENST00000368594.7	NM_005539	188.936	-0.00897608	0.291149	-0.0308298	0.975405	0.99999	notsig	4.14039e-06
ENSG00000068394.10	GPKOW	ENST00000156109.6	NM_015698	59.3047	-0.650601	0.472162	-1.37792	0.168228	0.99999	notsig	4.14039e-06
ENSG00000068400.13	GRIPAP1	ENST00000376423.8	NM_207672	213.082	0.0841321	0.294536	0.285643	0.775152	0.99999	notsig	4.14039e-06
ENSG00000068438.14	FTSJ1	ENST00000348411.2	NA	606.88	-0.140551	0.181124	-0.775993	0.437753	0.99999	notsig	4.14039e-06
ENSG00000068489.12	PRR11	ENST00000578542.5	NA	1056.81	0.127344	0.159677	0.797511	0.425154	0.99999	notsig	4.14039e-06
ENSG00000068615.17	REEP1	ENST00000538924.6	NM_022912	88.8551	-0.252226	0.398999	-0.632148	0.52729	0.99999	notsig	4.14039e-06
ENSG00000068650.18	ATP11A	ENST00000375630.6	NM_015205	2092.12	0.0344808	0.147329	0.234039	0.814955	0.99999	notsig	4.14039e-06
ENSG00000068654.15	POLR1A	ENST00000263857.10	NM_015425	1639.76	-0.177122	0.15531	-1.14044	0.254104	0.99999	notsig	4.14039e-06
ENSG00000068697.6	LAPTM4A	ENST00000175091.4	NM_014713	1580.66	-0.0831559	0.18382	-0.452377	0.650998	0.99999	notsig	4.14039e-06
ENSG00000068724.15	TTC7A	ENST00000394850.6	XM_372927	525.236	-0.0846988	0.187354	-0.452078	0.651213	0.99999	notsig	4.14039e-06
ENSG00000068745.14	IP6K2	ENST00000328631.9	NM_016291	813.79	0.0423966	0.161676	0.262231	0.793143	0.99999	notsig	4.14039e-06
ENSG00000068784.12	SRBD1	ENST00000263736.4	NM_018079	330.819	-0.269764	0.218946	-1.2321	0.21791	0.99999	notsig	4.14039e-06
ENSG00000068796.16	KIF2A	ENST00000407818.7	NM_004520	932.169	0.145362	0.181518	0.800809	0.423242	0.99999	notsig	4.14039e-06
ENSG00000068878.14	PSME4	ENST00000404125.5	XM_040158	2944.87	0.00870258	0.129949	0.0669692	0.946606	0.99999	notsig	4.14039e-06
ENSG00000068885.14	IFT80	ENST00000326448.11	NM_020800	602.423	0.212559	0.186193	1.14161	0.253618	0.99999	notsig	4.14039e-06
ENSG00000068903.19	SIRT2	ENST00000249396.11	NA	175.068	-0.138883	0.294279	-0.471944	0.636967	0.99999	notsig	4.14039e-06
ENSG00000068912.13	ERLEC1	ENST00000185150.8	NM_015701	808.655	-0.176374	0.167423	-1.05346	0.292129	0.99999	notsig	4.14039e-06
ENSG00000068976.13	PYGM	ENST00000164139.3	NM_005609	97.6279	0.0690342	0.441905	0.156219	0.87586	0.99999	notsig	4.14039e-06
ENSG00000069011.15	PITX1	ENST00000265340.11	NA	606.472	-0.236739	0.184237	-1.28497	0.198804	0.99999	notsig	4.14039e-06
ENSG00000069020.18	MAST4	ENST00000403625.6	NA	176.635	0.0843464	0.283497	0.297521	0.766068	0.99999	notsig	4.14039e-06
ENSG00000069248.11	NUP133	ENST00000261396.5	NM_018230	753.989	-0.120764	0.17236	-0.700654	0.483519	0.99999	notsig	4.14039e-06
ENSG00000069275.12	NUCKS1	ENST00000367142.4	NM_022731	16261.5	0.15574	0.134754	1.15574	0.247789	0.99999	notsig	4.14039e-06
ENSG00000069329.15	VPS35	ENST00000299138.11	NA	1429.29	0.0703684	0.149624	0.470302	0.638139	0.99999	notsig	4.14039e-06
ENSG00000069345.11	DNAJA2	ENST00000317089.9	NA	995.955	0.0440306	0.169129	0.260337	0.794604	0.99999	notsig	4.14039e-06
ENSG00000069399.13	BCL3	ENST00000164227.9	NM_005178	258.974	-0.179859	0.245416	-0.732872	0.463636	0.99999	notsig	4.14039e-06
ENSG00000069424.14	KCNAB2	ENST00000378083.7	NM_172130	378.384	0.115166	0.210447	0.547247	0.584209	0.99999	notsig	4.14039e-06
ENSG00000069482.6	GAL	ENST00000265643.3	NM_001479	1046.22	-0.149047	0.156817	-0.95045	0.341884	0.99999	notsig	4.14039e-06
ENSG00000069493.14	CLEC2D	ENST00000261340.11	NM_013269	160.629	0.265631	0.299154	0.887942	0.374572	0.99999	notsig	4.14039e-06
ENSG00000069509.5	FUNDC1	ENST00000378045.4	NM_173794	271.644	-0.0238651	0.266085	-0.0896898	0.928534	0.99999	notsig	4.14039e-06
ENSG00000069535.13	MAOB	ENST00000378069.4	NM_000898	585.885	0.114133	0.184246	0.619457	0.535615	0.99999	notsig	4.14039e-06
ENSG00000069702.10	TGFBR3	ENST00000212355.8	NM_003243	669.116	-0.119834	0.209081	-0.573148	0.566544	0.99999	notsig	4.14039e-06
ENSG00000069712.11	KIAA1107	ENST00000636278.1	XM_034086	70.8295	-0.365354	0.44603	-0.819125	0.412715	0.99999	notsig	4.14039e-06
ENSG00000069849.10	ATP1B3	ENST00000286371.7	NM_001679	1585.67	-0.185783	0.148547	-1.25066	0.211057	0.99999	notsig	4.14039e-06
ENSG00000069869.15	NEDD4	ENST00000508342.5	NM_198400	572.451	-0.0828044	0.186361	-0.444322	0.656809	0.99999	notsig	4.14039e-06
ENSG00000069943.9	PIGB	ENST00000539642.5	NM_004855	750.361	-0.0683102	0.177905	-0.383971	0.701	0.99999	notsig	4.14039e-06
ENSG00000069956.11	MAPK6	ENST00000261845.6	NM_002748	1669.59	0.00447788	0.167171	0.0267862	0.97863	0.99999	notsig	4.14039e-06
ENSG00000069966.18	GNB5	ENST00000261837.11	NA	487.51	0.0456185	0.203633	0.224023	0.822739	0.99999	notsig	4.14039e-06
ENSG00000069974.15	RAB27A	ENST00000396307.6	NM_004580, NM_183236	453.286	0.227147	0.209098	1.08631	0.27734	0.99999	notsig	4.14039e-06
ENSG00000069998.12	CECR5	ENST00000336737.8	NM_017829	227.595	-0.153796	0.257725	-0.596742	0.55068	0.99999	notsig	4.14039e-06
ENSG00000070010.18	UFD1L	ENST00000263202.14	NA	980.958	0.150283	0.174882	0.859338	0.390154	0.99999	notsig	4.14039e-06
ENSG00000070018.8	LRP6	ENST00000261349.8	NA	1560.45	-0.0240203	0.15375	-0.156229	0.875852	0.99999	notsig	4.14039e-06
ENSG00000070047.11	PHRF1	ENST00000264555.9	NM_020901	85.2199	-0.0776637	0.400314	-0.194007	0.84617	0.99999	notsig	4.14039e-06
ENSG00000070061.14	IKBKAP	ENST00000374647.9	NA	1093.21	-0.00841261	0.156371	-0.053799	0.957095	0.99999	notsig	4.14039e-06
ENSG00000070081.15	NUCB2	ENST00000323688.10	NA	688.192	0.108088	0.191179	0.565376	0.571818	0.99999	notsig	4.14039e-06
ENSG00000070087.13	PFN2	ENST00000423691.2	NM_002628	5954.93	0.302029	0.190251	1.58753	0.112394	0.99999	notsig	4.14039e-06
ENSG00000070159.13	PTPN3	ENST00000374541.3	NA	560.365	0.0348076	0.194553	0.178911	0.858008	0.99999	notsig	4.14039e-06
ENSG00000070182.18	SPTB	ENST00000556626.5	NA	58.8257	0.0235052	0.504839	0.0465599	0.962864	0.99999	notsig	4.14039e-06
ENSG00000070214.15	SLC44A1	ENST00000374720.7	NM_080546	1951.24	0.0447013	0.132901	0.336349	0.736607	0.99999	notsig	4.14039e-06
ENSG00000070269.13	TMEM260	ENST00000261556.10	NM_017799	171.986	-0.24988	0.318852	-0.783686	0.433225	0.99999	notsig	4.14039e-06
ENSG00000070366.13	SMG6	ENST00000263073.10	NA	415.77	-0.0714681	0.237836	-0.300494	0.763801	0.99999	notsig	4.14039e-06
ENSG00000070367.15	EXOC5	ENST00000413566.6	NM_006544	1861.81	0.137771	0.135882	1.0139	0.31063	0.99999	notsig	4.14039e-06
ENSG00000070371.15	CLTCL1	ENST00000427926.5	NM_007098	317.443	-0.128845	0.247872	-0.519802	0.603201	0.99999	notsig	4.14039e-06
ENSG00000070404.9	FSTL3	ENST00000166139.8	NM_005860	1167.66	-0.236854	0.151336	-1.56509	0.117562	0.99999	notsig	4.14039e-06
ENSG00000070413.19	DGCR2	ENST00000263196.11	NM_005137	413.673	-0.13189	0.235216	-0.560721	0.574988	0.99999	notsig	4.14039e-06
ENSG00000070423.17	RNF126	ENST00000292363.9	NA	444.744	-0.0230303	0.197633	-0.116531	0.907232	0.99999	notsig	4.14039e-06
ENSG00000070444.14	MNT	ENST00000174618.4	NM_020310	461.641	-0.0299703	0.199961	-0.149881	0.880859	0.99999	notsig	4.14039e-06
ENSG00000070476.14	ZXDC	ENST00000389709.7	NM_025112	411.071	-0.0183412	0.243477	-0.0753303	0.939952	0.99999	notsig	4.14039e-06
ENSG00000070495.14	JMJD6	ENST00000445478.6	NM_015167	137.046	-0.0219923	0.379153	-0.0580038	0.953746	0.99999	notsig	4.14039e-06
ENSG00000070501.11	POLB	ENST00000265421.8	NM_002690	247.153	-0.0368225	0.267322	-0.137746	0.890441	0.99999	notsig	4.14039e-06
ENSG00000070540.12	WIPI1	ENST00000262139.9	NM_017983	36.735	-0.718071	0.616301	-1.16513	0.243966	0.99999	notsig	4.14039e-06
ENSG00000070610.14	GBA2	ENST00000378103.7	NM_020944	140.008	-0.368358	0.351275	-1.04863	0.294348	0.99999	notsig	4.14039e-06
ENSG00000070614.14	NDST1	ENST00000261797.6	NA	1250.2	-0.0974618	0.14887	-0.654676	0.512677	0.99999	notsig	4.14039e-06
ENSG00000070669.16	ASNS	ENST00000175506.8	NM_001673, NM_183356	1133.12	-0.445729	0.22094	-2.01742	0.0436518	0.99999	notsig	4.14039e-06
ENSG00000070718.11	AP3M2	ENST00000518421.5	NA	310.093	-0.16897	0.231692	-0.729286	0.465827	0.99999	notsig	4.14039e-06
ENSG00000070756.14	PABPC1	ENST00000318607.9	NM_002568	24611.8	0.148363	0.16276	0.911545	0.362008	0.99999	notsig	4.14039e-06
ENSG00000070759.16	TESK2	ENST00000372086.3	NM_007170	115.898	-0.260612	0.364824	-0.71435	0.475011	0.99999	notsig	4.14039e-06
ENSG00000070761.7	CFAP20	ENST00000262498.7	NM_013242	249.34	0.138663	0.281028	0.493415	0.621719	0.99999	notsig	4.14039e-06
ENSG00000070770.8	CSNK2A2	ENST00000262506.7	NM_001896	479.242	-0.0417643	0.194099	-0.21517	0.829635	0.99999	notsig	4.14039e-06
ENSG00000070778.12	PTPN21	ENST00000556564.5	NA	233.004	-0.034141	0.2593	-0.131666	0.895248	0.99999	notsig	4.14039e-06
ENSG00000070785.16	EIF2B3	ENST00000360403.6	NM_020365	157.068	-0.188626	0.316029	-0.596863	0.550599	0.99999	notsig	4.14039e-06
ENSG00000070814.17	TCOF1	ENST00000377797.7	NM_001008656	709.969	-0.0284326	0.191425	-0.148532	0.881923	0.99999	notsig	4.14039e-06
ENSG00000070831.15	CDC42	ENST00000400259.5	NM_001791	2560.89	0.309012	0.190463	1.62243	0.104712	0.99999	notsig	4.14039e-06
ENSG00000070882.12	OSBPL3	ENST00000313367.6	NA	767.906	0.213933	0.168635	1.26862	0.204577	0.99999	notsig	4.14039e-06
ENSG00000070950.9	RAD18	ENST00000264926.6	NM_020165	934.611	0.131615	0.170998	0.769688	0.441485	0.99999	notsig	4.14039e-06
ENSG00000070961.15	ATP2B1	ENST00000428670.7	NM_001682	1902.12	-0.0421027	0.156298	-0.269375	0.787641	0.99999	notsig	4.14039e-06
ENSG00000071051.13	NCK2	ENST00000233154.8	NM_003581	180.557	0.225352	0.282089	0.79887	0.424366	0.99999	notsig	4.14039e-06
ENSG00000071054.16	MAP4K4	ENST00000625522.2	NM_004834	768.416	0.0572543	0.189839	0.301594	0.762961	0.99999	notsig	4.14039e-06
ENSG00000071073.12	MGAT4A	ENST00000264968.7	NM_012214	218.293	-0.066996	0.287742	-0.232834	0.815891	0.99999	notsig	4.14039e-06
ENSG00000071082.10	RPL31	ENST00000409038.5	NM_001098577	10490.7	0.0372357	0.14004	0.265893	0.790322	0.99999	notsig	4.14039e-06
ENSG00000071127.16	WDR1	ENST00000382452.6	NA	577.682	0.00645807	0.188344	0.0342887	0.972647	0.99999	notsig	4.14039e-06
ENSG00000071189.21	SNX13	ENST00000428135.7	NM_015132	1356.93	-0.0334198	0.1509	-0.221469	0.824727	0.99999	notsig	4.14039e-06
ENSG00000071205.11	ARHGAP10	ENST00000336498.7	NM_024605	212.026	-0.131971	0.264221	-0.499471	0.617447	0.99999	notsig	4.14039e-06
ENSG00000071243.15	ING3	ENST00000315870.9	NM_019071	284.649	-0.129283	0.234328	-0.551721	0.58114	0.99999	notsig	4.14039e-06
ENSG00000071246.10	VASH1	ENST00000167106.8	NM_014909	90.2609	0.340188	0.409142	0.831468	0.405709	0.99999	notsig	4.14039e-06
ENSG00000071462.11	WBSCR22	ENST00000423497.5	NA	209.411	-0.2599	0.293554	-0.885355	0.375965	0.99999	notsig	4.14039e-06
ENSG00000071537.13	SEL1L	ENST00000336735.8	NM_005065	850.946	-0.0722502	0.193346	-0.373682	0.708641	0.99999	notsig	4.14039e-06
ENSG00000071539.13	TRIP13	ENST00000166345.7	NM_004237	2478.88	0.00761261	0.146168	0.0520814	0.958464	0.99999	notsig	4.14039e-06
ENSG00000071553.16	ATP6AP1	ENST00000369762.6	NM_001183	716.469	-0.39677	0.185672	-2.13694	0.0326029	0.99999	notsig	4.14039e-06
ENSG00000071564.14	TCF3	ENST00000453954.6	NM_003200	1325.64	-0.0759269	0.148225	-0.512239	0.608484	0.99999	notsig	4.14039e-06
ENSG00000071626.16	DAZAP1	ENST00000233078.8	NM_170711	702.587	-0.0919271	0.177736	-0.517212	0.605009	0.99999	notsig	4.14039e-06
ENSG00000071655.17	MBD3	ENST00000434436.7	NA	589.609	-0.26286	0.183135	-1.43533	0.151192	0.99999	notsig	4.14039e-06
ENSG00000071794.15	HLTF	ENST00000310053.9	NA	2154.87	-0.135034	0.148933	-0.90668	0.364576	0.99999	notsig	4.14039e-06
ENSG00000071859.14	FAM50A	ENST00000393600.7	NM_004699	194.276	-0.206831	0.272151	-0.759985	0.447263	0.99999	notsig	4.14039e-06
ENSG00000071889.16	FAM3A	ENST00000322269.10	NA	173.37	-0.1085	0.294276	-0.368702	0.71235	0.99999	notsig	4.14039e-06
ENSG00000071894.15	CPSF1	ENST00000616140.1	NM_013291	823.884	-0.115719	0.175943	-0.657705	0.510728	0.99999	notsig	4.14039e-06
ENSG00000071967.11	CYBRD1	ENST00000321348.8	NM_024843	1128.4	0.0344157	0.152944	0.225022	0.821963	0.99999	notsig	4.14039e-06
ENSG00000071994.10	PDCD2	ENST00000541970.5	NM_002598	660.374	-0.00276775	0.178558	-0.0155006	0.987633	0.99999	notsig	4.14039e-06
ENSG00000072041.16	SLC6A15	ENST00000266682.9	NM_018057, NM_182767	563.043	-0.160746	0.212562	-0.756231	0.449511	0.99999	notsig	4.14039e-06
ENSG00000072042.12	RDH11	ENST00000381346.8	NA	817.703	-0.10209	0.177681	-0.574572	0.565581	0.99999	notsig	4.14039e-06
ENSG00000072062.13	PRKACA	ENST00000308677.8	NA	549.757	0.126438	0.187705	0.673598	0.500567	0.99999	notsig	4.14039e-06
ENSG00000072071.16	ADGRL1	ENST00000340736.10	NM_014921	691.023	-0.00446107	0.18372	-0.0242819	0.980628	0.99999	notsig	4.14039e-06
ENSG00000072110.13	ACTN1	ENST00000538545.6	NM_001102	1418.45	-0.0883968	0.161176	-0.548449	0.583384	0.99999	notsig	4.14039e-06
ENSG00000072121.15	ZFYVE26	ENST00000347230.8	NM_015346	754.849	-0.0535645	0.174831	-0.306378	0.759317	0.99999	notsig	4.14039e-06
ENSG00000072134.15	EPN2	ENST00000314728.9	NM_014964	654.635	-0.0955589	0.176968	-0.539977	0.589213	0.99999	notsig	4.14039e-06
ENSG00000072135.12	PTPN18	ENST00000175756.9	NA	514.685	0.175462	0.194373	0.90271	0.36668	0.99999	notsig	4.14039e-06
ENSG00000072195.14	SPEG	ENST00000312358.11	NM_005876	63.5952	-0.247199	0.470218	-0.525711	0.599089	0.99999	notsig	4.14039e-06
ENSG00000072210.18	ALDH3A2	ENST00000339618.8	NA	1094.37	0.188394	0.156395	1.2046	0.228356	0.99999	notsig	4.14039e-06
ENSG00000072274.12	TFRC	ENST00000360110.8	NA	6686.8	-0.111985	0.162967	-0.687165	0.491979	0.99999	notsig	4.14039e-06
ENSG00000072310.16	SREBF1	ENST00000355815.8	NM_004176	3856.11	-0.234665	0.137811	-1.70281	0.0886045	0.99999	notsig	4.14039e-06
ENSG00000072364.12	AFF4	ENST00000265343.9	NM_014423	4647.24	0.151968	0.119033	1.27669	0.201713	0.99999	notsig	4.14039e-06
ENSG00000072401.14	UBE2D1	ENST00000373910.8	NM_003338	406.018	0.08089	0.235857	0.342963	0.731627	0.99999	notsig	4.14039e-06
ENSG00000072415.8	MPP5	ENST00000261681.8	NA	955.174	-0.0125991	0.160961	-0.0782745	0.93761	0.99999	notsig	4.14039e-06
ENSG00000072422.16	RHOBTB1	ENST00000337910.9	NA	363.816	0.0531515	0.221071	0.240428	0.809999	0.99999	notsig	4.14039e-06
ENSG00000072501.17	SMC1A	ENST00000322213.8	NM_006306	2952.89	-0.0922531	0.137407	-0.671387	0.501974	0.99999	notsig	4.14039e-06
ENSG00000072506.12	HSD17B10	ENST00000168216.10	NM_004493	492.254	-0.211463	0.258738	-0.817288	0.413764	0.99999	notsig	4.14039e-06
ENSG00000072518.20	MARK2	ENST00000402010.6	NM_017490	636.669	0.0291922	0.177186	0.164755	0.869137	0.99999	notsig	4.14039e-06
ENSG00000072571.19	HMMR	ENST00000393915.8	NM_012484	513.16	0.183072	0.192503	0.95101	0.341599	0.99999	notsig	4.14039e-06
ENSG00000072682.18	P4HA2	ENST00000401867.5	NM_004199	115.88	-0.381553	0.358456	-1.06444	0.287131	0.99999	notsig	4.14039e-06
ENSG00000072736.18	NFATC3	ENST00000346183.7	NM_004555	1450.13	0.0111433	0.143055	0.0778954	0.937911	0.99999	notsig	4.14039e-06
ENSG00000072756.16	TRNT1	ENST00000251607.10	NA	281.617	-0.213862	0.234835	-0.910691	0.362458	0.99999	notsig	4.14039e-06
ENSG00000072778.19	ACADVL	ENST00000543245.6	NM_000018	1136.78	-0.183291	0.174075	-1.05294	0.292368	0.99999	notsig	4.14039e-06
ENSG00000072786.12	STK10	ENST00000176763.9	NM_005990	123.318	0.034596	0.355422	0.0973379	0.922458	0.99999	notsig	4.14039e-06
ENSG00000072803.17	FBXW11	ENST00000265094.9	NM_012300	1675.99	-0.0824783	0.138136	-0.597079	0.550454	0.99999	notsig	4.14039e-06
ENSG00000072832.14	CRMP1	ENST00000324989.11	NM_001313	69.7535	-0.0215425	0.441826	-0.0487579	0.961112	0.99999	notsig	4.14039e-06
ENSG00000072840.12	EVC	ENST00000264956.10	NA	184.22	-0.232684	0.279702	-0.8319	0.405465	0.99999	notsig	4.14039e-06
ENSG00000072849.10	DERL2	ENST00000158771.8	NM_016041	451.248	-0.0307985	0.204166	-0.15085	0.880094	0.99999	notsig	4.14039e-06
ENSG00000072864.13	NDE1	ENST00000396355.5	NM_017668	454.482	0.304605	0.212831	1.43121	0.152371	0.99999	notsig	4.14039e-06
ENSG00000072954.6	TMEM38A	ENST00000187762.6	NA	127.914	0.36849	0.326977	1.12696	0.259759	0.99999	notsig	4.14039e-06
ENSG00000072958.8	AP1M1	ENST00000444449.6	NM_032493	353.649	-0.258066	0.220358	-1.17112	0.241551	0.99999	notsig	4.14039e-06
ENSG00000073008.14	PVR	ENST00000425690.7	NM_006505	723.753	-0.106524	0.193855	-0.549503	0.582661	0.99999	notsig	4.14039e-06
ENSG00000073050.11	XRCC1	ENST00000262887.9	NA	135.938	0.0955763	0.329675	0.289911	0.771884	0.99999	notsig	4.14039e-06
ENSG00000073060.15	SCARB1	ENST00000415380.6	NM_005505	1281	-0.179329	0.157964	-1.13525	0.256271	0.99999	notsig	4.14039e-06
ENSG00000073111.13	MCM2	ENST00000265056.11	NA	2201.05	-0.0895445	0.151979	-0.589192	0.555733	0.99999	notsig	4.14039e-06
ENSG00000073150.13	PANX2	ENST00000395842.2	NM_052839	74.6136	-0.355344	0.43323	-0.82022	0.412091	0.99999	notsig	4.14039e-06
ENSG00000073169.13	SELO	ENST00000380903.6	NA	125.264	-0.419805	0.329255	-1.27501	0.202304	0.99999	notsig	4.14039e-06
ENSG00000073331.17	ALPK1	ENST00000458497.5	NM_025144	96.4827	0.165146	0.407541	0.405227	0.685311	0.99999	notsig	4.14039e-06
ENSG00000073350.13	LLGL2	ENST00000392550.7	NA	144.62	-0.167138	0.305596	-0.546925	0.58443	0.99999	notsig	4.14039e-06
ENSG00000073417.14	PDE8A	ENST00000310298.8	NM_002605	1665.98	-0.000683493	0.138597	-0.00493152	0.996065	0.99999	notsig	4.14039e-06
ENSG00000073464.11	CLCN4	ENST00000380833.8	NA	130.433	0.253337	0.321193	0.788737	0.430266	0.99999	notsig	4.14039e-06
ENSG00000073536.17	NLE1	ENST00000442241.8	NM_018096	335.419	-0.245434	0.220821	-1.11146	0.266369	0.99999	notsig	4.14039e-06
ENSG00000073578.16	SDHA	ENST00000264932.10	NM_004168	995.087	-0.179591	0.154881	-1.15954	0.246236	0.99999	notsig	4.14039e-06
ENSG00000073584.18	SMARCE1	ENST00000348513.10	NM_003079	994.325	0.0893748	0.163567	0.546411	0.584784	0.99999	notsig	4.14039e-06
ENSG00000073605.18	GSDMB	ENST00000418519.5	NM_018530	48.9542	0.416389	0.523005	0.796147	0.425947	0.99999	notsig	4.14039e-06
ENSG00000073614.12	KDM5A	ENST00000399788.6	NM_005056	1089.46	-0.0604221	0.16523	-0.365685	0.7146	0.99999	notsig	4.14039e-06
ENSG00000073670.13	ADAM11	ENST00000200557.10	NM_002390	91.6138	0.470022	0.42286	1.11153	0.26634	0.99999	notsig	4.14039e-06
ENSG00000073711.10	PPP2R3A	ENST00000264977.7	NM_002718	500.105	0.0157821	0.195231	0.0808383	0.935571	0.99999	notsig	4.14039e-06
ENSG00000073712.14	FERMT2	ENST00000343279.8	NM_006832	859.44	0.0109039	0.173789	0.0627423	0.949972	0.99999	notsig	4.14039e-06
ENSG00000073756.11	PTGS2	ENST00000367468.9	NM_000963	425.344	-0.383461	0.235015	-1.63164	0.102755	0.99999	notsig	4.14039e-06
ENSG00000073792.15	IGF2BP2	ENST00000457616.6	NM_006548	233.696	-0.182457	0.255119	-0.715185	0.474495	0.99999	notsig	4.14039e-06
ENSG00000073803.13	MAP3K13	ENST00000265026.7	NM_004721	385.255	0.344947	0.212537	1.623	0.104589	0.99999	notsig	4.14039e-06
ENSG00000073910.19	FRY	ENST00000542859.5	NM_023037	433.287	-0.199549	0.214917	-0.928493	0.353152	0.99999	notsig	4.14039e-06
ENSG00000073921.17	PICALM	ENST00000393346.7	NM_007166	2816.23	-0.00625493	0.130409	-0.0479638	0.961745	0.99999	notsig	4.14039e-06
ENSG00000073969.18	NSF	ENST00000398238.8	NM_006178	929.293	0.133619	0.167134	0.79947	0.424018	0.99999	notsig	4.14039e-06
ENSG00000074047.21	GLI2	ENST00000452319.5	NM_005270	200.486	-0.0733822	0.268092	-0.273721	0.784299	0.99999	notsig	4.14039e-06
ENSG00000074054.17	CLASP1	ENST00000263710.8	NM_015282	1765.45	0.0598066	0.14161	0.422333	0.672782	0.99999	notsig	4.14039e-06
ENSG00000074071.14	MRPS34	ENST00000177742.7	NM_023936	94.218	0.218981	0.399836	0.547677	0.583914	0.99999	notsig	4.14039e-06
ENSG00000074201.8	CLNS1A	ENST00000525428.5	NA	2936.04	0.060885	0.137615	0.442429	0.658179	0.99999	notsig	4.14039e-06
ENSG00000074211.13	PPP2R2C	ENST00000335585.9	NM_181876	158.509	-0.192883	0.304305	-0.633849	0.526179	0.99999	notsig	4.14039e-06
ENSG00000074219.13	TEAD2	ENST00000598810.5	NA	541.612	0.128363	0.203673	0.630243	0.528536	0.99999	notsig	4.14039e-06
ENSG00000074266.18	EED	ENST00000351625.10	NM_003797	511.308	0.0105879	0.189887	0.0557589	0.955534	0.99999	notsig	4.14039e-06
ENSG00000074319.12	TSG101	ENST00000251968.3	NM_006292	754.407	0.34216	0.189723	1.80347	0.0713148	0.99999	notsig	4.14039e-06
ENSG00000074356.16	NCBP3	ENST00000389005.5	NM_018553	1266.14	0.0227629	0.153989	0.147821	0.882484	0.99999	notsig	4.14039e-06
ENSG00000074370.17	ATP2A3	ENST00000359983.7	NM_174953	148.792	0.124594	0.321569	0.387456	0.698419	0.99999	notsig	4.14039e-06
ENSG00000074410.13	CA12	ENST00000178638.7	NM_001218	56.4257	0.407997	0.484192	0.842636	0.399432	0.99999	notsig	4.14039e-06
ENSG00000074416.13	MGLL	ENST00000265052.9	NM_007283	115.383	-0.060547	0.349694	-0.173143	0.862539	0.99999	notsig	4.14039e-06
ENSG00000074527.11	NTN4	ENST00000343702.8	NM_021229	792.774	-0.175098	0.205446	-0.852282	0.394058	0.99999	notsig	4.14039e-06
ENSG00000074582.12	BCS1L	ENST00000431802.5	NM_004328	102.482	-0.142332	0.36844	-0.38631	0.699267	0.99999	notsig	4.14039e-06
ENSG00000074590.13	NUAK1	ENST00000261402.6	NA	222.621	-0.00727911	0.262931	-0.0276845	0.977914	0.99999	notsig	4.14039e-06
ENSG00000074603.18	DPP8	ENST00000341861.9	NM_017743	1597.93	0.131344	0.144445	0.909301	0.363191	0.99999	notsig	4.14039e-06
ENSG00000074621.13	SLC24A1	ENST00000261892.10	NM_004727	117.724	0.174869	0.350459	0.498971	0.6178	0.99999	notsig	4.14039e-06
ENSG00000074657.13	ZNF532	ENST00000336078.8	NM_018181	251.07	0.114063	0.248523	0.458963	0.646261	0.99999	notsig	4.14039e-06
ENSG00000074695.5	LMAN1	ENST00000251047.5	NM_005570	2469.3	-0.154459	0.173446	-0.890528	0.373183	0.99999	notsig	4.14039e-06
ENSG00000074696.12	HACD3	ENST00000565299.5	NM_016395	1465.19	0.1261	0.152623	0.826215	0.408682	0.99999	notsig	4.14039e-06
ENSG00000074706.13	IPCEF1	ENST00000422970.6	NM_001130699	93.0714	0.109233	0.413199	0.264359	0.791503	0.99999	notsig	4.14039e-06
ENSG00000074755.14	ZZEF1	ENST00000381638.6	NM_015113	781.574	-0.151196	0.179848	-0.840688	0.400523	0.99999	notsig	4.14039e-06
ENSG00000074800.13	ENO1	ENST00000234590.8	NM_001428	6879.39	-0.129873	0.135134	-0.961066	0.336519	0.99999	notsig	4.14039e-06
ENSG00000074842.7	MYDGF	ENST00000599630.1	NM_019107	100.999	-0.0986932	0.386811	-0.255146	0.798611	0.99999	notsig	4.14039e-06
ENSG00000074855.10	ANO8	ENST00000159087.6	NA	57.1281	-0.430656	0.517824	-0.831665	0.405598	0.99999	notsig	4.14039e-06
ENSG00000074935.13	TUBE1	ENST00000368662.9	NM_016262	340.727	0.010496	0.261869	0.040081	0.968029	0.99999	notsig	4.14039e-06
ENSG00000074964.16	ARHGEF10L	ENST00000361221.7	NM_018125	160.145	-0.21661	0.317005	-0.683301	0.494417	0.99999	notsig	4.14039e-06
ENSG00000075089.9	ACTR6	ENST00000188312.6	NM_022496	294.476	0.0373881	0.239491	0.156115	0.875943	0.99999	notsig	4.14039e-06
ENSG00000075131.9	TIPIN	ENST00000261881.8	NM_017858	296.566	-0.1086	0.248118	-0.437694	0.661608	0.99999	notsig	4.14039e-06
ENSG00000075142.13	SRI	ENST00000265729.6	NM_003130	1064.2	0.0648888	0.378461	0.171455	0.863866	0.99999	notsig	4.14039e-06
ENSG00000075151.20	EIF4G3	ENST00000634879.1	NM_003760	2988.33	0.0989325	0.13694	0.72245	0.470018	0.99999	notsig	4.14039e-06
ENSG00000075188.8	NUP37	ENST00000552283.5	NM_024057	505.097	0.105601	0.258567	0.408409	0.682973	0.99999	notsig	4.14039e-06
ENSG00000075213.10	SEMA3A	ENST00000265362.8	NM_006080	355.383	-0.260865	0.233663	-1.11642	0.264244	0.99999	notsig	4.14039e-06
ENSG00000075218.18	GTSE1	ENST00000454366.1	NM_016426	481.466	0.208923	0.202934	1.02951	0.303239	0.99999	notsig	4.14039e-06
ENSG00000075223.13	SEMA3C	ENST00000265361.7	NM_006379	481.154	-0.0331589	0.202586	-0.163678	0.869985	0.99999	notsig	4.14039e-06
ENSG00000075234.16	TTC38	ENST00000381031.7	NM_017931	572.598	-0.0288855	0.184212	-0.156806	0.875398	0.99999	notsig	4.14039e-06
ENSG00000075239.13	ACAT1	ENST00000265838.8	NM_000019	629.628	0.021534	0.209567	0.102755	0.918158	0.99999	notsig	4.14039e-06
ENSG00000075240.16	GRAMD4	ENST00000406902.5	NM_015124	1067.73	-0.142559	0.195559	-0.728985	0.466011	0.99999	notsig	4.14039e-06
ENSG00000075275.16	CELSR1	ENST00000262738.7	NM_014246	824.307	-0.174388	0.220722	-0.790083	0.429479	0.99999	notsig	4.14039e-06
ENSG00000075292.18	ZNF638	ENST00000409544.5	NM_014497	2361.51	-0.0981089	0.1484	-0.66111	0.508542	0.99999	notsig	4.14039e-06
ENSG00000075303.12	SLC25A40	ENST00000341119.9	NM_018843	708.503	0.172695	0.200154	0.862808	0.388243	0.99999	notsig	4.14039e-06
ENSG00000075336.11	TIMM21	ENST00000169551.10	NM_014177	117.997	0.234501	0.349065	0.671799	0.501712	0.99999	notsig	4.14039e-06
ENSG00000075391.16	RASAL2	ENST00000367649.7	NM_170692	1362.61	-0.069978	0.149736	-0.467342	0.640255	0.99999	notsig	4.14039e-06
ENSG00000075399.13	VPS9D1	ENST00000389386.7	NM_004913	100.675	-0.188275	0.406349	-0.463333	0.643125	0.99999	notsig	4.14039e-06
ENSG00000075407.18	ZNF37A	ENST00000361085.9	NM_003421	233.145	-0.249917	0.291817	-0.856416	0.391768	0.99999	notsig	4.14039e-06
ENSG00000075413.17	MARK3	ENST00000335102.9	NM_001128918	480.454	0.278226	0.198872	1.39902	0.161807	0.99999	notsig	4.14039e-06
ENSG00000075415.12	SLC25A3	ENST00000228318.7	NM_005888	6112.88	0.0261363	0.149792	0.174484	0.861485	0.99999	notsig	4.14039e-06
ENSG00000075420.12	FNDC3B	ENST00000336824.8	NM_022763	2864.42	-0.015492	0.128334	-0.120716	0.903916	0.99999	notsig	4.14039e-06
ENSG00000075426.11	FOSL2	ENST00000264716.8	NM_005253	671.621	-0.0133744	0.193368	-0.0691657	0.944858	0.99999	notsig	4.14039e-06
ENSG00000075539.13	FRYL	ENST00000358350.8	NA	933.43	-0.276166	0.184715	-1.49509	0.13489	0.99999	notsig	4.14039e-06
ENSG00000075568.16	TMEM131	ENST00000186436.9	XM_371542	1289.01	-0.000763036	0.157396	-0.00484789	0.996132	0.99999	notsig	4.14039e-06
ENSG00000075618.17	FSCN1	ENST00000382361.7	NM_003088	919.576	-0.0977491	0.184281	-0.530436	0.595809	0.99999	notsig	4.14039e-06
ENSG00000075624.13	ACTB	ENST00000331789.9	NM_001101	40381.6	-0.0240646	0.137834	-0.174592	0.8614	0.99999	notsig	4.14039e-06
ENSG00000075643.5	MOCOS	ENST00000261326.5	NA	736.548	-0.205354	0.207268	-0.990764	0.321801	0.99999	notsig	4.14039e-06
ENSG00000075651.15	PLD1	ENST00000351298.8	NM_002662	2060.71	-0.0663475	0.133937	-0.495365	0.620343	0.99999	notsig	4.14039e-06
ENSG00000075702.16	WDR62	ENST00000401500.6	NM_015671	266.975	-0.158818	0.239136	-0.664131	0.506606	0.99999	notsig	4.14039e-06
ENSG00000075711.20	DLG1	ENST00000346964.6	NM_004087	1740.12	0.0989949	0.143619	0.689287	0.490642	0.99999	notsig	4.14039e-06
ENSG00000075785.12	RAB7A	ENST00000265062.7	NA	2763.64	0.236132	0.178278	1.32452	0.18533	0.99999	notsig	4.14039e-06
ENSG00000075790.10	BCAP29	ENST00000379119.6	NM_018844	759.92	-0.0961861	0.172354	-0.558073	0.576795	0.99999	notsig	4.14039e-06
ENSG00000075826.16	SEC31B	ENST00000370345.7	NM_015490	208.584	-0.0100456	0.298909	-0.0336075	0.97319	0.99999	notsig	4.14039e-06
ENSG00000075856.11	SART3	ENST00000228284.7	NA	833.315	0.0313941	0.164518	0.190824	0.848663	0.99999	notsig	4.14039e-06
ENSG00000075914.12	EXOSC7	ENST00000265564.7	NM_015004	145.839	-0.0477394	0.320283	-0.149054	0.881511	0.99999	notsig	4.14039e-06
ENSG00000075945.12	KIFAP3	ENST00000361580.6	NM_014970	407.812	0.264202	0.209001	1.26412	0.206187	0.99999	notsig	4.14039e-06
ENSG00000075975.15	MKRN2	ENST00000170447.11	NM_014160	457.34	0.120501	0.204844	0.588257	0.55636	0.99999	notsig	4.14039e-06
ENSG00000076003.4	MCM6	ENST00000264156.2	NM_005915	2032.11	-0.0590727	0.132415	-0.446118	0.655512	0.99999	notsig	4.14039e-06
ENSG00000076043.9	REXO2	ENST00000265881.9	NM_015523	451.8	-0.0558902	0.228427	-0.244674	0.806708	0.99999	notsig	4.14039e-06
ENSG00000076053.10	RBM7	ENST00000375490.9	NM_016090	811.535	-0.129203	0.178359	-0.724396	0.468823	0.99999	notsig	4.14039e-06
ENSG00000076067.11	RBMS2	ENST00000262031.9	NM_002898	1629.78	0.203995	0.145292	1.40404	0.160308	0.99999	notsig	4.14039e-06
ENSG00000076108.11	BAZ2A	ENST00000551812.5	NM_013449	2427.23	0.0294243	0.158015	0.186212	0.852279	0.99999	notsig	4.14039e-06
ENSG00000076201.14	PTPN23	ENST00000265562.4	NM_015466	526.586	0.153451	0.188336	0.814771	0.415204	0.99999	notsig	4.14039e-06
ENSG00000076242.14	MLH1	ENST00000231790.6	NM_000249	469.999	0.00948401	0.199805	0.0474662	0.962142	0.99999	notsig	4.14039e-06
ENSG00000076248.10	UNG	ENST00000242576.6	NM_080911	761.734	-0.00554493	0.189457	-0.0292674	0.976651	0.99999	notsig	4.14039e-06
ENSG00000076321.10	KLHL20	ENST00000209884.4	NM_014458	378.765	0.152934	0.215679	0.709082	0.478274	0.99999	notsig	4.14039e-06
ENSG00000076351.12	SLC46A1	ENST00000612814.4	NA	320.225	-0.287092	0.23274	-1.23353	0.217378	0.99999	notsig	4.14039e-06
ENSG00000076356.6	PLXNA2	ENST00000367033.3	NM_025179	63.4978	-0.04662	0.495599	-0.0940681	0.925055	0.99999	notsig	4.14039e-06
ENSG00000076382.16	SPAG5	ENST00000321765.9	NM_006461	806.687	-0.0313107	0.176464	-0.177434	0.859168	0.99999	notsig	4.14039e-06
ENSG00000076513.16	ANKRD13A	ENST00000261739.8	NA	1010.9	0.0982277	0.153753	0.638868	0.522909	0.99999	notsig	4.14039e-06
ENSG00000076554.15	TPD52	ENST00000520527.5	NM_005079	2175	0.164361	0.144106	1.14056	0.254055	0.99999	notsig	4.14039e-06
ENSG00000076555.15	ACACB	ENST00000338432.11	NM_001093	306.602	0.114821	0.270041	0.425199	0.670692	0.99999	notsig	4.14039e-06
ENSG00000076604.14	TRAF4	ENST00000262395.9	NM_145751	413.424	-0.136616	0.213059	-0.641213	0.521384	0.99999	notsig	4.14039e-06
ENSG00000076641.4	PAG1	ENST00000220597.4	NA	195.783	-0.525924	0.284524	-1.84843	0.0645396	0.99999	notsig	4.14039e-06
ENSG00000076650.6	GPATCH1	ENST00000170564.6	NA	148.68	-0.0467862	0.307775	-0.152014	0.879176	0.99999	notsig	4.14039e-06
ENSG00000076685.18	NT5C2	ENST00000343289.9	NM_012229	865.527	-0.0382309	0.172891	-0.221127	0.824994	0.99999	notsig	4.14039e-06
ENSG00000076706.15	MCAM	ENST00000264036.5	NA	1093.28	-0.396406	0.200333	-1.97873	0.0478464	0.99999	notsig	4.14039e-06
ENSG00000076770.14	MBNL3	ENST00000370853.7	NM_018388	391.546	0.216959	0.228401	0.949902	0.342162	0.99999	notsig	4.14039e-06
ENSG00000076826.9	CAMSAP3	ENST00000446248.4	XM_048362	65.4046	-0.340371	0.44186	-0.770315	0.441113	0.99999	notsig	4.14039e-06
ENSG00000076864.19	RAP1GAP	ENST00000374763.6	NM_002885	92.7821	0.0542264	0.388765	0.139484	0.889068	0.99999	notsig	4.14039e-06
ENSG00000076924.11	XAB2	ENST00000358368.4	NA	176.826	0.0096351	0.288697	0.0333744	0.973376	0.99999	notsig	4.14039e-06
ENSG00000076928.17	ARHGEF1	ENST00000599846.5	NM_199002	232.433	0.075477	0.267717	0.281928	0.777999	0.99999	notsig	4.14039e-06
ENSG00000076944.15	STXBP2	ENST00000441779.6	NM_006949	181.288	0.072431	0.280693	0.258043	0.796373	0.99999	notsig	4.14039e-06
ENSG00000076984.17	MAP2K7	ENST00000397983.7	NA	326.96	0.106581	0.23585	0.451901	0.651341	0.99999	notsig	4.14039e-06
ENSG00000077044.10	DGKD	ENST00000264057.6	NM_003648	906.723	-0.0806538	0.18241	-0.442157	0.658376	0.99999	notsig	4.14039e-06
ENSG00000077097.14	TOP2B	ENST00000264331.8	NA	1769.21	0.18797	0.149783	1.25495	0.209498	0.99999	notsig	4.14039e-06
ENSG00000077147.14	TM9SF3	ENST00000371142.8	NM_020123	3196.56	-0.0648529	0.133134	-0.487124	0.62617	0.99999	notsig	4.14039e-06
ENSG00000077150.18	NFKB2	ENST00000369966.7	NA	164.955	-0.103914	0.294841	-0.352441	0.724507	0.99999	notsig	4.14039e-06
ENSG00000077152.9	UBE2T	ENST00000367274.8	NM_014176	1000.41	-0.00124835	0.181232	-0.00688811	0.994504	0.99999	notsig	4.14039e-06
ENSG00000077157.21	PPP1R12B	ENST00000391959.5	NM_032105	854.288	-0.0343154	0.188398	-0.182143	0.85547	0.99999	notsig	4.14039e-06
ENSG00000077232.16	DNAJC10	ENST00000264065.11	NM_018981	2556.01	0.0916708	0.155685	0.588822	0.555981	0.99999	notsig	4.14039e-06
ENSG00000077235.17	GTF3C1	ENST00000356183.8	NA	799.538	-0.149993	0.186016	-0.806343	0.420045	0.99999	notsig	4.14039e-06
ENSG00000077238.13	IL4R	ENST00000395762.6	NA	177.891	-0.401372	0.303625	-1.32193	0.186191	0.99999	notsig	4.14039e-06
ENSG00000077254.14	USP33	ENST00000370793.5	NM_015017	1741.14	0.0319635	0.138249	0.231202	0.817158	0.99999	notsig	4.14039e-06
ENSG00000077312.8	SNRPA	ENST00000243563.7	NA	716.966	0.0766969	0.197043	0.389239	0.697099	0.99999	notsig	4.14039e-06
ENSG00000077348.8	EXOSC5	ENST00000221233.8	NA	234.321	0.0489305	0.292397	0.167343	0.8671	0.99999	notsig	4.14039e-06
ENSG00000077380.15	DYNC1I2	ENST00000397119.7	NM_001378	421.607	0.026508	0.224308	0.118177	0.905928	0.99999	notsig	4.14039e-06
ENSG00000077454.15	LRCH4	ENST00000310300.10	NM_002319	125.598	-0.281961	0.351232	-0.802775	0.422105	0.99999	notsig	4.14039e-06
ENSG00000077458.12	FAM76B	ENST00000358780.9	NM_144664	528.937	-0.0712797	0.19519	-0.365181	0.714976	0.99999	notsig	4.14039e-06
ENSG00000077514.8	POLD3	ENST00000263681.6	NM_006591	874.227	-0.0448149	0.167996	-0.266762	0.789653	0.99999	notsig	4.14039e-06
ENSG00000077549.17	CAPZB	ENST00000433834.5	NA	1074.75	-0.0649702	0.168046	-0.386621	0.699037	0.99999	notsig	4.14039e-06
ENSG00000077585.13	GPR137B	ENST00000366592.7	NM_003272	45.5083	-0.139674	0.538399	-0.259425	0.795307	0.99999	notsig	4.14039e-06
ENSG00000077684.15	JADE1	ENST00000226319.10	NM_024900	524.557	0.120223	0.185417	0.648393	0.516731	0.99999	notsig	4.14039e-06
ENSG00000077713.18	SLC25A43	ENST00000217909.7	NM_145305	545.762	-0.0373426	0.191733	-0.194763	0.845578	0.99999	notsig	4.14039e-06
ENSG00000077721.15	UBE2A	ENST00000371558.6	NM_003336	1496.2	0.18821	0.183083	1.02801	0.303947	0.99999	notsig	4.14039e-06
ENSG00000077782.19	FGFR1	ENST00000425967.7	NA	219.969	0.0108387	0.261044	0.0415205	0.966881	0.99999	notsig	4.14039e-06
ENSG00000077942.18	FBLN1	ENST00000402984.7	NM_006486	2556.06	-0.257216	0.172507	-1.49104	0.13595	0.99999	notsig	4.14039e-06
ENSG00000078018.19	MAP2	ENST00000360351.8	NM_001039538	56.8705	0.402976	0.487604	0.82644	0.408554	0.99999	notsig	4.14039e-06
ENSG00000078043.15	PIAS2	ENST00000585916.5	NM_004671	1187.64	0.0364307	0.156979	0.232074	0.816481	0.99999	notsig	4.14039e-06
ENSG00000078061.12	ARAF	ENST00000290277.10	NA	1048.87	-0.0923729	0.172986	-0.53399	0.593348	0.99999	notsig	4.14039e-06
ENSG00000078070.12	MCCC1	ENST00000265594.8	NM_020166	180.877	0.0143675	0.280448	0.0512306	0.959142	0.99999	notsig	4.14039e-06
ENSG00000078081.7	LAMP3	ENST00000265598.7	NA	57.3632	0.48328	0.477683	1.01172	0.311673	0.99999	notsig	4.14039e-06
ENSG00000078114.18	NEBL	ENST00000377122.8	NM_006393	125.614	-0.0199777	0.332574	-0.0600698	0.9521	0.99999	notsig	4.14039e-06
ENSG00000078124.11	ACER3	ENST00000532485.5	NM_018367	1032.03	0.0748052	0.160065	0.467342	0.640255	0.99999	notsig	4.14039e-06
ENSG00000078140.13	UBE2K	ENST00000261427.9	NM_005339	1680.3	0.19007	0.150727	1.26102	0.207302	0.99999	notsig	4.14039e-06
ENSG00000078142.11	PIK3C3	ENST00000262039.8	NM_002647	665.846	-0.118975	0.177575	-0.67	0.502857	0.99999	notsig	4.14039e-06
ENSG00000078177.13	N4BP2	ENST00000261435.10	NM_018177	335.458	0.102597	0.227271	0.451429	0.65168	0.99999	notsig	4.14039e-06
ENSG00000078237.6	TIGAR	ENST00000179259.5	NM_020375	105.507	-0.0522371	0.433037	-0.12063	0.903984	0.99999	notsig	4.14039e-06
ENSG00000078246.16	TULP3	ENST00000397132.6	NM_003324	724.567	0.188958	0.17518	1.07865	0.280745	0.99999	notsig	4.14039e-06
ENSG00000078269.13	SYNJ2	ENST00000355585.8	NM_003898	662.554	0.0314619	0.200146	0.157195	0.875091	0.99999	notsig	4.14039e-06
ENSG00000078304.19	PPP2R5C	ENST00000422945.6	NM_002719	1500.52	0.11879	0.139785	0.849806	0.395433	0.99999	notsig	4.14039e-06
ENSG00000078319.8	NA	NA	NA	73.2267	-0.210887	0.417091	-0.505614	0.613128	0.99999	notsig	4.14039e-06
ENSG00000078369.17	GNB1	ENST00000610897.4	NM_002074	3040.75	0.0331945	0.139849	0.23736	0.812377	0.99999	notsig	4.14039e-06
ENSG00000078403.16	MLLT10	ENST00000307729.11	NA	941.034	0.0299827	0.165431	0.181241	0.856179	0.99999	notsig	4.14039e-06
ENSG00000078618.20	NRDC	ENST00000354831.11	NM_002525	2504.71	0.0315146	0.131234	0.24014	0.810222	0.99999	notsig	4.14039e-06
ENSG00000078668.13	VDAC3	ENST00000521158.5	NA	824.659	0.034609	0.19224	0.18003	0.857129	0.99999	notsig	4.14039e-06
ENSG00000078674.17	PCM1	ENST00000325083.12	NM_006197	2726.05	0.176709	0.138791	1.2732	0.202945	0.99999	notsig	4.14039e-06
ENSG00000078687.17	TNRC6C	ENST00000636222.1	NM_018996	76.224	-0.606497	0.427618	-1.41832	0.156099	0.99999	notsig	4.14039e-06
ENSG00000078699.21	CBFA2T2	ENST00000359606.3	NM_001032999	595.827	0.100782	0.185755	0.542554	0.587437	0.99999	notsig	4.14039e-06
ENSG00000078747.13	ITCH	ENST00000262650.10	NA	1562.91	0.0663236	0.140881	0.470778	0.6378	0.99999	notsig	4.14039e-06
ENSG00000078804.12	TP53INP2	ENST00000374810.7	NM_021202	130.715	0.121937	0.341229	0.357345	0.720834	0.99999	notsig	4.14039e-06
ENSG00000078808.16	SDF4	ENST00000360001.10	NM_016176	330.501	-0.132249	0.237823	-0.556082	0.578155	0.99999	notsig	4.14039e-06
ENSG00000078902.15	TOLLIP	ENST00000317204.10	NM_019009	65.4964	0.258748	0.460002	0.562492	0.573781	0.99999	notsig	4.14039e-06
ENSG00000078967.12	UBE2D4	ENST00000222402.7	NM_015983	242.454	-0.0547289	0.269929	-0.202753	0.839328	0.99999	notsig	4.14039e-06
ENSG00000079134.11	THOC1	ENST00000261600.10	NM_005131	495.094	-0.010371	0.190541	-0.0544292	0.956593	0.99999	notsig	4.14039e-06
ENSG00000079150.17	FKBP7	ENST00000424785.6	NM_181342	91.7381	0.249874	0.389827	0.640988	0.521531	0.99999	notsig	4.14039e-06
ENSG00000079156.16	OSBPL6	ENST00000392505.6	NM_032523	164.425	-0.0991907	0.333036	-0.297838	0.765827	0.99999	notsig	4.14039e-06
ENSG00000079215.13	SLC1A3	ENST00000265113.8	NM_004172	439.83	-0.216277	0.223929	-0.965829	0.33413	0.99999	notsig	4.14039e-06
ENSG00000079246.15	XRCC5	ENST00000392133.7	NM_021141	2548.07	0.108627	0.141593	0.767181	0.442974	0.99999	notsig	4.14039e-06
ENSG00000079257.7	LXN	ENST00000264265.3	NM_020169	139.941	0.0345008	0.350781	0.0983545	0.921651	0.99999	notsig	4.14039e-06
ENSG00000079277.19	MKNK1	ENST00000371946.8	NM_003684	239.242	-0.0459432	0.263486	-0.174367	0.861577	0.99999	notsig	4.14039e-06
ENSG00000079308.16	TNS1	ENST00000171887.8	NM_022648	520.444	-0.0632601	0.239288	-0.264367	0.791497	0.99999	notsig	4.14039e-06
ENSG00000079313.12	REXO1	ENST00000170168.8	NM_020695	297.898	0.103296	0.235827	0.438018	0.661373	0.99999	notsig	4.14039e-06
ENSG00000079332.14	SAR1A	ENST00000373242.6	NA	1402.31	0.0526168	0.149269	0.352497	0.724466	0.99999	notsig	4.14039e-06
ENSG00000079335.18	CDC14A	ENST00000361544.10	NM_033312	88.5404	0.0524905	0.410441	0.127888	0.898238	0.99999	notsig	4.14039e-06
ENSG00000079387.13	SENP1	ENST00000448372.5	NM_014554	1909.16	0.0492088	0.13614	0.361456	0.717758	0.99999	notsig	4.14039e-06
ENSG00000079432.7	CIC	ENST00000572681.6	NA	510.122	-0.0979456	0.214156	-0.457356	0.647415	0.99999	notsig	4.14039e-06
ENSG00000079459.12	FDFT1	ENST00000618539.4	NA	2115.79	0.0825135	0.156143	0.528447	0.597189	0.99999	notsig	4.14039e-06
ENSG00000079462.7	PAFAH1B3	ENST00000538771.5	NA	242.001	-0.142195	0.26939	-0.527842	0.597609	0.99999	notsig	4.14039e-06
ENSG00000079482.12	OPHN1	ENST00000355520.5	NM_002547	111.856	0.147994	0.349424	0.423537	0.671904	0.99999	notsig	4.14039e-06
ENSG00000079616.12	KIF22	ENST00000160827.8	NA	479.834	-0.245789	0.19714	-1.24677	0.212481	0.99999	notsig	4.14039e-06
ENSG00000079691.17	LRRC16A	ENST00000329474.6	NM_017640	649.517	0.180317	0.185917	0.969876	0.332109	0.99999	notsig	4.14039e-06
ENSG00000079739.15	PGM1	ENST00000371083.4	NM_002633	686.69	-0.0390201	0.185809	-0.210002	0.833666	0.99999	notsig	4.14039e-06
ENSG00000079785.14	DDX1	ENST00000381341.6	NM_004939	838.964	0.024155	0.161739	0.149346	0.881281	0.99999	notsig	4.14039e-06
ENSG00000079805.16	DNM2	ENST00000389253.8	NM_004945	769.244	-0.134589	0.175488	-0.766942	0.443116	0.99999	notsig	4.14039e-06
ENSG00000079819.17	EPB41L2	ENST00000337057.7	NA	800.187	-0.0224955	0.171965	-0.130815	0.895922	0.99999	notsig	4.14039e-06
ENSG00000079950.13	STX7	ENST00000367941.6	NA	341.148	0.0251195	0.237459	0.105785	0.915753	0.99999	notsig	4.14039e-06
ENSG00000079974.17	RABL2B	ENST00000395593.7	NM_001003789	78.193	0.00604521	0.415879	0.014536	0.988402	0.99999	notsig	4.14039e-06
ENSG00000079999.13	KEAP1	ENST00000171111.9	NA	95.8144	0.0722929	0.376038	0.192249	0.847547	0.99999	notsig	4.14039e-06
ENSG00000080189.14	SLC35C2	ENST00000317734.12	NM_015945	323.774	-0.320591	0.268271	-1.19503	0.232076	0.99999	notsig	4.14039e-06
ENSG00000080200.9	CRYBG3	ENST00000389622.6	NM_153605	254.943	0.153743	0.264217	0.58188	0.560647	0.99999	notsig	4.14039e-06
ENSG00000080298.15	RFX3	ENST00000382004.7	NM_002919	225.943	-0.0801311	0.295476	-0.271193	0.786242	0.99999	notsig	4.14039e-06
ENSG00000080345.17	RIF1	ENST00000243326.9	NA	7216.83	0.0130651	0.130858	0.0998422	0.92047	0.99999	notsig	4.14039e-06
ENSG00000080371.5	RAB21	ENST00000261263.4	NA	949.264	0.136997	0.180487	0.759042	0.447827	0.99999	notsig	4.14039e-06
ENSG00000080503.21	SMARCA2	ENST00000382203.5	NM_003070	705.61	-0.0891838	0.198586	-0.449095	0.653363	0.99999	notsig	4.14039e-06
ENSG00000080546.13	SESN1	ENST00000436639.6	NM_014454	119.777	0.349178	0.358455	0.974121	0.329996	0.99999	notsig	4.14039e-06
ENSG00000080561.13	MID2	ENST00000262843.10	NM_012216	142.701	-0.120627	0.313806	-0.384399	0.700683	0.99999	notsig	4.14039e-06
ENSG00000080603.16	SRCAP	ENST00000262518.8	NM_006662	1980.93	-0.00555664	0.148588	-0.0373963	0.970169	0.99999	notsig	4.14039e-06
ENSG00000080608.9	PUM3	ENST00000397885.2	NM_014878	362.939	-0.0720776	0.210644	-0.342177	0.732218	0.99999	notsig	4.14039e-06
ENSG00000080802.18	CNOT4	ENST00000541284.5	NM_013316	742.544	-0.00528131	0.173776	-0.0303916	0.975755	0.99999	notsig	4.14039e-06
ENSG00000080815.18	PSEN1	ENST00000324501.9	NM_000021	667.406	-0.209708	0.171951	-1.21958	0.222622	0.99999	notsig	4.14039e-06
ENSG00000080819.6	CPOX	ENST00000264193.2	NA	86.4038	0.239779	0.401547	0.597137	0.550416	0.99999	notsig	4.14039e-06
ENSG00000080822.16	CLDND1	ENST00000394181.6	NA	660.957	-0.20687	0.17712	-1.16796	0.242822	0.99999	notsig	4.14039e-06
ENSG00000080824.18	HSP90AA1	ENST00000334701.11	NM_005348	3065.82	0.0461363	0.15276	0.302018	0.762638	0.99999	notsig	4.14039e-06
ENSG00000080839.11	RBL1	ENST00000373664.7	NM_002895	954.222	-0.015902	0.163082	-0.097509	0.922322	0.99999	notsig	4.14039e-06
ENSG00000080845.17	DLGAP4	ENST00000339266.9	NM_014902	349.794	-0.0270541	0.226707	-0.119335	0.90501	0.99999	notsig	4.14039e-06
ENSG00000080947.14	NA	NA	NA	85.0103	-0.204608	0.406642	-0.503164	0.614849	0.99999	notsig	4.14039e-06
ENSG00000080986.12	NDC80	ENST00000261597.8	NM_006101	523.687	-0.208584	0.197648	-1.05533	0.291275	0.99999	notsig	4.14039e-06
ENSG00000081014.10	AP4E1	ENST00000261842.9	NA	806.386	-0.0828754	0.16709	-0.495992	0.6199	0.99999	notsig	4.14039e-06
ENSG00000081019.13	RSBN1	ENST00000261441.9	NM_018364	654.248	0.00816952	0.178897	0.0456662	0.963576	0.99999	notsig	4.14039e-06
ENSG00000081026.18	MAGI3	ENST00000307546.13	NM_152900	632.863	0.0262748	0.175063	0.150087	0.880696	0.99999	notsig	4.14039e-06
ENSG00000081052.11	COL4A4	ENST00000396625.3	NM_000092	581.423	-0.142438	0.224548	-0.634329	0.525866	0.99999	notsig	4.14039e-06
ENSG00000081087.14	OSTM1	ENST00000193322.7	NM_014028	313.964	0.0511002	0.255708	0.199838	0.841607	0.99999	notsig	4.14039e-06
ENSG00000081154.11	PCNP	ENST00000265260.7	NM_020357	2021.93	0.122388	0.172336	0.710173	0.477597	0.99999	notsig	4.14039e-06
ENSG00000081177.18	EXD2	ENST00000312994.9	NA	400.153	-0.302744	0.244684	-1.23729	0.215981	0.99999	notsig	4.14039e-06
ENSG00000081307.12	UBA5	ENST00000356232.8	NM_024818	556.584	0.020206	0.200714	0.100671	0.919812	0.99999	notsig	4.14039e-06
ENSG00000081320.10	STK17B	ENST00000263955.8	NA	592.735	0.119163	0.190872	0.624307	0.532426	0.99999	notsig	4.14039e-06
ENSG00000081377.16	CDC14B	ENST00000375241.5	NM_033331	377.648	0.160219	0.230111	0.696268	0.486261	0.99999	notsig	4.14039e-06
ENSG00000081386.12	ZNF510	ENST00000375231.5	NM_014930	204.775	0.174999	0.274985	0.636395	0.524519	0.99999	notsig	4.14039e-06
ENSG00000081692.12	JMJD4	ENST00000366758.7	NM_023007	105.27	-0.327757	0.415584	-0.788665	0.430308	0.99999	notsig	4.14039e-06
ENSG00000081721.11	DUSP12	ENST00000367943.4	NM_007240	203.457	-0.0132671	0.276255	-0.0480248	0.961696	0.99999	notsig	4.14039e-06
ENSG00000081760.16	AACS	ENST00000316519.10	NM_023928	356.597	-0.115431	0.219536	-0.525796	0.59903	0.99999	notsig	4.14039e-06
ENSG00000081791.8	KIAA0141	ENST00000432126.6	NM_014773	634.809	0.0326158	0.181104	0.180094	0.857079	0.99999	notsig	4.14039e-06
ENSG00000081870.11	HSPB11	ENST00000371378.6	NM_016126	319.881	0.0612739	0.234689	0.261086	0.794026	0.99999	notsig	4.14039e-06
ENSG00000081913.13	PHLPP1	ENST00000262719.9	NM_194449	275.699	-0.0645576	0.237777	-0.271505	0.786003	0.99999	notsig	4.14039e-06
ENSG00000081923.11	ATP8B1	ENST00000283684.8	NM_005603	40.5832	0.00309713	0.572114	0.00541349	0.995681	0.99999	notsig	4.14039e-06
ENSG00000082014.16	SMARCD3	ENST00000262188.12	NM_001003801	372.178	0.0416819	0.213686	0.195061	0.845345	0.99999	notsig	4.14039e-06
ENSG00000082068.8	WDR70	ENST00000265107.8	NM_018034	221.65	0.106095	0.270872	0.391678	0.695296	0.99999	notsig	4.14039e-06
ENSG00000082146.12	STRADB	ENST00000194530.7	NM_018571	376.98	0.137412	0.215985	0.636212	0.524638	0.99999	notsig	4.14039e-06
ENSG00000082153.17	BZW1	ENST00000452790.6	NM_014670	3426.18	-0.0908048	0.125221	-0.725157	0.468356	0.99999	notsig	4.14039e-06
ENSG00000082213.17	C5orf22	ENST00000325366.13	NM_018356	1537.08	0.0983387	0.16766	0.586537	0.557515	0.99999	notsig	4.14039e-06
ENSG00000082258.12	CCNT2	ENST00000264157.9	NM_058241	1022.96	-0.0355404	0.155856	-0.228034	0.81962	0.99999	notsig	4.14039e-06
ENSG00000082269.16	FAM135A	ENST00000418814.6	NM_020819	497.775	-0.167154	0.192112	-0.870087	0.384253	0.99999	notsig	4.14039e-06
ENSG00000082438.15	COBLL1	ENST00000629362.2	NM_014900	706.309	0.125795	0.168313	0.747388	0.45483	0.99999	notsig	4.14039e-06
ENSG00000082458.11	DLG3	ENST00000194900.8	NM_021120	345.877	-0.102662	0.226305	-0.453644	0.650085	0.99999	notsig	4.14039e-06
ENSG00000082497.11	SERTAD4	ENST00000367012.3	NM_019605	125.168	-0.0614583	0.335339	-0.183272	0.854585	0.99999	notsig	4.14039e-06
ENSG00000082512.14	TRAF5	ENST00000336184.6	NM_004619	462.073	0.00537228	0.2091	0.0256924	0.979503	0.99999	notsig	4.14039e-06
ENSG00000082515.17	MRPL22	ENST00000439747.7	NA	210.05	0.129098	0.295232	0.437276	0.661911	0.99999	notsig	4.14039e-06
ENSG00000082516.8	GEMIN5	ENST00000285873.7	NA	712.664	-0.16057	0.182562	-0.879532	0.379113	0.99999	notsig	4.14039e-06
ENSG00000082641.15	NFE2L1	ENST00000362042.7	NA	731.07	-0.0724183	0.213573	-0.33908	0.734549	0.99999	notsig	4.14039e-06
ENSG00000082701.14	GSK3B	ENST00000316626.5	NA	1949.18	0.10647	0.141917	0.750229	0.453117	0.99999	notsig	4.14039e-06
ENSG00000082781.11	ITGB5	ENST00000296181.8	NM_002213	484.66	0.20639	0.19413	1.06315	0.287714	0.99999	notsig	4.14039e-06
ENSG00000082805.19	ERC1	ENST00000546231.6	NM_015064	1245.98	-0.125692	0.155003	-0.810901	0.417423	0.99999	notsig	4.14039e-06
ENSG00000082898.16	XPO1	ENST00000401558.6	NM_003400	6994.23	0.120994	0.122451	0.988101	0.323103	0.99999	notsig	4.14039e-06
ENSG00000082996.19	RNF13	ENST00000344229.7	NM_183384	387.023	0.111667	0.209982	0.531792	0.59487	0.99999	notsig	4.14039e-06
ENSG00000083093.9	PALB2	ENST00000261584.8	NM_024675	537.194	0.122932	0.188625	0.651727	0.514578	0.99999	notsig	4.14039e-06
ENSG00000083097.14	DOPEY1	ENST00000237163.9	NM_015018	194.347	0.191534	0.285355	0.671214	0.502084	0.99999	notsig	4.14039e-06
ENSG00000083099.10	LYRM2	ENST00000412237.6	NM_020466	230.456	-0.070734	0.262222	-0.269749	0.787353	0.99999	notsig	4.14039e-06
ENSG00000083123.14	BCKDHB	ENST00000320393.8	NM_000056	237.225	0.324961	0.252216	1.28842	0.197599	0.99999	notsig	4.14039e-06
ENSG00000083168.9	KAT6A	ENST00000396930.3	NM_006766	1573.12	-0.0237228	0.154387	-0.153659	0.877879	0.99999	notsig	4.14039e-06
ENSG00000083223.17	ZCCHC6	ENST00000375963.7	NM_024617	472.565	-0.120002	0.191378	-0.627041	0.530632	0.99999	notsig	4.14039e-06
ENSG00000083290.19	ULK2	ENST00000395544.8	NM_014683	694.44	0.0290698	0.210774	0.13792	0.890304	0.99999	notsig	4.14039e-06
ENSG00000083312.17	TNPO1	ENST00000337273.9	NM_002270	7011.09	0.0246934	0.129763	0.190296	0.849077	0.99999	notsig	4.14039e-06
ENSG00000083444.16	PLOD1	ENST00000196061.4	NM_000302	615.275	-0.255924	0.196382	-1.3032	0.192507	0.99999	notsig	4.14039e-06
ENSG00000083454.21	P2RX5	ENST00000552276.5	NM_002561, NM_175080, NM_175081	475.493	-0.0259711	0.202145	-0.128477	0.897771	0.99999	notsig	4.14039e-06
ENSG00000083457.11	ITGAE	ENST00000263087.8	NA	206.379	0.315413	0.314572	1.00268	0.316018	0.99999	notsig	4.14039e-06
ENSG00000083520.14	DIS3	ENST00000377767.8	NM_014953	1254.1	0.175869	0.148722	1.18253	0.236994	0.99999	notsig	4.14039e-06
ENSG00000083535.15	PIBF1	ENST00000326291.10	NM_006346	341.779	-0.0403519	0.220868	-0.182697	0.855036	0.99999	notsig	4.14039e-06
ENSG00000083544.13	TDRD3	ENST00000535286.5	NM_030794	203.207	0.00421079	0.272845	0.0154329	0.987687	0.99999	notsig	4.14039e-06
ENSG00000083635.7	NUFIP1	ENST00000379161.4	NM_012345	139.859	0.193067	0.309543	0.623717	0.532814	0.99999	notsig	4.14039e-06
ENSG00000083642.18	PDS5B	ENST00000315596.14	NM_015032	1295.34	-0.0407265	0.148658	-0.273961	0.784115	0.99999	notsig	4.14039e-06
ENSG00000083720.12	OXCT1	ENST00000196371.9	NM_000436	1014.62	-0.0301944	0.207184	-0.145737	0.884129	0.99999	notsig	4.14039e-06
ENSG00000083750.12	RRAGB	ENST00000262850.7	NM_016656	84.7351	0.151197	0.39619	0.381627	0.702738	0.99999	notsig	4.14039e-06
ENSG00000083799.17	CYLD	ENST00000427738.7	NA	390.42	-0.0233755	0.212661	-0.109919	0.912473	0.99999	notsig	4.14039e-06
ENSG00000083807.9	SLC27A5	ENST00000263093.6	NM_012254	56.0224	0.216599	0.480869	0.450432	0.652399	0.99999	notsig	4.14039e-06
ENSG00000083812.11	ZNF324	ENST00000536459.6	NA	193.55	0.0480923	0.279328	0.172171	0.863303	0.99999	notsig	4.14039e-06
ENSG00000083828.15	ZNF586	ENST00000396154.6	NA	76.4836	-0.419827	0.425604	-0.986427	0.323924	0.99999	notsig	4.14039e-06
ENSG00000083838.15	ZNF446	ENST00000594369.5	NA	107.207	0.210613	0.352283	0.597853	0.549938	0.99999	notsig	4.14039e-06
ENSG00000083844.10	ZNF264	ENST00000263095.10	NA	389.574	-0.105053	0.222198	-0.472789	0.636364	0.99999	notsig	4.14039e-06
ENSG00000083845.8	RPS5	ENST00000598495.5	NA	2897.08	-0.152208	0.150342	-1.01241	0.31134	0.99999	notsig	4.14039e-06
ENSG00000083857.13	FAT1	ENST00000614102.4	NM_005245	2218.87	-0.205766	0.151093	-1.36184	0.173247	0.99999	notsig	4.14039e-06
ENSG00000083896.12	YTHDC1	ENST00000579690.5	NM_133370	957.51	-0.044572	0.154474	-0.28854	0.772933	0.99999	notsig	4.14039e-06
ENSG00000083937.8	CHMP2B	ENST00000263780.8	NM_014043	392.898	0.0988636	0.235347	0.420075	0.67443	0.99999	notsig	4.14039e-06
ENSG00000084070.11	SMAP2	ENST00000372718.7	NM_022733	276.368	-0.0280523	0.24156	-0.11613	0.90755	0.99999	notsig	4.14039e-06
ENSG00000084072.16	PPIE	ENST00000372830.5	NM_006112	329.499	-0.172548	0.234012	-0.737346	0.460912	0.99999	notsig	4.14039e-06
ENSG00000084073.8	ZMPSTE24	ENST00000372759.3	NA	1261.62	-0.186637	0.16965	-1.10013	0.271277	0.99999	notsig	4.14039e-06
ENSG00000084090.13	STARD7	ENST00000337288.9	NA	2769.16	-0.0768906	0.139547	-0.551001	0.581633	0.99999	notsig	4.14039e-06
ENSG00000084092.6	NOA1	ENST00000264230.4	NM_032313	294.574	0.215885	0.262038	0.823868	0.410014	0.99999	notsig	4.14039e-06
ENSG00000084093.15	REST	ENST00000309042.11	NM_005612	1497.75	0.0901154	0.144654	0.622972	0.533303	0.99999	notsig	4.14039e-06
ENSG00000084112.14	SSH1	ENST00000326495.9	NA	1016	-0.0269101	0.164709	-0.16338	0.87022	0.99999	notsig	4.14039e-06
ENSG00000084207.15	GSTP1	ENST00000398606.7	NM_000852	595.706	0.199456	0.226766	0.879567	0.379094	0.99999	notsig	4.14039e-06
ENSG00000084234.16	APLP2	ENST00000263574.9	NM_001642	4526.49	-0.0954788	0.167052	-0.571553	0.567625	0.99999	notsig	4.14039e-06
ENSG00000084444.13	FAM234B	ENST00000197268.12	NM_020853	206.369	0.207059	0.310679	0.666473	0.505109	0.99999	notsig	4.14039e-06
ENSG00000084463.7	WBP11	ENST00000261167.6	NM_016312	2220.62	0.171993	0.136715	1.25804	0.208378	0.99999	notsig	4.14039e-06
ENSG00000084623.11	EIF3I	ENST00000373586.1	NM_003757	1691.97	0.148778	0.17359	0.857064	0.39141	0.99999	notsig	4.14039e-06
ENSG00000084636.17	COL16A1	ENST00000373672.7	NM_001856	252.179	-0.0858104	0.276253	-0.310622	0.756088	0.99999	notsig	4.14039e-06
ENSG00000084652.15	TXLNA	ENST00000373609.1	NM_175852	952.909	-0.105355	0.161561	-0.652107	0.514332	0.99999	notsig	4.14039e-06
ENSG00000084676.15	NCOA1	ENST00000406961.5	NM_147223	556.716	0.10276	0.188374	0.545512	0.585402	0.99999	notsig	4.14039e-06
ENSG00000084693.15	AGBL5	ENST00000360131.4	NM_021831	524.49	0.109735	0.187227	0.586106	0.557805	0.99999	notsig	4.14039e-06
ENSG00000084710.13	EFR3B	ENST00000403714.7	NM_014971	58.6562	-0.183067	0.511117	-0.35817	0.720216	0.99999	notsig	4.14039e-06
ENSG00000084731.14	KIF3C	ENST00000264712.7	NA	203.095	0.0833836	0.289948	0.287581	0.773668	0.99999	notsig	4.14039e-06
ENSG00000084733.10	RAB10	ENST00000264710.4	NM_016131	2860.64	0.163624	0.166065	0.9853	0.324477	0.99999	notsig	4.14039e-06
ENSG00000084754.10	HADHA	ENST00000380649.7	NM_000182	1538.73	0.0340689	0.1462	0.233029	0.815739	0.99999	notsig	4.14039e-06
ENSG00000084764.10	MAPRE3	ENST00000233121.6	NM_012326	50.0459	0.249308	0.540176	0.461531	0.644418	0.99999	notsig	4.14039e-06
ENSG00000084774.13	CAD	ENST00000264705.8	NA	1505.6	-0.250742	0.142386	-1.761	0.0782379	0.99999	notsig	4.14039e-06
ENSG00000085063.14	CD59	ENST00000534312.5	NM_203329	1712.15	-0.0558661	0.152964	-0.365223	0.714945	0.99999	notsig	4.14039e-06
ENSG00000085185.15	BCORL1	ENST00000540052.5	NM_021946	412.144	0.0645685	0.233486	0.276542	0.782132	0.99999	notsig	4.14039e-06
ENSG00000085224.21	ATRX	ENST00000373344.9	NM_000489	3023.43	0.105359	0.149448	0.70499	0.480817	0.99999	notsig	4.14039e-06
ENSG00000085231.13	AK6	ENST00000380822.8	NM_016283	214.088	0.215091	0.274599	0.783292	0.433456	0.99999	notsig	4.14039e-06
ENSG00000085274.15	MYNN	ENST00000349841.9	NM_018657	437.557	-0.0195523	0.213926	-0.0913975	0.927177	0.99999	notsig	4.14039e-06
ENSG00000085276.17	MECOM	ENST00000494292.5	NM_005241, NM_004991	443.651	0.0518844	0.201353	0.25768	0.796654	0.99999	notsig	4.14039e-06
ENSG00000085365.17	SCAMP1	ENST00000621999.4	NM_004866	1168.95	0.0342282	0.152073	0.225078	0.821919	0.99999	notsig	4.14039e-06
ENSG00000085377.13	PREP	ENST00000369110.7	NA	441.519	-0.0277858	0.198799	-0.139768	0.888843	0.99999	notsig	4.14039e-06
[truncated: 11,697 more rows]

## Sheet: RPP21_DESeq2_RIPSeq
Symbol	gene_name	transcript_id	RefSeq.IDs	baseMean	log2FoldChange	lfcSE	stat	pvalue	padj	Significance	log10padj
[truncated: 12,884 more rows]

[truncated: 5 more sheets: NEPRO_DEseq2_RIPSeq, RMP24KOvsControl_mRNA_DESeq2, RPP14KOvsControl_mRNA_DESeq2, RPP21KOvsControl_mRNA_DESeq2, RMP24KOvsRPP14K_totalRNA_DESeq2]
