# Supplementary material for: RNase MRP subunit composition and role in 40S ribosome biogenesis
Source: Nat Struct Mol Biol. 2025 Oct 24;33(1):20–33. doi: 10.1038/s41594-025-01690-7 (PMC12819141; doi:10.1038/s41594-025-01690-7)
Supplement: Supplementary file 6 — Light microscopy reporting table. [file 41594_2025_1690_MOESM6_ESM.xlsx]

## Sheet: Light microscopy
Light microscopy reporting table
Please fill out each cell as directed, instructions in italics can be deleted as you complete each cell.
Hardware
Instrument and Camera	Deltavision Ultra (Cytiva) system equipped with a pco.edge cMOS camera and a 60x 1.42 NA Oil objective
Resolution	250 nm
Filters and Light Sources	SpectraX light source, blue (excitation: 390 nm, emission: 435 nm) green (excitation: 475 nm, emission: 525 nm), far red(excitation: 631 nm, emission: 679)
Quality Control
Is this the first report of the instrument? If yes, response to the below points is required and providing validation data is encouraged.
Yes	TRUE
No	FALSE
For all instruments, confirm that the following quality control processes were run:
n/a	Confirmed
FALSE	TRUE	Field homogeneity is assessed.
TRUE	FALSE	Illumination power stability is tested.
FALSE	TRUE	Stage drift is assessed.
FALSE	TRUE	Camera/detector noise is measured.
Methodology
Sample preparation and imaging	For the live cell imaging 50,000 cells were plated into the wells of a 12 well polymer glass bottom plate (Cellvis). Expression of each GFP construct was induced by the addition of doxycycline (1 μg/ml) for 48 hours. Hoechst (0.1ug/ml) was added to each well 1 hour before imaging.	For Immunofluoresence samples Cells were seeded on poly-l-lysine coated coverslips and fixed in PBS + 4% formaldehyde + 0.25% Triton X-100 at room temperature for 15 min. Following fixation, cells were washed 3 times with PBS + 0.1% Triton X-100 and blocked in AbDil for 0.5–1 h. Following blocking, cells were stained at 4°C in a humidified chamber overnight with anti-C18orf21 antibody (1:200, Pro…	For FISH experiments Cells were fixed with 4% formaldehyde in 1X PBS for 10 minutes and then washed 3X with 1X PBS. Cells were then permeabilized by incubation with 0.5% Triton X-100 in 1X PBS for 10 minutes. The cells were then dehydrated by consecutively incubating them in 70% ethanol, 95% ethanol, and then 100% ethanol for 5 minutes each. The cells were then air dried for three minutes before …
Fluorophores	GFP, Cy5, and AlexaFluor647
Acquisition
Software	Softworx software v7.2.1
Enhancements	After acquisition images were deconvolved with Softworx software with the following settings: method: enhanced ratio (aggressive), number of cycles: 10, noise filtering: medium (200 nm)
Imaging parameters	Images of cells expressing the same construct were aquired with identical exposure conditions. However, these exposure conditions varied across conditions due to differing expression levels of individual constructs.
Size	x= 0.108 µm, y = 0.108 µm
Image Processing
Software	Softworx software v7.2.1 and ImageJ v2.16.0
Workflow	The raw images were deconvoled as described in the enhancements above. Where indicated in the text max projections were used. These were created in imageJ. Otherwise 0.2 or 04 µm slices were depicted.
