# Supplementary material for: RNase MRP subunit composition and role in 40S ribosome biogenesis
Source: Nat Struct Mol Biol. 2025 Oct 24;33(1):20–33. doi: 10.1038/s41594-025-01690-7 (PMC12819141; doi:10.1038/s41594-025-01690-7)
Supplement: Supplementary file 7 — Statistical source data. [file 41594_2025_1690_MOESM7_ESM.xlsx]

## Sheet: Figure 2
	Figure 2G
	Left Graph (MRP RNA)	C18orf21	Rpp21	Rpp14
	Replicate 1	0.811563	0.158913	0.379879
	Replicate 2	0.844126	-0.0362577	0.287762
	Replicate 3	0.619844	0.101946	0.289994
	Replicate 4	0.785802	0.045581	0.348362
	Right Graph (H1 RNA)
	Replicate 1	0.188437	0.841087	0.620121
	Replicate 2	0.155874	1.03626	0.712238
	Replicate 3	0.380156	0.898054	0.710006
	Replicate 4	0.214198	0.954419	0.651638

## Sheet: Figure 3
	Figure 3C		This data was also used for comparison in the overlay in Extended Data Figure 3E
	Volume	abs (280 nM)
	0.014283	2.25602
	0.015269	2.25669
	0.016256	2.25698
	0.017242	2.25714
	0.018229	2.25782
	0.019215	2.25894
	0.020202	2.25887
	0.021188	2.25805
	0.022175	2.25714
	0.023161	2.25723
	0.024148	2.2577
	0.025134	2.25761
	0.026121	2.2572
	0.027107	2.25678
	0.028094	2.25653
	0.02908	2.25637
	0.030067	2.25616
	0.031053	2.2563
	0.03204	2.25717
	0.033026	2.25802
	0.034013	2.25969
	0.034999	2.2611
	0.035986	2.26235
	0.036972	2.26411
	0.037959	2.26491
	0.038945	2.26637
	0.039932	2.26793
	0.040918	2.26798
	0.041905	2.26941
	0.042891	2.27076
	0.043878	2.27195
	0.044864	2.27311
	0.04585	2.27463
	0.046837	2.27642
	0.047823	2.27735
	0.04881	2.2785
	0.049796	2.28035
	0.050783	2.28188
	0.051769	2.28329
	0.052756	2.28436
	0.053742	2.28547
	0.054729	2.28693
	0.055715	2.2881
	0.056702	2.28938
	0.057688	2.29059
	0.058675	2.29153
	0.059661	2.29204
	0.060648	2.29299
	0.061634	2.2942
	0.062621	2.29541
	0.063607	2.29656
	0.064594	2.29772
	0.06558	2.29902
	0.066567	2.30046
	0.067553	2.30187
	0.06854	2.30295
	0.069526	2.30307
	0.070513	2.30466
	0.071499	2.306
	0.072486	2.30698
	0.073472	2.30774
	0.074459	2.30872
	0.075445	2.30988
	0.076432	2.31085
	0.077418	2.31187
	0.078405	2.31331
	0.079391	2.31429
	0.080378	2.31555
	0.081364	2.31631
	0.082351	2.31703
	0.083337	2.31895
	0.084324	2.31986
	0.08531	2.32063
	0.086297	2.32128
	0.087283	2.32214
	0.08827	2.32412
	0.089256	2.32565
	0.090243	2.32687
	0.091229	2.32792
	0.092215	2.32896
	0.093202	2.33018
	0.094188	2.33059
	0.095175	2.3309
	0.096161	2.33087
	0.097148	2.32976
	0.098134	2.32963
	0.099121	2.32961
	0.100107	2.32966
	0.101094	2.32938
	0.10208	2.32796
	0.103067	2.32809
	0.104053	2.32682
	0.10504	2.32516
	0.106026	2.32378
	0.107013	2.32248
	0.107999	2.32203
	0.108986	2.32099
	0.109972	2.32002
	0.110959	2.3194
	0.111945	2.31841
	0.112932	2.3183
	0.113918	2.31805
	0.114905	2.31783
	0.115891	2.31712
	0.116878	2.31597
	0.117864	2.3152
	0.118851	2.31494
	0.119837	2.31376
	0.120824	2.31337
	0.12181	2.312
	0.122797	2.31124
	0.123783	2.31071
	0.12477	2.31094
	0.125756	2.31036
	0.126743	2.30844
	0.127729	2.30759
	0.128716	2.3065
	0.129702	2.3051
	0.130689	2.30331
	0.131675	2.30235
	0.132662	2.30254
	0.133648	2.3016
	0.134635	2.30055
	0.135621	2.29877
	0.136608	2.29756
	0.137594	2.29624
	0.138581	2.29477
	0.139567	2.29302
	0.140553	2.29177
	0.14154	2.29064
	0.142526	2.28931
	0.143513	2.28739
	0.144499	2.28504
	0.145486	2.28404
	0.146472	2.28342
	0.147459	2.28232
	0.148445	2.28148
	0.149432	2.28101
	0.150418	2.2807
	0.151405	2.28027
	0.152391	2.27881
	0.153378	2.27736
	0.154364	2.276
	0.155351	2.27557
	0.156337	2.27444
	0.157324	2.27474
	0.15831	2.27487
	0.159297	2.27452
	0.160283	2.27331
	0.16127	2.27221
	0.162256	2.27091
	0.163243	2.26961
	0.164229	2.26913
	0.165216	2.26871
	0.166202	2.26768
	0.167189	2.26655
	0.168175	2.26536
	0.169162	2.26379
	0.170148	2.26211
	0.171135	2.26145
	0.172121	2.26054
	0.173108	2.25966
	0.174094	2.25825
	0.175081	2.25708
	0.176067	2.2553
	0.177054	2.2537
	0.17804	2.25284
	0.179027	2.25249
	0.180013	2.2525
	0.181	2.25148
	0.181986	2.25128
	0.182973	2.25048
	0.183959	2.24978
	0.184946	2.25022
	0.185932	2.25018
	0.186918	2.25281
	0.187905	2.25721
	0.188891	2.26104
	0.189878	2.2673
	0.190864	2.27448
	0.191851	2.28302
	0.192837	2.29222
	0.193824	2.30218
	0.19481	2.31284
	0.195797	2.32418
	0.196783	2.33549
	0.19777	2.34739
	0.198756	2.36119
	0.199743	2.37606
	0.200729	2.39104
	0.201716	2.40734
	0.202702	2.42487
	0.203689	2.44456
	0.204675	2.46581
	0.205662	2.48784
	0.206648	2.51094
	0.207635	2.53553
	0.208621	2.56172
	0.209608	2.58919
	0.210594	2.61817
	0.211581	2.64877
	0.212567	2.6804
	0.213554	2.71359
	0.21454	2.74826
	0.215527	2.78323
	0.216513	2.81885
	0.2175	2.85575
	0.218486	2.89341
	0.219473	2.93148
	0.220459	2.97063
	0.221446	3.01061
	0.222432	3.05014
	0.223419	3.09058
	0.224405	3.13002
	0.225392	3.16961
	0.226378	3.20896
	0.227365	3.24906
	0.228351	3.28799
	0.229338	3.32628
	0.230324	3.36504
	0.231311	3.40291
	0.232297	3.44152
	0.233283	3.47997
	0.23427	3.5194
	0.235256	3.55733
	0.236243	3.59473
	0.237229	3.63234
	0.238216	3.66912
	0.239202	3.70419
	0.240189	3.73876
	0.241175	3.77262
	0.242162	3.80579
	0.243148	3.83806
	0.244135	3.87009
	0.245121	3.90226
	0.246108	3.93446
	0.247094	3.96626
	0.248081	3.99697
	0.249067	4.02568
	0.250054	4.05239
	0.25104	4.07871
	0.252027	4.10748
	0.253013	4.13529
	0.254	4.1615
	0.254986	4.1862
	0.255973	4.21029
	0.256959	4.2332
	0.257946	4.2544
	0.258932	4.27365
	0.259919	4.29125
	0.260905	4.30773
	0.261892	4.32284
	0.262878	4.33629
	0.263865	4.34873
	0.264851	4.35977
	0.265838	4.36886
	0.266824	4.37641
	0.267811	4.38256
	0.268797	4.38764
	0.269784	4.39277
	0.27077	4.39789
	0.271757	4.40143
	0.272743	4.40376
	0.27373	4.40627
	0.274716	4.40822
	0.275703	4.41056
	0.276689	4.41308
	0.277676	4.41548
	0.278662	4.41716
	0.279648	4.42033
	0.280635	4.42331
	0.281621	4.42597
	0.282608	4.42901
	0.283594	4.432
	0.284581	4.43527
	0.285567	4.4375
	0.286554	4.44065
	0.28754	4.44271
	0.288527	4.44508
	0.289513	4.4473
	0.2905	4.44822
	0.291486	4.44929
	0.292473	4.44983
	0.293459	4.44959
	0.294446	4.4489
	0.295432	4.44726
	0.296419	4.44499
	0.297405	4.44176
	0.298392	4.43766
	0.299378	4.43325
	0.300365	4.4287
	0.301351	4.42284
	0.302338	4.41589
	0.303324	4.40893
	0.304311	4.40176
	0.305297	4.39367
	0.306284	4.38559
	0.30727	4.37597
	0.308257	4.36621
	0.309243	4.35613
	0.31023	4.3479
	0.311216	4.33787
	0.312203	4.3269
	0.313189	4.31666
	0.314176	4.30672
	0.315162	4.29593
	0.316149	4.28487
	0.317135	4.27415
	0.318122	4.26354
	0.319108	4.25352
	0.320095	4.24386
	0.321081	4.23274
	0.322068	4.22071
	0.323054	4.20947
	0.324041	4.19884
	0.325027	4.18757
	0.326014	4.17567
	0.327	4.16411
	0.327986	4.15242
	0.328973	4.14071
	0.329959	4.12948
	0.330946	4.11774
	0.331932	4.10642
	0.332919	4.09412
	0.333905	4.08219
	0.334892	4.0694
	0.335878	4.0572
	0.336865	4.04526
	0.337851	4.0326
	0.338838	4.02045
	0.339824	4.00864
	0.340811	3.99581
	0.341797	3.98409
	0.342784	3.97188
	0.34377	3.95968
	0.344757	3.94753
	0.345743	3.93625
	0.34673	3.9247
	0.347716	3.91241
	0.348703	3.90019
	0.349689	3.88894
	0.350676	3.87706
	0.351662	3.86442
	0.352649	3.85273
	0.353635	3.84136
	0.354622	3.83062
	0.355608	3.82113
	0.356595	3.8115
	0.357581	3.80111
	0.358568	3.79097
	0.359554	3.78133
	0.360541	3.77297
	0.361527	3.76373
	0.362514	3.75526
	0.3635	3.74737
	0.364487	3.7387
	0.365473	3.72995
	0.36646	3.72229
	0.367446	3.71523
	0.368433	3.70886
	0.369419	3.70232
	0.370406	3.69455
	0.371392	3.68683
	0.372378	3.6803
	0.373365	3.67424
	0.374351	3.66799
	0.375338	3.66163
	0.376324	3.65518
	0.377311	3.64877
	0.378297	3.64233
	0.379284	3.63576
	0.38027	3.62935
	0.381257	3.62305
	0.382243	3.61696
	0.38323	3.61054
	0.384216	3.60369
	0.385203	3.59672
	0.386189	3.58929
	0.387176	3.58214
	0.388162	3.57456
	0.389149	3.5678
	0.390135	3.56033
	0.391122	3.55209
	0.392108	3.54398
	0.393095	3.53676
	0.394081	3.52922
	0.395068	3.52171
	0.396054	3.5139
	0.397041	3.5054
	0.398027	3.49743
	0.399014	3.48997
	0.4	3.48264
	0.400987	3.47427
	0.401973	3.46692
	0.40296	3.45917
	0.403946	3.45196
	0.404933	3.44457
	0.405919	3.43596
	0.406906	3.42714
	0.407892	3.41907
	0.408879	3.41142
	0.409865	3.40423
	0.410852	3.39709
	0.411838	3.38898
	0.412825	3.38087
	0.413811	3.37349
	0.414798	3.3662
	0.415784	3.35816
	0.416771	3.35068
	0.417757	3.34194
	0.418743	3.33393
	0.41973	3.32585
	0.420716	3.31765
	0.421703	3.3104
	0.422689	3.30282
	0.423676	3.2954
	0.424662	3.28767
	0.425649	3.27944
	0.426635	3.27139
	0.427622	3.26403
	0.428608	3.25673
	0.429595	3.24899
	0.430581	3.24137
	0.431568	3.23414
	0.432554	3.22702
	0.433541	3.21886
	0.434527	3.21174
	0.435514	3.20539
	0.4365	3.19807
	0.437487	3.1913
	0.438473	3.18395
	0.43946	3.17738
	0.440446	3.17074
	0.441433	3.16462
	0.442419	3.15828
	0.443406	3.15274
	0.444392	3.14662
	0.445379	3.14112
	0.446365	3.13497
	0.447352	3.12905
	0.448338	3.12258
	0.449325	3.11628
	0.450311	3.11009
	0.451298	3.10386
	0.452284	3.09848
	0.453271	3.09211
	0.454257	3.08677
	0.455244	3.08002
	0.45623	3.07358
	0.457217	3.06739
	0.458203	3.06258
	0.45919	3.05793
	0.460176	3.0532
	0.461163	3.04768
	0.462149	3.04191
	0.463136	3.03662
	0.464122	3.03152
	0.465109	3.02582
	0.466095	3.01991
	0.467081	3.01488
	0.468068	3.00969
	0.469054	3.00526
	0.470041	2.99963
	0.471027	2.99448
	0.472014	2.99019
	0.473	2.98484
	0.473987	2.98002
	0.474973	2.97545
	0.47596	2.97056
	0.476946	2.96673
	0.477933	2.96262
	0.478919	2.95799
	0.479906	2.9539
	0.480892	2.9498
	0.481879	2.94542
	0.482865	2.94043
	0.483852	2.93546
	0.484838	2.93097
	0.485825	2.92619
	0.486811	2.92175
	0.487798	2.91803
	0.488784	2.91413
	0.489771	2.91012
	0.490757	2.90578
	0.491744	2.90122
	0.49273	2.89716
	0.493717	2.89316
	0.494703	2.88854
	0.49569	2.88366
	0.496676	2.87897
	0.497663	2.87502
	0.498649	2.87173
	0.499636	2.86879
	0.500622	2.86527
	0.501609	2.8608
	0.502595	2.85662
	0.503582	2.85321
	0.504568	2.85033
	0.505555	2.84669
	0.506541	2.8453
	0.507528	2.84269
	0.508514	2.83951
	0.509501	2.83609
	0.510487	2.83255
	0.511474	2.82874
	0.51246	2.82666
	0.513447	2.82416
	0.514433	2.82155
	0.515419	2.81923
	0.516406	2.8173
	0.517392	2.81518
	0.518379	2.8127
	0.519365	2.81019
	0.520352	2.80827
	0.521338	2.80597
	0.522325	2.80271
	0.523311	2.80032
	0.524298	2.79835
	0.525284	2.79632
	0.526271	2.79377
	0.527257	2.79227
	0.528244	2.78884
	0.52923	2.78642
	0.530217	2.78307
	0.531203	2.78004
	0.53219	2.77746
	0.533176	2.77515
	0.534163	2.77197
	0.535149	2.76948
	0.536136	2.7674
	0.537122	2.76498
	0.538109	2.76191
	0.539095	2.7592
	0.540082	2.75719
	0.541068	2.75511
	0.542055	2.75288
	0.543041	2.75046
	0.544028	2.74839
	0.545014	2.74589
	0.546001	2.74364
	0.546987	2.74209
	0.547974	2.74044
	0.54896	2.73825
	0.549947	2.73555
	0.550933	2.73323
	0.55192	2.7314
	0.552906	2.72964
	0.553893	2.72783
	0.554879	2.72558
	0.555866	2.72292
	0.556852	2.72045
	0.557838	2.71756
	0.558825	2.71605
	0.559811	2.71466
	0.560798	2.71257
	0.561785	2.71089
	0.562771	2.70924
	0.563757	2.70645
	0.564744	2.7045
	0.56573	2.7025
	0.566717	2.69994
	0.567703	2.69778
	0.56869	2.69568
	0.569676	2.69459
	0.570663	2.69249
	0.571649	2.68994
	0.572636	2.68839
	0.573622	2.68657
	0.574609	2.68434
	0.575595	2.682
	0.576582	2.67964
	0.577568	2.67697
	0.578555	2.67453
	0.579541	2.67293
	0.580528	2.67133
	0.581514	2.66958
	0.582501	2.66773
	0.583487	2.66595
	0.584474	2.66441
	0.58546	2.66341
	0.586447	2.66281
	0.587433	2.66106
	0.58842	2.65894
	0.589406	2.65823
	0.590393	2.65595
	0.591379	2.65369
	0.592366	2.65135
	0.593352	2.64965
	0.594339	2.64825
	0.595325	2.64596
	0.596312	2.64518
	0.597298	2.64331
	0.598285	2.64158
	0.599271	2.63925
	0.600258	2.63727
	0.601244	2.6354
	0.602231	2.63367
	0.603217	2.63236
	0.604204	2.63131
	0.60519	2.62938
	0.606176	2.62821
	0.607163	2.62668
	0.608149	2.6253
	0.609136	2.62334
	0.610122	2.62113
	0.611109	2.6194
	0.612095	2.6174
	0.613082	2.61506
	0.614068	2.61321
	0.615055	2.61154
	0.616041	2.6095
	0.617028	2.60747
	0.618014	2.60576
	0.619001	2.60392
	0.619987	2.60169
	0.620974	2.59986
	0.62196	2.59877
	0.622947	2.59765
	0.623933	2.59668
	0.62492	2.59525
	0.625906	2.59388
	0.626893	2.59151
	0.627879	2.58996
	0.628866	2.58837
	0.629852	2.5865
	0.630839	2.58451
	0.631825	2.58346
	0.632812	2.58261
	0.633798	2.58137
	0.634785	2.57965
	0.635771	2.57755
	0.636758	2.57547
	0.637744	2.57336
	0.638731	2.57162
	0.639717	2.56981
	0.640704	2.56805
	0.64169	2.56678
	0.642677	2.56529
	0.643663	2.56374
	0.64465	2.56214
	0.645636	2.55948
	0.646623	2.55667
	0.647609	2.55461
	0.648596	2.55246
	0.649582	2.55041
	0.650569	2.54979
	0.651555	2.54875
	0.652542	2.54732
	0.653528	2.54444
	0.654514	2.54254
	0.655501	2.5409
	0.656487	2.53959
	0.657474	2.5375
	0.65846	2.53646
	0.659447	2.53464
	0.660433	2.53387
	0.66142	2.53208
	0.662406	2.53029
	0.663393	2.52893
	0.664379	2.52723
	0.665366	2.52548
	0.666352	2.52407
	0.667339	2.5231
	0.668325	2.52175
	0.669312	2.5199
	0.670298	2.51826
	0.671285	2.51667
	0.672271	2.5146
	0.673258	2.51234
	0.674244	2.51023
	0.675231	2.50806
	0.676217	2.50588
	0.677204	2.5042
	0.67819	2.50313
	0.679177	2.50065
	0.680163	2.49962
	0.68115	2.49777
	0.682136	2.49594
	0.683123	2.4934
	0.684109	2.49085
	0.685096	2.48927
	0.686082	2.48873
	0.687069	2.48766
	0.688055	2.48583
	0.689042	2.48384
	0.690028	2.48278
	0.691015	2.48123
	0.692001	2.4794
	0.692988	2.47763
	0.693974	2.47586
	0.694961	2.47422
	0.695947	2.47298
	0.696934	2.47257
	0.69792	2.4721
	0.698907	2.47086
	0.699893	2.46959
	0.70088	2.46882
	0.701866	2.46718
	0.702852	2.46506
	0.703839	2.46347
	0.704825	2.46268
	0.705812	2.46101
	0.706798	2.45945
	0.707785	2.45794
	0.708771	2.45605
	0.709758	2.45412
	0.710744	2.45237
	0.711731	2.45091
	0.712717	2.44978
	0.713704	2.44805
	0.71469	2.44696
	0.715677	2.44657
	0.716663	2.44459
	0.71765	2.44252
	0.718636	2.4406
	0.719623	2.43948
	0.720609	2.43789
	0.721596	2.43699
	0.722582	2.4359
	0.723569	2.43482
	0.724555	2.43333
	0.725542	2.43135
	0.726528	2.43077
	0.727515	2.42976
	0.728501	2.4287
	0.729488	2.42835
	0.730474	2.42761
	0.731461	2.42628
	0.732447	2.42498
	0.733434	2.42394
	0.73442	2.42333
	0.735407	2.42294
	0.736393	2.42182
	0.73738	2.41995
	0.738366	2.41923
	0.739353	2.41807
	0.740339	2.41706
	0.741326	2.41541
	0.742312	2.41462
	0.743299	2.41362
	0.744285	2.41275
	0.745272	2.41166
	0.746258	2.41071
	0.747244	2.40894
	0.748231	2.40703
	0.749217	2.40575
	0.750204	2.40546
	0.75119	2.40424
	0.752177	2.40209
	0.753163	2.40101
	0.75415	2.40032
	0.755136	2.39955
	0.756123	2.39827
	0.757109	2.39656
	0.758096	2.39505
	0.759082	2.39361
	0.760069	2.39255
	0.761055	2.39128
	0.762042	2.38952
	0.763028	2.38754
	0.764015	2.38598
	0.765001	2.38492
	0.765988	2.38374
	0.766974	2.3825
	0.767961	2.38255
	0.768947	2.38161
	0.769934	2.38049
	0.77092	2.38003
	0.771907	2.37928
	0.772893	2.37767
	0.77388	2.37614
	0.774866	2.37535
	0.775853	2.37433
	0.776839	2.37478
	0.777826	2.37302
	0.778812	2.37236
	0.779799	2.37192
	0.780785	2.37015
	0.781772	2.369
	0.782758	2.36817
	0.783745	2.3671
	0.784731	2.36626
	0.785718	2.36515
	0.786704	2.36297
	0.787691	2.36116
	0.788677	2.36035
	0.789664	2.3597
	0.79065	2.35909
	0.791637	2.35832
	0.792623	2.35733
	0.793609	2.35656
	0.794596	2.35518
	0.795582	2.35345
	0.796569	2.35216
	0.797555	2.35052
	0.798542	2.3497
	0.799528	2.34828
	0.800515	2.34612
	0.801501	2.34427
	0.802488	2.34341
	0.803474	2.34214
	0.804461	2.34087
	0.805447	2.34004
	0.806434	2.33873
	0.80742	2.33882
	0.808407	2.33857
	0.809393	2.33778
	0.81038	2.33711
	0.811366	2.33577
	0.812353	2.33464
	0.813339	2.33386
	0.814326	2.33327
	0.815312	2.33222
	0.816299	2.33108
	0.817285	2.32997
	0.818272	2.32847
	0.819258	2.3269
	0.820245	2.32548
	0.821231	2.32407
	0.822218	2.3231
	0.823204	2.32202
	0.824191	2.32074
	0.825177	2.31957
	0.826164	2.31872
	0.82715	2.31752
	0.828137	2.31591
	0.829123	2.31516
	0.83011	2.31413
	0.831096	2.31353
	0.832083	2.31276
	0.833069	2.31198
	0.834056	2.31106
	0.835042	2.31013
	0.836029	2.30965
	0.837015	2.30904
	0.838002	2.3096
	0.838988	2.30819
	0.839975	2.30682
	0.840961	2.30552
	0.841947	2.30413
	0.842934	2.30347
	0.84392	2.30264
	0.844907	2.30107
	0.845893	2.30022
	0.84688	2.30002
	0.847866	2.2993
	0.848853	2.29876
	0.849839	2.29869
	0.850826	2.29854
	0.851812	2.29786
	0.852799	2.29634
	0.853785	2.29526
	0.854772	2.29437
	0.855758	2.29292
	0.856745	2.29185
	0.857731	2.2905
	0.858718	2.2899
	0.859704	2.28844
	0.860691	2.28767
	0.861677	2.28723
	0.862664	2.28685
	0.86365	2.28626
	0.864637	2.28519
	0.865623	2.28394
	0.86661	2.28293
	0.867596	2.28119
	0.868583	2.28019
	0.869569	2.27861
	0.870556	2.27842
	0.871542	2.27849
	0.872529	2.27734
	0.873515	2.27584
	0.874502	2.27501
	0.875488	2.27468
	0.876475	2.27384
	0.877461	2.27216
	0.878448	2.2706
	0.879434	2.26913
	0.880421	2.26772
	0.881407	2.26553
	0.882394	2.26403
	0.88338	2.26286
	0.884367	2.26143
	0.885353	2.26067
	0.886339	2.25986
	0.887326	2.25893
	0.888313	2.25793
	0.889299	2.25683
	0.890285	2.25668
	0.891272	2.25564
	0.892258	2.25497
	0.893245	2.25427
	0.894231	2.25323
	0.895218	2.2512
	0.896204	2.25159
	0.897191	2.25062
	0.898177	2.24954
	0.899164	2.24861
	0.90015	2.24767
	0.901137	2.24662
	0.902123	2.24582
	0.90311	2.24515
	0.904096	2.24421
	0.905083	2.24311
	0.906069	2.24245
	0.907056	2.24209
	0.908042	2.24154
	0.909029	2.24025
	0.910015	2.23867
	0.911002	2.23825
	0.911988	2.23718
	0.912975	2.23569
	0.913961	2.23481
	0.914948	2.2339
	0.915934	2.23384
	0.916921	2.23394
	0.917907	2.2333
	0.918894	2.23274
	0.91988	2.23239
	0.920867	2.23145
	0.921853	2.23041
	0.92284	2.22942
	0.923826	2.22917
	0.924813	2.2287
	0.925799	2.2276
	0.926786	2.22745
	0.927772	2.22776
	0.928759	2.22779
	0.929745	2.22643
	0.930732	2.22555
	0.931718	2.22484
	0.932705	2.22437
	0.933691	2.22296
	0.934677	2.223
	0.935664	2.22339
	0.93665	2.22316
	0.937637	2.22243
	0.938623	2.22133
	0.93961	2.22083
	0.940596	2.22008
	0.941583	2.21897
	0.942569	2.21876
	0.943556	2.21847
	0.944542	2.21767
	0.945529	2.2174
	0.946515	2.21689
	0.947502	2.21498
	0.948488	2.21434
	0.949475	2.21336
	0.950461	2.2124
	0.951448	2.21062
	0.952434	2.20916
	0.953421	2.20749
	0.954407	2.20712
	0.955394	2.20647
	0.95638	2.20558
	0.957367	2.20464
	0.958353	2.20328
	0.95934	2.20243
	0.960326	2.20226
	0.961313	2.20157
	0.962299	2.2006
	0.963286	2.19985
	0.964272	2.19907
	0.965259	2.1985
	0.966245	2.19742
	0.967232	2.19568
	0.968218	2.19409
	0.969205	2.19282
	0.970191	2.19153
	0.971178	2.19022
	0.972164	2.18924
	0.973151	2.18791
	0.974137	2.18658
	0.975124	2.18511
	0.97611	2.1838
	0.977097	2.18264
	0.978083	2.18049
	0.97907	2.17881
	0.980056	2.17842
	0.981043	2.17868
	0.982029	2.17821
	0.983015	2.1769
	0.984002	2.17679
	0.984988	2.17641
	0.985975	2.1745
	0.986961	2.17272
	0.987948	2.17035
	0.988934	2.16868
	0.989921	2.16729
	0.990907	2.16588
	0.991894	2.16473
	0.99288	2.16425
	0.993867	2.1621
	0.994853	2.16146
	0.99584	2.15991
	0.996826	2.15872
	0.997813	2.15837
	0.998799	2.15818
	0.999786	2.15739
	1.00077	2.15701
	1.00176	2.15682
	1.00274	2.15724
	1.00373	2.15796
	1.00472	2.15829
	1.00571	2.1579
	1.00669	2.15726
	1.00768	2.15651
	1.00866	2.15581
	1.00965	2.15534
	1.01064	2.15422
	1.01162	2.1534
	1.01261	2.1527
	1.0136	2.15194
	1.01458	2.15095
	1.01557	2.15058
	1.01656	2.15012
	1.01754	2.14968
	1.01853	2.14938
	1.01952	2.14927
	1.0205	2.14845
	1.02149	2.14812
	1.02248	2.14783
	1.02346	2.14709
	1.02445	2.14667
	1.02543	2.14728
	1.02642	2.14759
	1.02741	2.14751
	1.02839	2.14731
	1.02938	2.14734
	1.03037	2.14774
	1.03135	2.14761
	1.03234	2.14707
	1.03333	2.14688
	1.03431	2.14627
	1.0353	2.14586
	1.03629	2.14536
	1.03727	2.14462
	1.03826	2.14364
	1.03924	2.14303
	1.04023	2.14195
	1.04122	2.14106
	1.04221	2.1406
	1.04319	2.13991
	1.04418	2.13939
	1.04516	2.13919
	1.04615	2.13902
	1.04714	2.13869
	1.04812	2.13848
	1.04911	2.13801
	1.0501	2.1377
	1.05108	2.13763
	1.05207	2.13772
	1.05306	2.13747
	1.05404	2.13688
	1.05503	2.13625
	1.05602	2.13587
	1.057	2.13469
	1.05799	2.13414
	1.05897	2.13373
	1.05996	2.13321
	1.06095	2.13237
	1.06194	2.13184
	1.06292	2.13159
	1.06391	2.13101
	1.06489	2.12973
	1.06588	2.12751
	1.06687	2.12717
	1.06785	2.12705
	1.06884	2.12662
	1.06983	2.126
	1.07081	2.12589
	1.0718	2.12563
	1.07279	2.12555
	1.07377	2.12566
	1.07476	2.12538
	1.07574	2.12477
	1.07673	2.12393
	1.07772	2.12241
	1.07871	2.12141
	1.07969	2.12059
	1.08068	2.11971
	1.08166	2.11995
	1.08265	2.11955
	1.08364	2.11893
	1.08462	2.11834
	1.08561	2.11698
	1.0866	2.11645
	1.08758	2.11562
	1.08857	2.11411
	1.08956	2.11255
	1.09054	2.11222
	1.09153	2.11186
	1.09252	2.11149
	1.0935	2.11124
	1.09449	2.11103
	1.09547	2.11063
	1.09646	2.11054
	1.09745	2.11099
	1.09844	2.11062
	1.09942	2.10982
	1.10041	2.10922
	1.10139	2.10898
	1.10238	2.10923
	1.10337	2.10958
	1.10435	2.1096
	1.10534	2.1085
	1.10633	2.10776
	1.10731	2.10704
	1.1083	2.10696
	1.10929	2.10636
	1.11027	2.10539
	1.11126	2.10478
	1.11225	2.10442
	1.11323	2.10406
	1.11422	2.10335
	1.11521	2.10229
	1.11619	2.10132
	1.11718	2.10062
	1.11817	2.10006
	1.11915	2.09886
	1.12014	2.0983
	1.12112	2.097
	1.12211	2.09652
	1.1231	2.0963
	1.12408	2.09577
	1.12507	2.09531
	1.12606	2.09471
	1.12704	2.0935
	1.12803	2.09391
	1.12902	2.09374
	1.13	2.09261
	1.13099	2.091
	1.13197	2.09013
	1.13296	2.08973
	1.13395	2.088
	1.13494	2.08783
	1.13592	2.08696
	1.13691	2.08585
	1.13789	2.08517
	1.13888	2.08481
	1.13987	2.08435
	1.14085	2.08314
	1.14184	2.08248
	1.14283	2.08225
	1.14381	2.08167
	1.1448	2.08083
	1.14579	2.08044
	1.14677	2.07959
	1.14776	2.07863
	1.14875	2.07749
	1.14973	2.07664
	1.15072	2.07578
	1.1517	2.07492
	1.15269	2.07379
	1.15368	2.07236
	1.15467	2.07122
	1.15565	2.07008
	1.15664	2.06882
	1.15762	2.06796
	1.15861	2.067
	1.1596	2.06609
	1.16058	2.06643
	1.16157	2.06633
	1.16256	2.06599
	1.16354	2.0652
	1.16453	2.06496
	1.16552	2.06407
	1.1665	2.06365
	1.16749	2.06329
	1.16848	2.06288
	1.16946	2.06263
	1.17045	2.06199
	1.17144	2.0615
	1.17242	2.0612
	1.17341	2.05978
	1.17439	2.05791
	1.17538	2.05652
	1.17637	2.05592
	1.17735	2.05575
	1.17834	2.05525
	1.17933	2.05371
	1.18031	2.05318
	1.1813	2.05323
	1.18229	2.05299
	1.18327	2.05235
	1.18426	2.05186
	1.18525	2.05297
	1.18623	2.05297
	1.18722	2.05213
	1.1882	2.05211
	1.18919	2.05237
	1.19018	2.05155
	1.19117	2.05162
	1.19215	2.05187
	1.19314	2.05189
	1.19412	2.05176
	1.19511	2.05194
	1.1961	2.05227
	1.19708	2.05236
	1.19807	2.05311
	1.19906	2.05386
	1.20004	2.05439
	1.20103	2.05362
	1.20202	2.0538
	1.203	2.0548
	1.20399	2.05562
	1.20498	2.0566
	1.20596	2.05748
	1.20695	2.05788
	1.20793	2.05837
	1.20892	2.05888
	1.20991	2.05937
	1.2109	2.05983
	1.21188	2.06013
	1.21287	2.06054
	1.21385	2.06052
	1.21484	2.06083
	1.21583	2.0604
	1.21681	2.0616
	1.2178	2.06187
	1.21879	2.06233
	1.21977	2.06291
	1.22076	2.06294
	1.22175	2.06348
	1.22273	2.06407
	1.22372	2.0646
	1.2247	2.06596
	1.22569	2.06738
	1.22668	2.06901
	1.22767	2.07012
	1.22865	2.07148
	1.22964	2.07315
	1.23062	2.07384
	1.23161	2.07392
	1.2326	2.07437
	1.23358	2.07464
	1.23457	2.07519
	1.23556	2.07599
	1.23654	2.07577
	1.23753	2.07592
	1.23852	2.07686
	1.2395	2.07735
	1.24049	2.07806
	1.24148	2.07901
	1.24246	2.07944
	1.24345	2.07948
	1.24443	2.07924
	1.24542	2.07925
	1.24641	2.07914
	1.2474	2.07905
	1.24838	2.07855
	1.24937	2.07852
	1.25035	2.07775
	1.25134	2.0777
	1.25233	2.07867
	1.25331	2.07879
	1.2543	2.07816
	1.25529	2.07753
	1.25627	2.07628
	1.25726	2.07691
	1.25825	2.0781
	1.25923	2.07819
	1.26022	2.07808
	1.26121	2.07753
	1.26219	2.07711
	1.26318	2.07672
	1.26416	2.07675
	1.26515	2.07693
	1.26614	2.07725
	1.26712	2.0777
	1.26811	2.07785
	1.2691	2.07775
	1.27008	2.07787
	1.27107	2.07793
	1.27206	2.07749
	1.27304	2.07776
	1.27403	2.07821
	1.27502	2.07816
	1.276	2.07745
	1.27699	2.07675
	1.27798	2.07565
	1.27896	2.07407
	1.27995	2.07349
	1.28093	2.07252
	1.28192	2.07201
	1.28291	2.072
	1.2839	2.07232
	1.28488	2.07202
	1.28587	2.0712
	1.28685	2.07085
	1.28784	2.07137
	1.28883	2.07131
	1.28981	2.07064
	1.2908	2.0701
	1.29179	2.06913
	1.29277	2.06839
	1.29376	2.06815
	1.29475	2.06794
	1.29573	2.06782
	1.29672	2.06752
	1.29771	2.06695
	1.29869	2.06649
	1.29968	2.0656
	1.30066	2.06451
	1.30165	2.0643
	1.30264	2.0641
	1.30363	2.06344
	1.30461	2.06298
	1.3056	2.06265
	1.30658	2.06275
	1.30757	2.06251
	1.30856	2.06185
	1.30954	2.06209
	1.31053	2.06152
	1.31152	2.06103
	1.3125	2.06081
	1.31349	2.05978
	1.31448	2.05917
	1.31546	2.05954
	1.31645	2.05856
	1.31743	2.05809
	1.31842	2.05725
	1.31941	2.05652
	1.32039	2.05623
	1.32138	2.05578
	1.32237	2.05548
	1.32335	2.05522
	1.32434	2.05449
	1.32533	2.05358
	1.32631	2.05325
	1.3273	2.05338
	1.32829	2.05297
	1.32927	2.05247
	1.33026	2.05334
	1.33125	2.05277
	1.33223	2.05306
	1.33322	2.05302
	1.33421	2.05293
	1.33519	2.05208
	1.33618	2.0521
	1.33716	2.05086
	1.33815	2.04946
	1.33914	2.04844
	1.34013	2.04767
	1.34111	2.04664
	1.3421	2.04614
	1.34308	2.04574
	1.34407	2.04551
	1.34506	2.04522
	1.34604	2.04458
	1.34703	2.04333
	1.34802	2.04284
	1.349	2.04245
	1.34999	2.04244
	1.35098	2.04281
	1.35196	2.04254
	1.35295	2.04142
	1.35394	2.04085
	1.35492	2.04028
	1.35591	2.03952
	1.35689	2.03856
	1.35788	2.03754
	1.35887	2.0367
	1.35985	2.03586
	1.36084	2.03518
	1.36183	2.03489
	1.36281	2.03449
	1.3638	2.03414
	1.36479	2.03405
	1.36577	2.03325
	1.36676	2.03218
	1.36775	2.03195
	1.36873	2.03159
	1.36972	2.03069
	1.37071	2.02945
	1.37169	2.02893
	1.37268	2.02885
	1.37366	2.02841
	1.37465	2.02799
	1.37564	2.0276
	1.37662	2.02722
	1.37761	2.02596
	1.3786	2.02515
	1.37958	2.02485
	1.38057	2.02378
	1.38156	2.02254
	1.38254	2.02186
	1.38353	2.02136
	1.38452	2.02071
	1.3855	2.01941
	1.38649	2.01852
	1.38748	2.01771
	1.38846	2.01812
	1.38945	2.01813
	1.39044	2.0181
	1.39142	2.0182
	1.39241	2.01806
	1.39339	2.01739
	1.39438	2.01651
	1.39537	2.01504
	1.39636	2.01368
	1.39734	2.01308
	1.39833	2.01265
	1.39931	2.01185
	1.4003	2.01099
	1.40129	2.01016
	1.40227	2.0085
	1.40326	2.00857
	1.40425	2.00783
	1.40523	2.007
	1.40622	2.0059
	1.40721	2.00543
	1.40819	2.00418
	1.40918	2.00376
	1.41016	2.00315
	1.41115	2.00208
	1.41214	2.00126
	1.41312	2.00026
	1.41411	1.9989
	1.4151	1.99791
	1.41608	1.99735
	1.41707	1.99721
	1.41806	1.99703
	1.41904	1.99626
	1.42003	1.99555
	1.42102	1.99577
	1.422	1.99552
	1.42299	1.9944
	1.42398	1.99334
	1.42496	1.99238
	1.42595	1.99077
	1.42694	1.99016
	1.42792	1.98984
	1.42891	1.98924
	1.42989	1.98832
	1.43088	1.98805
	1.43187	1.98816
	1.43285	1.98756
	1.43384	1.98651
	1.43483	1.98555
	1.43581	1.98527
	1.4368	1.98489
	1.43779	1.98459
	1.43877	1.98362
	1.43976	1.98244
	1.44075	1.98095
	1.44173	1.97988
	1.44272	1.97965
	1.44371	1.97918
	1.44469	1.9786
	1.44568	1.97827
	1.44667	1.97803
	1.44765	1.97786
	1.44864	1.97774
	1.44962	1.97782
	1.45061	1.97747
	1.4516	1.977
	1.45259	1.97603
	1.45357	1.97565
	1.45456	1.97426
	1.45554	1.97391
	1.45653	1.974
	1.45752	1.9739
	1.4585	1.97392
	1.45949	1.97419
	1.46048	1.9732
	1.46146	1.97222
	1.46245	1.97111
	1.46344	1.96975
	1.46442	1.96941
	1.46541	1.96924
	1.46639	1.96815
	1.46738	1.96768
	1.46837	1.96633
	1.46935	1.96615
	1.47034	1.96579
	1.47133	1.9653
	1.47231	1.96426
	1.4733	1.96311
	1.47429	1.96287
	1.47527	1.96251
	1.47626	1.96242
	1.47725	1.9622
	1.47823	1.96176
	1.47922	1.96156
	1.48021	1.96149
	1.48119	1.96066
	1.48218	1.95918
	1.48317	1.95847
	1.48415	1.95739
	1.48514	1.9574
	1.48612	1.95712
	1.48711	1.95595
	1.4881	1.95489
	1.48908	1.95465
	1.49007	1.95434
	1.49106	1.95428
	1.49204	1.95366
	1.49303	1.95185
	1.49402	1.95079
	1.495	1.95
	1.49599	1.94901
	1.49698	1.94837
	1.49796	1.94798
	1.49895	1.9473
	1.49994	1.9464
	1.50092	1.94517
	1.50191	1.94394
	1.5029	1.94363
	1.50388	1.94417
	1.50487	1.9446
	1.50585	1.94498
	1.50684	1.94441
	1.50783	1.94295
	1.50881	1.94184
	1.5098	1.94094
	1.51079	1.94048
	1.51177	1.94049
	1.51276	1.94057
	1.51375	1.94083
	1.51473	1.94109
	1.51572	1.94118
	1.51671	1.9412
	1.51769	1.94141
	1.51868	1.94136
	1.51967	1.94083
	1.52065	1.93974
	1.52164	1.93895
	1.52262	1.93817
	1.52361	1.93659
	1.5246	1.93658
	1.52558	1.93594
	1.52657	1.93559
	1.52756	1.93565
	1.52854	1.93476
	1.52953	1.93413
	1.53052	1.93375
	1.5315	1.93347
	1.53249	1.93389
	1.53348	1.93354
	1.53446	1.93326
	1.53545	1.93313
	1.53644	1.93247
	1.53742	1.93179
	1.53841	1.93166
	1.5394	1.93181
	1.54038	1.93135
	1.54137	1.9307
	1.54235	1.92987
	1.54334	1.92952
	1.54433	1.92863
	1.54531	1.92811
	1.5463	1.92754
	1.54729	1.92755
	1.54827	1.92679
	1.54926	1.9261
	1.55025	1.92589
	1.55123	1.92441
	1.55222	1.92515
	1.55321	1.92547
	1.55419	1.92505
	1.55518	1.92414
	1.55617	1.92378
	1.55715	1.92307
	1.55814	1.92346
	1.55913	1.92326
	1.56011	1.92247
	1.5611	1.92192
	1.56208	1.92074
	1.56307	1.91959
	1.56406	1.91848
	1.56504	1.91824
	1.56603	1.91794
	1.56702	1.9177
	1.568	1.91755
	1.56899	1.91638
	1.56998	1.91531
	1.57096	1.91498
	1.57195	1.91493
	1.57294	1.91513
	1.57392	1.91562
	1.57491	1.9163
	1.5759	1.91609
	1.57688	1.91458
	1.57787	1.91294
	1.57885	1.91182
	1.57984	1.91181
	1.58083	1.91115
	1.58181	1.91056
	1.5828	1.91017
	1.58379	1.90853
	1.58477	1.90809
	1.58576	1.90737
	1.58675	1.90602
	1.58773	1.90476
	1.58872	1.90442
	1.58971	1.90384
	1.59069	1.90351
	1.59168	1.90363
	1.59267	1.90369
	1.59365	1.90324
	1.59464	1.90306
	1.59563	1.90338
	1.59661	1.90302
	1.5976	1.90281
	1.59858	1.90251
	1.59957	1.90223
	1.60056	1.90216
	1.60154	1.9021
	1.60253	1.90169
	1.60352	1.90049
	1.6045	1.89916
	1.60549	1.89903
	1.60648	1.89741
	1.60746	1.8965
	1.60845	1.8958
	1.60944	1.89451
	1.61042	1.89389
	1.61141	1.89356
	1.6124	1.89305
	1.61338	1.89309
	1.61437	1.89234
	1.61536	1.89264
	1.61634	1.89164
	1.61733	1.89049
	1.61831	1.88949
	1.6193	1.88898
	1.62029	1.8888
	1.62127	1.88875
	1.62226	1.88814
	1.62325	1.88752
	1.62423	1.88759
	1.62522	1.88749
	1.62621	1.88597
	1.62719	1.88527
	1.62818	1.88567
	1.62917	1.88581
	1.63015	1.8849
	1.63114	1.88401
	1.63213	1.88366
	1.63311	1.88318
	1.6341	1.88319
	1.63508	1.88323
	1.63607	1.88249
	1.63706	1.88216
	1.63804	1.88309
	1.63903	1.88329
	1.64002	1.88301
	1.641	1.88251
	1.64199	1.88206
	1.64298	1.88078
	1.64396	1.88007
	1.64495	1.88011
	1.64594	1.87957
	1.64692	1.8793
	1.64791	1.8788
	1.6489	1.8783
	1.64988	1.87834
	1.65087	1.87768
	1.65186	1.87666
	1.65284	1.87631
	1.65383	1.87646
	1.65481	1.87654
	1.6558	1.87593
	1.65679	1.87524
	1.65777	1.87536
	1.65876	1.87509
	1.65975	1.87464
	1.66073	1.87512
	1.66172	1.87541
	1.66271	1.87487
	1.66369	1.87485
	1.66468	1.87508
	1.66567	1.87496
	1.66665	1.8742
	1.66764	1.87381
	1.66863	1.87357
	1.66961	1.87258
	1.6706	1.87177
	1.67159	1.8721
	1.67257	1.87173
	1.67356	1.87115
	1.67454	1.87125
	1.67553	1.86978
	1.67652	1.86912
	1.6775	1.8693
	1.67849	1.86896
	1.67948	1.86809
	1.68046	1.86737
	1.68145	1.8673
	1.68244	1.86716
	1.68342	1.86619
	1.68441	1.8662
	1.6854	1.86545
	1.68638	1.86555
	1.68737	1.86539
	1.68836	1.86441
	1.68934	1.86374
	1.69033	1.86335
	1.69131	1.86288
	1.6923	1.86209
	1.69329	1.86066
	1.69427	1.85978
	1.69526	1.85897
	1.69625	1.85856
	1.69723	1.85807
	1.69822	1.85685
	1.69921	1.8564
	1.70019	1.85497
	1.70118	1.85395
	1.70217	1.85412
	1.70315	1.8533
	1.70414	1.85276
	1.70513	1.85148
	1.70611	1.84994
	1.7071	1.8493
	1.70809	1.84887
	1.70907	1.84816
	1.71006	1.84777
	1.71104	1.84712
	1.71203	1.8459
	1.71302	1.84524
	1.714	1.84526
	1.71499	1.84465
	1.71598	1.84384
	1.71696	1.84287
	1.71795	1.84227
	1.71894	1.84247
	1.71992	1.84198
	1.72091	1.84142
	1.7219	1.84031
	1.72288	1.83879
	1.72387	1.83811
	1.72486	1.83795
	1.72584	1.83678
	1.72683	1.83562
	1.72782	1.83448
	1.7288	1.83418
	1.72979	1.8338
	1.73077	1.83362
	1.73176	1.8331
	1.73275	1.83226
	1.73373	1.83134
	1.73472	1.83034
	1.73571	1.82929
	1.73669	1.8289
	1.73768	1.82819
	1.73867	1.82757
	1.73965	1.82736
	1.74064	1.82638
	1.74163	1.82545
	1.74261	1.82529
	1.7436	1.82614
	1.74459	1.82646
	1.74557	1.82669
	1.74656	1.82735
	1.74754	1.82757
	1.74853	1.8274
	1.74952	1.82755
	1.7505	1.8278
	1.75149	1.82784
	1.75248	1.82759
	1.75346	1.82728
	1.75445	1.82801
	1.75544	1.8279
	1.75642	1.82805
	1.75741	1.82889
	1.7584	1.82908
	1.75938	1.82921
	1.76037	1.82957
	1.76136	1.82949
	1.76234	1.82995
	1.76333	1.82899
	1.76432	1.82879
	1.7653	1.8273
	1.76629	1.82633
	1.76727	1.82538
	1.76826	1.82548
	1.76925	1.8247
	1.77023	1.82369
	1.77122	1.82353
	1.77221	1.82341
	1.77319	1.82382
	1.77418	1.82408
	1.77517	1.8234
	1.77615	1.82244
	1.77714	1.82204
	1.77813	1.82232
	1.77911	1.82234
	1.7801	1.82243
	1.78109	1.82224
	1.78207	1.82227
	1.78306	1.8228
	1.78405	1.82311
	1.78503	1.82379
	1.78602	1.82418
	1.787	1.82353
	1.78799	1.82282
	1.78898	1.82262
	1.78996	1.82219
	1.79095	1.82162
	1.79194	1.82179
	1.79292	1.82183
	1.79391	1.82106
	1.7949	1.81958
	1.79588	1.81943
	1.79687	1.81881
	1.79786	1.81834
	1.79884	1.81848
	1.79983	1.81836
	1.80082	1.81828
	1.8018	1.81811
	1.80279	1.81759
	1.80377	1.81739
	1.80476	1.81684
	1.80575	1.81599
	1.80673	1.81579
	1.80772	1.81581
	1.80871	1.81557
	1.80969	1.81451
	1.81068	1.81384
	1.81167	1.81299
	1.81265	1.81211
	1.81364	1.81116
	1.81463	1.81161
	1.81561	1.81155
	1.8166	1.81198
	1.81759	1.81218
	1.81857	1.81212
	1.81956	1.812
	1.82055	1.81151
	1.82153	1.81165
	1.82252	1.8115
	1.8235	1.81191
	1.82449	1.81119
	1.82548	1.81038
	1.82646	1.81002
	1.82745	1.8109
	1.82844	1.8107
	1.82942	1.81023
	1.83041	1.81004
	1.8314	1.8095
	1.83238	1.80945
	1.83337	1.80819
	1.83436	1.80729
	1.83534	1.80586
	1.83633	1.80518
	1.83732	1.80456
	1.8383	1.80455
	1.83929	1.80411
	1.84028	1.8037
	1.84126	1.80372
	1.84225	1.80359
	1.84323	1.80288
	1.84422	1.80189
	1.84521	1.80144
	1.84619	1.80122
	1.84718	1.80077
	1.84817	1.79995
	1.84915	1.79858
	1.85014	1.79777
	1.85113	1.79704
	1.85211	1.79578
	1.8531	1.79553
	1.85409	1.79548
	1.85507	1.79451
	1.85606	1.79453
	1.85705	1.79414
	1.85803	1.79336
	1.85902	1.79286
	1.86	1.79279
	1.86099	1.79236
	1.86198	1.79224
	1.86296	1.79265
	1.86395	1.79263
	1.86494	1.79239
	1.86592	1.79242
	1.86691	1.79238
	1.8679	1.79216
	1.86888	1.79181
	1.86987	1.79165
	1.87086	1.7908
	1.87184	1.79065
	1.87283	1.79
	1.87382	1.78938
	1.8748	1.78847
	1.87579	1.78825
	1.87678	1.78841
	1.87776	1.78842
	1.87875	1.78685
	1.87973	1.7864
	1.88072	1.78538
	1.88171	1.78465
	1.88269	1.78355
	1.88368	1.78369
	1.88467	1.78427
	1.88565	1.78381
	1.88664	1.784
	1.88763	1.78242
	1.88861	1.78256
	1.8896	1.78207
	1.89059	1.78161
	1.89157	1.78145
	1.89256	1.78158
	1.89355	1.78122
	1.89453	1.78161
	1.89552	1.7814
	1.89651	1.78076
	1.89749	1.78054
	1.89848	1.78001
	1.89946	1.78014
	1.90045	1.78083
	1.90144	1.78078
	1.90242	1.78027
	1.90341	1.77994
	1.9044	1.77972
	1.90538	1.77936
	1.90637	1.77926
	1.90736	1.77893
	1.90834	1.77861
	1.90933	1.7784
	1.91032	1.77804
	1.9113	1.77749
	1.91229	1.77692
	1.91328	1.7754
	1.91426	1.77382
	1.91525	1.77313
	1.91623	1.77266
	1.91722	1.77134
	1.91821	1.77048
	1.91919	1.7701
	1.92018	1.76923
	1.92117	1.76873
	1.92215	1.76791
	1.92314	1.76687
	1.92413	1.76647
	1.92511	1.76642
	1.9261	1.76639
	1.92709	1.76601
	1.92807	1.76544
	1.92906	1.76523
	1.93005	1.7658
	1.93103	1.7661
	1.93202	1.76646
	1.93301	1.76675
	1.93399	1.76667
	1.93498	1.76609
	1.93596	1.76574
	1.93695	1.76571
	1.93794	1.76595
	1.93892	1.76663
	1.93991	1.76648
	1.9409	1.76586
	1.94188	1.76573
	1.94287	1.76554
	1.94386	1.76412
	1.94484	1.76316
	1.94583	1.76179
	1.94682	1.76211
	1.9478	1.76164
	1.94879	1.76157
	1.94978	1.7617
	1.95076	1.76294
	1.95175	1.76138
	1.95274	1.7613
	1.95372	1.76039
	1.95471	1.76031
	1.95569	1.76007
	1.95668	1.75962
	1.95767	1.75905
	1.95865	1.75842
	1.95964	1.75812
	1.96063	1.75777
	1.96161	1.75711
	1.9626	1.757
	1.96359	1.75689
	1.96457	1.75699
	1.96556	1.75773
	1.96654	1.75815
	1.96753	1.75788
	1.96852	1.75805
	1.96951	1.75815
	1.97049	1.75869
	1.97148	1.75862
	1.97246	1.75908
	1.97345	1.76075
	1.97444	1.76055
	1.97542	1.76059
	1.97641	1.75986
	1.9774	1.7595
	1.97838	1.76013
	1.97937	1.7603
	1.98036	1.76045
	1.98134	1.75988
	1.98233	1.75924
	1.98332	1.7582
	1.9843	1.75748
[truncated: 27,676 more rows]

## Sheet: Figure 4
	Figure 4D	NOTE: The C18orf21, RPP21, and RPP14 data is repeated from figure 2 for ease of comparison to the chimeras
		RPP21N-RMP24N	RMP24N-RPP21C	Helix swap	Linker swap	beta sheet swap
	Replicate 1	0.105379	0.946773	0.741232	0.711985	0.841927
	Replicate 2	0.115792	0.809064	0.419109	0.536799	0.687352
	Replicate 3	0.0711934	1.0618	0.477458	0.726753	0.730884

## Sheet: Figure 5
	Figure 5A. Competitive growth assay					Figure 5B. HPG incorporation			Figure 5D. 40S/60S ribosome quantitication					Figure 5F. Precursor rRNA quantification						Figure 5G. RT-qPCR analysis
		Day 0	Day 3	Day 6			HPG-A			40S	60S	40S/60S			5ETS	ITS1	ITS2	3ETS			GAPDH	ITS1	ITS1/GAPDH
	Control_rep1	1.14592	1.06041	1.10021		Control_rep1	26191.2		Control_rep1	3.90534	4.19498	0.930957		Control_rep1	0.000775712	0.00110234	0.00199052	5.68164e-05		Control_rep1	6.93196	1.29345	0.186592
	Control_rep2	1.00506	0.897522	0.841729		Control_rep2	22044.9		RMP24_rep1	0.642027	4.26492	0.150537		RMP24_rep1	0.00338016	0.00385796	0.00254175	4.9003e-05		RMP24_rep1	7.79244	15.2219	1.95342
	Control_rep3	0.849016	0.754377	0.741011		Control_rep3	25867.9		RPP14_rep1	0.212918	6.16268	0.0345496								RPP14_rep1	7.56554	7.4596	0.985997
	RMP24_rep1	0.974429	0.237805	0.0415903		RMP24_rep1	4879.82		RPP21_rep1	0.358283	0.347867	1.02994		Control_rep2	0.000794582	0.00121907	0.00195369	6.26093e-05		RPP21_rep1	5.13628	3.19877	0.622781
	RMP24_rep2	0.919341	0.275078	0.063951		RMP24_rep2	5435.43							RMP24_rep2	0.00356423	0.00403026	0.00254872	4.83505e-05
	RMP24_rep3	1.10623	0.316189	0.0576358		RMP24_rep3	4737.73		Control_rep2	7.29655	5.10667	1.42883								Control_rep2	5.75699	3.18171	0.55267
									RMP24_rep2	2.56563	17.4544	0.14699								RMP24_rep2	8.79769	18.1436	2.06232
									RPP14_rep2	2.47907	28.2217	0.0878428								RPP14_rep2	2.13983	8.2161	3.8396
									RPP21_rep2	3.11384	3.73202	0.834358								RPP21_rep2	4.00694	2.70747	0.675696
									Control_rep3	6.17137	4.6861	1.31695								Control_rep3	6.70163	3.79229	0.565876
									RMP24_rep3	1.54088	13.4402	0.114647								RMP24_rep3	8.45984	17.6347	2.08452
									RPP14_rep3	1.95343	17.7219	0.110227								RPP14_rep3	9.90322	17.4299	1.76002
									RPP21_rep3	5.46565	5.01609	1.08963								RPP21_rep3	4.02238	3.23672	0.804677

## Sheet: Figure 7
	Figure 7C. Relative protein abudance in quantitative IP-MS
		Relative protein abundance in IP (log2)
		Nepro	NeproL145F	NeproR94C	NeproV291M
	Rmp24	0	-0.647879	-0.408131	0.346822
	Rpp14	0	-0.780894	-0.579277	0.273178
	Pop7	0	-0.35153	-0.0920849	0.246933
	Rpp21	0	0.765014	1.17443	0.423294
	Rpp25	0	-0.749234	-0.456068	0.150391
	Rpp25L	0	0.131706	0.260747	0.229718
	POP4	0	-0.703278	-0.493014	0.338261
	Rpp30	0	-0.647325	-0.491941	0.254856
	Rpp38	0	-0.201045	0.11551	0.284516
	RPP40	0	-0.511873	-0.291042	0.272379
	POP5	0	0.363289	0.446392	0.20296
	POP1	0	0.524931	0.826402	0.31756
	RMP64	0	0	0	0

## Sheet: ExtDataFig 2
	Extended Data Figure 2A
		Total cells	Total Nuclear Puncta	Cells with Nucleolar Signal		Percentage of cells with nuclear puncta	Percentage of cells with nucleolar signal
	C18orf21-GFP	86	0	86	C18orf21	0	100
	Rpp21-GFP	34	25	0	Rpp21	73.5294	0
	Rpp14-GFP	39	25	39	Rpp14	64.1026	100

## Sheet: ExtDataFig 3
	Extended Data Figure 3E
	ml	mAU
	4.4e-05	56.3086
	0.001291	56.3098
	0.002538	56.3097
	0.003785	56.3102
	0.005033	56.3107
	0.00628	56.3118
	0.007527	56.3122
	0.008774	56.3128
	0.010021	56.3134
	0.011268	56.314
	0.012515	56.3146
	0.013762	56.3152
	0.015009	56.3157
	0.016256	56.3164
	0.017503	56.3172
	0.018751	56.3183
	0.019998	56.3191
	0.021245	56.3198
	0.022492	56.3203
	0.023739	56.3207
	0.024986	56.3206
	0.026233	56.3213
	0.02748	56.3215
	0.028727	56.3211
	0.029974	56.3209
	0.031222	56.3209
	0.032469	56.3206
	0.033716	56.3203
	0.034963	56.3195
	0.03621	56.3199
	0.037457	56.3203
	0.038704	56.3199
	0.039951	56.3193
	0.041198	56.3198
	0.042445	56.3201
	0.043692	56.3194
	0.04494	56.3203
	0.046187	56.3201
	0.047434	56.3195
	0.048681	56.3196
	0.049928	56.3193
	0.051175	56.319
	0.052422	56.3196
	0.053669	56.32
	0.054916	56.3199
	0.056163	56.3199
	0.05741	56.32
	0.058658	56.3188
	0.059905	56.3191
	0.061152	56.3193
	0.062399	56.3195
	0.063646	56.3196
	0.064893	56.3209
	0.06614	56.3212
	0.067387	56.3218
	0.068634	56.3208
	0.069881	56.3195
	0.071128	56.3168
	0.072376	56.3129
	0.073623	56.3083
	0.07487	56.3043
	0.076117	56.3015
	0.077364	56.2987
	0.078611	56.2953
	0.079858	56.2927
	0.081105	56.2902
	0.082352	56.2893
	0.083599	56.2884
	0.084847	56.2873
	0.086094	56.2855
	0.087341	56.2854
	0.088588	56.2843
	0.089835	56.2839
	0.091082	56.2841
	0.092329	56.2844
	0.093576	56.2845
	0.094823	56.2838
	0.09607	56.2838
	0.097317	56.2842
	0.098565	56.2845
	0.099812	56.2849
	0.101059	56.2858
	0.102306	56.2869
	0.103553	56.2854
	0.1048	56.2853
	0.106047	56.2859
	0.107294	56.2858
	0.108541	56.2858
	0.109788	56.2856
	0.111035	56.2852
	0.112283	56.2859
	0.11353	56.286
	0.114777	56.2862
	0.116024	56.2873
	0.117271	56.2885
	0.118518	56.2889
	0.119765	56.2895
	0.121012	56.2915
	0.122259	56.2914
	0.123506	56.2921
	0.124754	56.2932
	0.126001	56.2942
	0.127248	56.2949
	0.128495	56.2969
	0.129742	56.298
	0.130989	56.2989
	0.132236	56.3022
	0.133483	56.3056
	0.13473	56.3105
	0.135977	56.3169
	0.137224	56.3229
	0.138472	56.3261
	0.139719	56.3307
	0.140966	56.3353
	0.142213	56.339
	0.14346	56.3431
	0.144707	56.3452
	0.145954	56.3472
	0.147201	56.3496
	0.148448	56.3525
	0.149695	56.3527
	0.150942	56.3547
	0.15219	56.3553
	0.153437	56.3563
	0.154684	56.3562
	0.155931	56.3567
	0.157178	56.3577
	0.158425	56.3582
	0.159672	56.3592
	0.160919	56.36
	0.162166	56.3606
	0.163413	56.3605
	0.164661	56.3615
	0.165908	56.3642
	0.167155	56.3659
	0.168402	56.3659
	0.169649	56.3664
	0.170896	56.3675
	0.172143	56.3697
	0.17339	56.3702
	0.174637	56.3712
	0.175884	56.3718
	0.177131	56.3727
	0.178379	56.3728
	0.179626	56.373
	0.180873	56.3744
	0.18212	56.3748
	0.183367	56.3746
	0.184614	56.3762
	0.185861	56.3768
	0.187108	56.3776
	0.188355	56.3777
	0.189602	56.3781
	0.190849	56.3783
	0.192097	56.3778
	0.193344	56.379
	0.194591	56.3785
	0.195838	56.3787
	0.197085	56.3805
	0.198332	56.3806
	0.199579	56.3808
	0.200826	56.3822
	0.202073	56.3834
	0.20332	56.3836
	0.204568	56.3844
	0.205815	56.3838
	0.207062	56.3852
	0.208309	56.3864
	0.209556	56.3871
	0.210803	56.3883
	0.21205	56.3908
	0.213297	56.3918
	0.214544	56.3941
	0.215791	56.3957
	0.217038	56.3976
	0.218286	56.3986
	0.219533	56.3999
	0.22078	56.4014
	0.222027	56.4029
	0.223274	56.4042
	0.224521	56.4048
	0.225768	56.4057
	0.227015	56.4062
	0.228262	56.4067
	0.229509	56.4067
	0.230756	56.4077
	0.232004	56.4084
	0.233251	56.4104
	0.234498	56.4106
	0.235745	56.4123
	0.236992	56.413
	0.238239	56.4144
	0.239486	56.4164
	0.240733	56.4177
	0.24198	56.4186
	0.243227	56.4192
	0.244475	56.4207
	0.245722	56.4224
	0.246969	56.4236
	0.248216	56.4258
	0.249463	56.4276
	0.25071	56.4303
	0.251957	56.4332
	0.253204	56.4361
	0.254451	56.4412
	0.255698	56.4455
	0.256945	56.4503
	0.258193	56.4565
	0.25944	56.4625
	0.260687	56.4697
	0.261934	56.4771
	0.263181	56.4848
	0.264428	56.4928
	0.265675	56.5019
	0.266922	56.5118
	0.268169	56.5227
	0.269416	56.5328
	0.270663	56.543
	0.271911	56.555
	0.273158	56.5668
	0.274405	56.5786
	0.275652	56.5908
	0.276899	56.6026
	0.278146	56.6149
	0.279393	56.6288
	0.28064	56.6431
	0.281887	56.6579
	0.283134	56.6742
	0.284382	56.6907
	0.285629	56.7065
	0.286876	56.7221
	0.288123	56.7401
	0.28937	56.7583
	0.290617	56.7758
	0.291864	56.7936
	0.293111	56.8129
	0.294358	56.8316
	0.295605	56.8494
	0.296852	56.8674
	0.2981	56.8855
	0.299347	56.9041
	0.300594	56.9224
	0.301841	56.9405
	0.303088	56.96
	0.304335	56.9794
	0.305582	56.998
	0.306829	57.0163
	0.308076	57.0339
	0.309323	57.0504
	0.31057	57.0657
	0.311818	57.0802
	0.313065	57.094
	0.314312	57.1068
	0.315559	57.119
	0.316806	57.1298
	0.318053	57.1408
	0.3193	57.1523
	0.320547	57.1627
	0.321794	57.1712
	0.323041	57.179
	0.324289	57.1868
	0.325536	57.1942
	0.326783	57.2006
	0.32803	57.2063
	0.329277	57.2116
	0.330524	57.2153
	0.331771	57.2197
	0.333018	57.2234
	0.334265	57.2259
	0.335512	57.2276
	0.336759	57.2294
	0.338007	57.2308
	0.339254	57.2329
	0.340501	57.2338
	0.341748	57.2336
	0.342995	57.2328
	0.344242	57.2314
	0.345489	57.2288
	0.346736	57.2251
	0.347983	57.2207
	0.34923	57.2163
	0.350477	57.2117
	0.351725	57.207
	0.352972	57.2021
	0.354219	57.1967
	0.355466	57.1905
	0.356713	57.1852
	0.35796	57.1796
	0.359207	57.1736
	0.360454	57.168
	0.361701	57.1618
	0.362948	57.1551
	0.364196	57.1474
	0.365443	57.1393
	0.36669	57.132
	0.367937	57.1252
	0.369184	57.1182
	0.370431	57.1118
	0.371678	57.1064
	0.372925	57.1019
	0.374172	57.098
	0.375419	57.0944
	0.376666	57.0916
	0.377914	57.0891
	0.379161	57.0862
	0.380408	57.0836
	0.381655	57.0801
	0.382902	57.0762
	0.384149	57.0736
	0.385396	57.0716
	0.386643	57.0688
	0.38789	57.0662
	0.389137	57.0638
	0.390384	57.0622
	0.391632	57.0606
	0.392879	57.0594
	0.394126	57.057
	0.395373	57.0546
	0.39662	57.0533
	0.397867	57.0518
	0.399114	57.0498
	0.400361	57.0475
	0.401608	57.0448
	0.402855	57.0422
	0.404103	57.04
	0.40535	57.0378
	0.406597	57.0356
	0.407844	57.0335
	0.409091	57.0318
	0.410338	57.0302
	0.411585	57.0281
	0.412832	57.0253
	0.414079	57.0223
	0.415326	57.0201
	0.416573	57.0184
	0.417821	57.017
	0.419068	57.0146
	0.420315	57.0122
	0.421562	57.0104
	0.422809	57.0087
	0.424056	57.007
	0.425303	57.0056
	0.42655	57.005
	0.427797	57.0034
	0.429044	57.0012
	0.430291	56.9995
	0.431539	56.9983
	0.432786	56.997
	0.434033	56.9954
	0.43528	56.9938
	0.436527	56.9918
	0.437774	56.99
	0.439021	56.9883
	0.440268	56.9861
	0.441515	56.9841
	0.442762	56.9815
	0.44401	56.98
	0.445257	56.9785
	0.446504	56.9763
	0.447751	56.9736
	0.448998	56.9712
	0.450245	56.9688
	0.451492	56.9653
	0.452739	56.9615
	0.453986	56.9578
	0.455233	56.954
	0.45648	56.9508
	0.457728	56.9477
	0.458975	56.9441
	0.460222	56.9407
	0.461469	56.9375
	0.462716	56.9348
	0.463963	56.9327
	0.46521	56.931
	0.466457	56.9293
	0.467704	56.9275
	0.468951	56.9254
	0.470198	56.9229
	0.471446	56.9203
	0.472693	56.9178
	0.47394	56.9157
	0.475187	56.9138
	0.476434	56.912
	0.477681	56.9104
	0.478928	56.9087
	0.480175	56.9063
	0.481422	56.9042
	0.482669	56.9022
	0.483917	56.9
	0.485164	56.897
	0.486411	56.8937
	0.487658	56.8911
	0.488905	56.8883
	0.490152	56.8859
	0.491399	56.8834
	0.492646	56.88
	0.493893	56.8771
	0.49514	56.8746
	0.496387	56.8719
	0.497635	56.869
	0.498882	56.8671
	0.500129	56.8652
	0.501376	56.8622
	0.502623	56.8594
	0.50387	56.8571
	0.505117	56.8549
	0.506364	56.8525
	0.507611	56.8498
	0.508858	56.8478
	0.510105	56.8458
	0.511353	56.8433
	0.5126	56.8407
	0.513847	56.839
	0.515094	56.8379
	0.516341	56.8365
	0.517588	56.8348
	0.518835	56.8332
	0.520082	56.8313
	0.521329	56.8295
	0.522576	56.8279
	0.523823	56.8268
	0.525071	56.8252
	0.526318	56.8236
	0.527565	56.8222
	0.528812	56.8206
	0.530059	56.8194
	0.531306	56.8188
	0.532553	56.8179
	0.5338	56.8163
	0.535047	56.8148
	0.536294	56.8135
	0.537542	56.8121
	0.538789	56.8109
	0.540036	56.8091
	0.541283	56.8072
	0.54253	56.8057
	0.543777	56.8048
	0.545024	56.8041
	0.546271	56.8027
	0.547518	56.8014
	0.548765	56.8008
	0.550012	56.7994
	0.55126	56.7978
	0.552507	56.7962
	0.553754	56.7947
	0.555001	56.7936
	0.556248	56.7933
	0.557495	56.7922
	0.558742	56.791
	0.559989	56.7896
	0.561236	56.7878
	0.562483	56.7863
	0.56373	56.7854
	0.564978	56.7844
	0.566225	56.7834
	0.567472	56.7821
	0.568719	56.7807
	0.569966	56.7797
	0.571213	56.7784
	0.57246	56.7773
	0.573707	56.7765
	0.574954	56.7754
	0.576201	56.7741
	0.577448	56.7728
	0.578696	56.7713
	0.579943	56.7703
	0.58119	56.7688
	0.582437	56.7679
	0.583684	56.7667
	0.584931	56.766
	0.586178	56.7653
	0.587425	56.7649
	0.588672	56.7638
	0.589919	56.7625
	0.591167	56.7609
	0.592414	56.7588
	0.593661	56.7568
	0.594908	56.7548
	0.596155	56.7533
	0.597402	56.7523
	0.598649	56.7512
	0.599896	56.7503
	0.601143	56.7491
	0.60239	56.7477
	0.603637	56.7472
	0.604885	56.7467
	0.606132	56.7451
	0.607379	56.7436
	0.608626	56.7426
	0.609873	56.7413
	0.61112	56.7399
	0.612367	56.7392
	0.613614	56.7391
	0.614861	56.7392
	0.616108	56.7394
	0.617356	56.7392
	0.618603	56.7378
	0.61985	56.7366
	0.621097	56.7362
	0.622344	56.736
	0.623591	56.7356
	0.624838	56.7346
	0.626085	56.7338
	0.627332	56.7327
	0.628579	56.7318
	0.629826	56.7315
	0.631074	56.7313
	0.632321	56.73
	0.633568	56.7289
	0.634815	56.7279
	0.636062	56.727
	0.637309	56.7263
	0.638556	56.7262
	0.639803	56.7253
	0.64105	56.7244
	0.642297	56.724
	0.643544	56.7233
	0.644792	56.7226
	0.646039	56.7217
	0.647286	56.7201
	0.648533	56.7189
	0.64978	56.7182
	0.651027	56.7167
	0.652274	56.7151
	0.653521	56.7149
	0.654768	56.715
	0.656015	56.714
	0.657263	56.713
	0.65851	56.7131
	0.659757	56.7124
	0.661004	56.7113
	0.662251	56.7104
	0.663498	56.7098
	0.664745	56.7096
	0.665992	56.7086
	0.667239	56.7075
	0.668486	56.707
	0.669733	56.7062
	0.670981	56.7052
	0.672228	56.7057
	0.673475	56.7053
	0.674722	56.7051
	0.675969	56.704
	0.677216	56.7033
	0.678463	56.7022
	0.67971	56.7015
	0.680957	56.7005
	0.682204	56.6999
	0.683451	56.6994
	0.684699	56.6989
	0.685946	56.6987
	0.687193	56.6989
	0.68844	56.6988
	0.689687	56.6987
	0.690934	56.6975
	0.692181	56.6965
	0.693428	56.6954
	0.694675	56.6958
	0.695922	56.6962
	0.697169	56.6965
	0.698417	56.6967
	0.699664	56.6963
	0.700911	56.6959
	0.702158	56.6955
	0.703405	56.6959
	0.704652	56.6949
	0.705899	56.6945
	0.707146	56.6945
	0.708393	56.6951
	0.70964	56.6963
	0.710888	56.6964
	0.712135	56.6965
	0.713382	56.6964
	0.714629	56.6971
	0.715876	56.6961
	0.717123	56.6954
	0.71837	56.6956
	0.719617	56.6958
	0.720864	56.6948
	0.722111	56.6955
	0.723358	56.6956
	0.724606	56.6963
	0.725853	56.6948
	0.7271	56.6947
	0.728347	56.6942
	0.729594	56.6933
	0.730841	56.693
	0.732088	56.693
	0.733335	56.6933
	0.734582	56.693
	0.735829	56.6923
	0.737077	56.692
	0.738324	56.6919
	0.739571	56.6912
	0.740818	56.691
	0.742065	56.69
	0.743312	56.6903
	0.744559	56.6903
	0.745806	56.6894
	0.747053	56.6888
	0.7483	56.6886
	0.749547	56.6877
	0.750795	56.6863
	0.752042	56.6858
	0.753289	56.6859
	0.754536	56.687
	0.755783	56.6873
	0.75703	56.6875
	0.758277	56.6859
	0.759524	56.6855
	0.760771	56.6846
	0.762018	56.6849
	0.763265	56.6858
	0.764513	56.6854
	0.76576	56.6847
	0.767007	56.6847
	0.768254	56.6844
	0.769501	56.6845
	0.770748	56.6832
	0.771995	56.6826
	0.773242	56.6825
	0.774489	56.6812
	0.775736	56.6809
	0.776983	56.6802
	0.778231	56.6806
	0.779478	56.6811
	0.780725	56.6809
	0.781972	56.681
	0.783219	56.6808
	0.784466	56.681
	0.785713	56.6814
	0.78696	56.6804
	0.788207	56.6817
	0.789454	56.6825
	0.790702	56.683
	0.791949	56.6836
	0.793196	56.6835
	0.794443	56.6838
	0.79569	56.6837
	0.796937	56.6832
	0.798184	56.6839
	0.799431	56.6841
	0.800678	56.6844
	0.801925	56.6842
	0.803172	56.6834
	0.80442	56.6845
	0.805667	56.6834
	0.806914	56.683
	0.808161	56.683
	0.809408	56.6831
	0.810655	56.682
	0.811902	56.6814
	0.813149	56.6817
	0.814396	56.6818
	0.815643	56.6816
	0.81689	56.6804
	0.818138	56.6811
	0.819385	56.6802
	0.820632	56.6806
	0.821879	56.6809
	0.823126	56.6813
	0.824373	56.6816
	0.82562	56.68
	0.826867	56.6801
	0.828114	56.6804
	0.829361	56.6801
	0.830609	56.6809
	0.831856	56.6807
	0.833103	56.6808
	0.83435	56.6801
	0.835597	56.6806
	0.836844	56.6807
	0.838091	56.6811
	0.839338	56.681
	0.840585	56.6803
	0.841832	56.6797
	0.843079	56.6793
	0.844327	56.6793
	0.845574	56.6799
	0.846821	56.6783
	0.848068	56.6775
	0.849315	56.6773
	0.850562	56.6763
	0.851809	56.675
	0.853056	56.6745
	0.854303	56.6743
	0.85555	56.6743
	0.856798	56.6732
	0.858045	56.6722
	0.859292	56.6723
	0.860539	56.6722
	0.861786	56.6721
	0.863033	56.6716
	0.86428	56.6717
	0.865527	56.6716
	0.866774	56.6712
	0.868021	56.6711
	0.869268	56.6708
	0.870516	56.6708
	0.871763	56.6703
	0.87301	56.6706
	0.874257	56.6711
	0.875504	56.6708
	0.876751	56.6703
	0.877998	56.6701
	0.879245	56.6699
	0.880492	56.6691
	0.881739	56.669
	0.882986	56.6693
	0.884234	56.6695
	0.885481	56.6689
	0.886728	56.6683
	0.887975	56.6691
	0.889222	56.6692
	0.890469	56.6689
	0.891716	56.6692
	0.892963	56.6693
	0.89421	56.6696
	0.895457	56.6699
	0.896704	56.6702
	0.897952	56.6699
	0.899199	56.6699
	0.900446	56.6701
	0.901693	56.6704
	0.90294	56.6704
	0.904187	56.6703
	0.905434	56.67
	0.906681	56.6698
	0.907928	56.6692
	0.909175	56.6697
	0.910423	56.67
	0.91167	56.6699
	0.912917	56.67
	0.914164	56.67
	0.915411	56.6696
	0.916658	56.6699
	0.917905	56.6705
	0.919152	56.6713
	0.920399	56.6717
	0.921646	56.6712
	0.922893	56.671
	0.924141	56.6707
	0.925388	56.6709
	0.926635	56.671
	0.927882	56.671
	0.929129	56.6705
	0.930376	56.6707
	0.931623	56.671
	0.93287	56.6711
	0.934117	56.6711
	0.935364	56.6711
	0.936611	56.6712
	0.937859	56.6717
	0.939106	56.6718
	0.940353	56.6719
	0.9416	56.672
	0.942847	56.6718
	0.944094	56.6719
	0.945341	56.672
	0.946588	56.6722
	0.947835	56.6725
	0.949082	56.6726
	0.95033	56.6718
	0.951577	56.6714
	0.952824	56.6713
	0.954071	56.6709
	0.955318	56.6706
	0.956565	56.6698
	0.957812	56.6697
	0.959059	56.6694
	0.960306	56.6685
	0.961553	56.6681
	0.9628	56.6674
	0.964048	56.6669
	0.965295	56.6667
	0.966542	56.6662
	0.967789	56.6664
	0.969036	56.6665
	0.970283	56.6667
	0.97153	56.6665
	0.972777	56.6658
	0.974024	56.665
	0.975271	56.6651
	0.976518	56.666
	0.977766	56.6665
	0.979013	56.6663
	0.98026	56.6659
	0.981507	56.6656
	0.982754	56.6657
	0.984001	56.6658
	0.985248	56.6656
	0.986495	56.6653
	0.987742	56.6648
	0.988989	56.6646
	0.990237	56.6647
	0.991484	56.6652
	0.992731	56.6653
	0.993978	56.6655
	0.995225	56.6652
	0.996472	56.6649
	0.997719	56.6652
	0.998966	56.6647
	1.00021	56.6643
	1.00146	56.6643
	1.00271	56.6642
	1.00395	56.6647
	1.0052	56.6648
	1.00645	56.6642
	1.0077	56.6634
	1.00894	56.6631
	1.01019	56.6632
	1.01144	56.663
	1.01268	56.6631
	1.01393	56.6634
	1.01518	56.6638
	1.01642	56.6643
	1.01767	56.6642
	1.01892	56.6643
	1.02017	56.6644
	1.02141	56.6647
	1.02266	56.6653
	1.02391	56.6654
	1.02516	56.6655
	1.0264	56.6658
	1.02765	56.6666
	1.0289	56.6676
	1.03014	56.6679
	1.03139	56.6679
	1.03264	56.6685
	1.03388	56.6694
	1.03513	56.6703
	1.03638	56.6707
	1.03763	56.6707
	1.03887	56.6704
	1.04012	56.6702
	1.04137	56.6699
	1.04261	56.6695
	1.04386	56.6696
	1.04511	56.6699
	1.04636	56.6701
	1.0476	56.6706
	1.04885	56.6704
	1.0501	56.6709
	1.05134	56.6715
	1.05259	56.6719
	1.05384	56.672
	1.05509	56.6726
	1.05633	56.6728
	1.05758	56.6725
	1.05883	56.6729
	1.06007	56.6729
	1.06132	56.6734
	1.06257	56.6739
	1.06381	56.6736
	1.06506	56.6734
	1.06631	56.6729
	1.06756	56.6728
	1.0688	56.6734
	1.07005	56.6737
	1.0713	56.6731
	1.07255	56.6725
	1.07379	56.6727
	1.07504	56.6733
	1.07629	56.6737
	1.07753	56.6731
	1.07878	56.6724
	1.08003	56.6722
	1.08127	56.6727
	1.08252	56.673
	1.08377	56.6727
	1.08502	56.6723
	1.08626	56.6723
	1.08751	56.6726
	1.08876	56.6726
	1.09	56.6723
	1.09125	56.6716
	1.0925	56.6717
	1.09374	56.6722
	1.09499	56.6714
	1.09624	56.6701
	1.09749	56.6695
	1.09873	56.6701
	1.09998	56.6712
	1.10123	56.671
	1.10248	56.6702
	1.10372	56.6707
	1.10497	56.6705
	1.10622	56.6704
	1.10746	56.6696
	1.10871	56.6688
	1.10996	56.6685
	1.1112	56.6687
	1.11245	56.6681
	1.1137	56.6668
	1.11495	56.6658
	1.11619	56.6656
	1.11744	56.6644
	1.11869	56.6639
	1.11993	56.6644
	1.12118	56.6647
	1.12243	56.6641
	1.12368	56.6627
	1.12492	56.6619
	1.12617	56.6621
	1.12742	56.6623
	1.12866	56.6618
	1.12991	56.661
	1.13116	56.6599
	1.13241	56.6594
	1.13365	56.6603
	1.1349	56.6605
	1.13615	56.6604
	1.13739	56.66
	1.13864	56.6592
	1.13989	56.6593
	1.14114	56.6593
	1.14238	56.6593
	1.14363	56.6587
	1.14488	56.6576
	1.14612	56.6571
	1.14737	56.6569
	1.14862	56.6565
	1.14986	56.6557
	1.15111	56.655
	1.15236	56.6545
	1.15361	56.6546
	1.15485	56.654
	1.1561	56.6526
	1.15735	56.6524
	1.15859	56.6527
	1.15984	56.6529
	1.16109	56.652
	1.16233	56.6508
	1.16358	56.6492
	1.16483	56.649
	1.16608	56.6481
	1.16732	56.648
	1.16857	56.6482
	1.16982	56.6485
	1.17107	56.6493
	1.17231	56.6491
	1.17356	56.6492
	1.17481	56.6493
	1.17605	56.6495
	1.1773	56.6496
	1.17855	56.6493
	1.17979	56.6494
	1.18104	56.6498
	1.18229	56.6501
	1.18354	56.6498
	1.18478	56.6496
	1.18603	56.6508
	1.18728	56.6508
	1.18852	56.6506
	1.18977	56.6509
	1.19102	56.6516
	1.19227	56.6523
	1.19351	56.6529
	1.19476	56.6531
	1.19601	56.6519
	1.19725	56.6509
	1.1985	56.6501
	1.19975	56.6498
	1.201	56.6497
	1.20224	56.6498
	1.20349	56.6493
	1.20474	56.6489
	1.20598	56.6494
	1.20723	56.6498
	1.20848	56.6492
	1.20972	56.6496
	1.21097	56.6498
	1.21222	56.6503
	1.21347	56.6513
	1.21471	56.6517
	1.21596	56.6521
	1.21721	56.6524
	1.21846	56.6538
	1.2197	56.6545
	1.22095	56.6544
	1.2222	56.6544
	1.22344	56.6556
	1.22469	56.656
	1.22594	56.6574
	1.22718	56.6589
	1.22843	56.6595
	1.22968	56.6604
	1.23093	56.6603
	1.23217	56.6611
	1.23342	56.6621
	1.23467	56.6632
	1.23591	56.6635
	1.23716	56.6648
	1.23841	56.6651
	1.23965	56.6657
	1.2409	56.6672
	1.24215	56.6682
	1.2434	56.6686
	1.24464	56.669
	1.24589	56.67
	1.24714	56.6713
	1.24839	56.6714
	1.24963	56.6725
	1.25088	56.6746
	1.25213	56.676
	1.25337	56.6767
	1.25462	56.6765
	1.25587	56.6768
	1.25711	56.6776
	1.25836	56.6788
	1.25961	56.679
	1.26086	56.68
	1.2621	56.6815
	1.26335	56.6828
	1.2646	56.6828
	1.26584	56.6831
	1.26709	56.6842
	1.26834	56.6843
	1.26958	56.6849
	1.27083	56.6867
	1.27208	56.6878
	1.27333	56.6888
	1.27457	56.69
	1.27582	56.69
	1.27707	56.6905
	1.27832	56.6909
	1.27956	56.6919
	1.28081	56.6918
	1.28206	56.6917
	1.2833	56.6928
	1.28455	56.6925
	1.2858	56.6925
	1.28704	56.6935
	1.28829	56.6935
	1.28954	56.6937
	1.29079	56.6941
	1.29203	56.695
	1.29328	56.6951
	1.29453	56.695
	1.29577	56.6944
	1.29702	56.6941
	1.29827	56.6952
	1.29952	56.6949
	1.30076	56.6955
	1.30201	56.6958
	1.30326	56.6953
	1.3045	56.6958
	1.30575	56.6956
	1.307	56.6954
	1.30825	56.6949
	1.30949	56.695
	1.31074	56.695
	1.31199	56.6949
	1.31323	56.6941
	1.31448	56.694
	1.31573	56.6936
	1.31698	56.6947
	1.31822	56.6953
	1.31947	56.6951
	1.32072	56.6949
	1.32196	56.6955
	1.32321	56.6958
	1.32446	56.6954
	1.3257	56.6952
	1.32695	56.6955
	1.3282	56.6968
	1.32945	56.697
	1.33069	56.6977
	1.33194	56.6982
	1.33319	56.6984
	1.33443	56.6979
	1.33568	56.6976
	1.33693	56.697
	1.33818	56.6961
	1.33942	56.6967
	1.34067	56.6967
	1.34192	56.6967
	1.34316	56.6967
	1.34441	56.6972
	1.34566	56.6973
	1.34691	56.6975
	1.34815	56.6983
	1.3494	56.6976
	1.35065	56.6981
	1.35189	56.6978
	1.35314	56.6983
	1.35439	56.6972
	1.35563	56.6972
	1.35688	56.6972
	1.35813	56.6972
	1.35938	56.6974
	1.36062	56.6959
	1.36187	56.6951
	1.36312	56.6949
	1.36437	56.6944
	1.36561	56.6939
	1.36686	56.6934
	1.36811	56.6938
	1.36935	56.6938
	1.3706	56.694
	1.37185	56.6929
	1.37309	56.6925
	1.37434	56.6923
	1.37559	56.6919
	1.37684	56.6909
	1.37808	56.6909
	1.37933	56.6911
	1.38058	56.691
	1.38182	56.691
	1.38307	56.691
	1.38432	56.6903
	1.38556	56.6902
	1.38681	56.6908
	1.38806	56.6907
	1.38931	56.6901
	1.39055	56.6891
	1.3918	56.6889
	1.39305	56.6878
	1.3943	56.6865
	1.39554	56.6858
	1.39679	56.685
	1.39804	56.6845
	1.39928	56.6842
	1.40053	56.6846
	1.40178	56.6842
	1.40302	56.6841
	1.40427	56.6839
	1.40552	56.6842
	1.40677	56.684
	1.40801	56.6835
	1.40926	56.6835
	1.41051	56.6829
	1.41175	56.6828
	1.413	56.6828
	1.41425	56.6829
	1.41549	56.6825
	1.41674	56.6832
	1.41799	56.6837
	1.41924	56.6834
	1.42048	56.6831
	1.42173	56.6822
	1.42298	56.6824
	1.42423	56.6828
	1.42547	56.6822
	1.42672	56.6823
	1.42797	56.6826
	1.42921	56.6826
	1.43046	56.6824
	1.43171	56.6823
	1.43295	56.6819
	1.4342	56.6824
	1.43545	56.6826
	1.4367	56.6817
	1.43794	56.681
	1.43919	56.6814
	1.44044	56.6815
	1.44168	56.6816
	1.44293	56.6817
	1.44418	56.6819
	1.44543	56.6822
	1.44667	56.6831
	1.44792	56.6833
	1.44917	56.6822
	1.45041	56.6821
	1.45166	56.6823
	1.45291	56.6828
	1.45416	56.6833
	1.4554	56.6833
	1.45665	56.6836
	1.4579	56.6835
	1.45914	56.6842
	1.46039	56.6844
	1.46164	56.684
	1.46288	56.6842
	1.46413	56.6842
	1.46538	56.6838
	1.46663	56.6831
	1.46787	56.6824
	1.46912	56.6821
	1.47037	56.6821
	1.47161	56.6826
	1.47286	56.6829
	1.47411	56.6825
	1.47536	56.6822
	1.4766	56.682
	1.47785	56.6819
	1.4791	56.6816
	1.48034	56.6814
	1.48159	56.6811
	1.48284	56.6809
	1.48409	56.6818
	1.48533	56.6824
	1.48658	56.6826
	1.48783	56.6828
	1.48907	56.6828
	1.49032	56.6829
	1.49157	56.6832
	1.49282	56.6836
	1.49406	56.6838
	1.49531	56.6838
	1.49656	56.6835
	1.4978	56.6835
	1.49905	56.6847
	1.5003	56.6849
	1.50154	56.6842
	1.50279	56.6834
	1.50404	56.6827
	1.50529	56.6823
	1.50653	56.6818
	1.50778	56.6815
	1.50903	56.6815
	1.51028	56.6813
	1.51152	56.6816
	1.51277	56.6817
	1.51402	56.6816
	1.51526	56.682
	1.51651	56.6815
	1.51776	56.681
	1.519	56.6816
	1.52025	56.6824
	1.5215	56.6821
	1.52275	56.6815
	1.52399	56.6823
	1.52524	56.6824
	1.52649	56.6821
	1.52773	56.6826
	1.52898	56.6835
	1.53023	56.6834
	1.53147	56.6829
	1.53272	56.6825
	1.53397	56.682
	1.53522	56.682
	1.53646	56.6821
	1.53771	56.6817
	1.53896	56.6813
	1.54021	56.6809
	1.54145	56.6803
	1.5427	56.6798
	1.54395	56.6798
	1.54519	56.6797
	1.54644	56.6795
	1.54769	56.6792
	1.54893	56.6784
	1.55018	56.6781
	1.55143	56.6782
	1.55268	56.678
	1.55392	56.6773
	1.55517	56.6765
	1.55642	56.676
	1.55766	56.6753
	1.55891	56.6747
	1.56016	56.6739
	1.5614	56.6737
	1.56265	56.674
	1.5639	56.6742
	1.56515	56.6743
	1.56639	56.6742
	1.56764	56.6737
	1.56889	56.6733
	1.57014	56.6727
	1.57138	56.6717
	1.57263	56.671
	1.57388	56.6704
	1.57512	56.67
	1.57637	56.6695
	1.57762	56.669
	1.57886	56.669
	1.58011	56.6697
	1.58136	56.6688
	1.58261	56.6674
	1.58385	56.6673
	1.5851	56.6678
	1.58635	56.6675
	1.58759	56.6675
	1.58884	56.6681
	1.59009	56.6677
	1.59134	56.6669
	1.59258	56.6666
	1.59383	56.6668
	1.59508	56.6667
	1.59632	56.6668
	1.59757	56.6666
	1.59882	56.667
	1.60007	56.6679
	1.60131	56.6682
	1.60256	56.6682
	1.60381	56.6682
	1.60505	56.6682
	1.6063	56.6678
	1.60755	56.6676
	1.60879	56.6675
	1.61004	56.6671
	1.61129	56.6671
	1.61254	56.6671
	1.61378	56.6671
	1.61503	56.6673
	1.61628	56.6673
	1.61753	56.667
	1.61877	56.6673
	1.62002	56.668
	1.62127	56.6685
	1.62251	56.6689
	1.62376	56.6687
	1.62501	56.6692
	1.62625	56.6704
	1.6275	56.6713
	1.62875	56.6718
	1.63	56.6717
	1.63124	56.6716
	1.63249	56.6725
	1.63374	56.6732
	1.63498	56.6728
	1.63623	56.6735
	1.63748	56.6736
	1.63872	56.6731
	1.63997	56.6725
	1.64122	56.6716
	1.64247	56.6707
	1.64371	56.6712
	1.64496	56.6713
	1.64621	56.6707
	1.64745	56.6701
	1.6487	56.6701
	1.64995	56.6696
	1.6512	56.669
	1.65244	56.6688
	1.65369	56.6687
	1.65494	56.6684
	1.65619	56.6684
	1.65743	56.6681
	1.65868	56.6674
	1.65993	56.6671
	1.66117	56.6665
	1.66242	56.6658
	1.66367	56.6653
	1.66491	56.6648
	1.66616	56.6646
	1.66741	56.6645
	1.66866	56.6645
	1.6699	56.6645
	1.67115	56.6642
	1.6724	56.6642
	1.67364	56.6646
	1.67489	56.6652
	1.67614	56.6649
	1.67738	56.6646
	1.67863	56.6639
	1.67988	56.6647
	1.68113	56.6643
	1.68237	56.664
	1.68362	56.6644
	1.68487	56.6651
	1.68612	56.6656
	1.68736	56.6643
	1.68861	56.6623
	1.68986	56.6611
	1.6911	56.6606
	1.69235	56.6613
	1.6936	56.6615
	1.69484	56.6614
	1.69609	56.661
	1.69734	56.6617
	1.69859	56.6615
	1.69983	56.6618
	1.70108	56.6623
	1.70233	56.6632
	1.70357	56.6643
	1.70482	56.6647
	1.70607	56.6647
	1.70731	56.6644
	1.70856	56.6646
	1.70981	56.6649
	1.71106	56.6648
	1.7123	56.6653
	1.71355	56.6653
	1.7148	56.6651
	1.71605	56.6648
	1.71729	56.665
	1.71854	56.6654
	1.71979	56.666
	1.72103	56.6666
	1.72228	56.6665
	1.72353	56.6663
	1.72477	56.666
	1.72602	56.6657
	1.72727	56.666
	1.72852	56.6671
	1.72976	56.6669
	1.73101	56.6676
	1.73226	56.6684
	1.7335	56.6691
	1.73475	56.6693
	1.736	56.6699
	1.73725	56.6693
	1.73849	56.6694
	1.73974	56.6695
	1.74099	56.6701
	1.74223	56.6694
	1.74348	56.6704
	1.74473	56.6703
	1.74598	56.6703
	1.74722	56.6696
	1.74847	56.6691
	1.74972	56.6694
	1.75096	56.6705
	1.75221	56.6705
	1.75346	56.671
	1.7547	56.6708
	1.75595	56.6707
	1.7572	56.6701
	1.75845	56.6707
	1.75969	56.6708
	1.76094	56.6701
	1.76219	56.6692
	1.76344	56.6697
	1.76468	56.6687
	1.76593	56.6681
	1.76718	56.668
	1.76842	56.6675
	1.76967	56.6681
	1.77092	56.6689
	1.77216	56.6696
	1.77341	56.6703
	1.77466	56.6692
	1.77591	56.6697
	1.77715	56.67
	1.7784	56.671
	1.77965	56.6712
	1.78089	56.6713
	1.78214	56.6707
	1.78339	56.671
	1.78463	56.6706
	1.78588	56.6718
	1.78713	56.6722
	1.78838	56.6726
	1.78962	56.672
	1.79087	56.672
	1.79212	56.672
	1.79337	56.6714
	1.79461	56.6709
	1.79586	56.6703
	1.79711	56.6701
	1.79835	56.669
	1.7996	56.6689
	1.80085	56.6682
	1.80209	56.6677
	1.80334	56.6679
	1.80459	56.6683
	1.80584	56.6673
	1.80708	56.6674
	1.80833	56.6675
	1.80958	56.6674
	1.81082	56.6675
	1.81207	56.6673
	1.81332	56.6668
	1.81456	56.6678
	1.81581	56.6677
	1.81706	56.6668
	1.81831	56.6666
	1.81955	56.6674
	1.8208	56.6677
	1.82205	56.6675
	1.8233	56.6677
	1.82454	56.6682
	1.82579	56.667
	1.82704	56.6676
	1.82828	56.6676
	1.82953	56.6672
	1.83078	56.6676
	1.83203	56.6679
	1.83327	56.6671
	1.83452	56.6663
	1.83577	56.6657
	1.83701	56.667
	1.83826	56.667
	1.83951	56.6668
	1.84075	56.665
	1.842	56.6655
	1.84325	56.6646
	1.8445	56.665
	1.84574	56.6642
	1.84699	56.6642
	1.84824	56.6635
	1.84948	56.6634
	1.85073	56.6639
	1.85198	56.6642
	1.85322	56.6632
	1.85447	56.6643
	1.85572	56.6648
	1.85697	56.6655
	1.85821	56.6659
	1.85946	56.6663
	1.86071	56.6661
	1.86196	56.666
	1.8632	56.6674
	1.86445	56.6681
	1.8657	56.668
	1.86694	56.6687
	1.86819	56.6692
	1.86944	56.6681
	1.87068	56.6667
	1.87193	56.6673
	1.87318	56.6675
	1.87443	56.668
	1.87567	56.6686
	1.87692	56.6676
	1.87817	56.6669
	1.87941	56.6673
	1.88066	56.6684
	1.88191	56.6683
	1.88316	56.6674
	1.8844	56.6664
	1.88565	56.6665
	1.8869	56.6657
	1.88814	56.6668
	1.88939	56.6672
	1.89064	56.6669
	1.89189	56.6676
	1.89313	56.6674
	1.89438	56.667
	1.89563	56.6671
	1.89687	56.6673
	1.89812	56.6667
	1.89937	56.6655
	1.90061	56.6649
	1.90186	56.6643
	1.90311	56.6648
	1.90436	56.6644
	1.9056	56.6649
	1.90685	56.6645
	1.9081	56.665
	1.90935	56.6654
	1.91059	56.666
	1.91184	56.6656
	1.91309	56.6657
	1.91433	56.6664
	1.91558	56.6677
	1.91683	56.6668
	1.91807	56.6668
	1.91932	56.6663
	1.92057	56.6664
	1.92182	56.666
	1.92306	56.6657
	1.92431	56.6663
	1.92556	56.6649
	1.9268	56.6643
	1.92805	56.6644
	1.9293	56.6645
	1.93054	56.6638
	1.93179	56.6642
	1.93304	56.6646
	1.93429	56.6635
	1.93553	56.6638
	1.93678	56.6641
	1.93803	56.6636
	1.93928	56.664
	1.94052	56.6636
	1.94177	56.6635
	1.94302	56.663
	1.94426	56.6628
	1.94551	56.6627
	1.94676	56.6633
	1.948	56.6639
	1.94925	56.6648
	1.9505	56.6638
	1.95175	56.6631
	1.95299	56.6629
	1.95424	56.6623
	1.95549	56.6624
	1.95673	56.6633
	1.95798	56.6632
	1.95923	56.6632
	1.96047	56.6637
	1.96172	56.664
	1.96297	56.6647
	1.96422	56.6649
	1.96546	56.665
	1.96671	56.6648
	1.96796	56.6643
	1.96921	56.6639
	1.97045	56.6639
	1.9717	56.6636
	1.97295	56.6623
	1.97419	56.6622
	1.97544	56.6617
	1.97669	56.6602
	1.97793	56.6591
	1.97918	56.6588
	1.98043	56.6582
	1.98168	56.6588
	1.98292	56.6586
	1.98417	56.6589
	1.98542	56.6592
	1.98666	56.6592
	1.98791	56.6598
	1.98916	56.6599
	1.99041	56.659
	1.99165	56.6579
	1.9929	56.6577
	1.99415	56.6573
	1.99539	56.6574
	1.99664	56.6576
	1.99789	56.6575
	1.99914	56.6569
	2.00038	56.6569
	2.00163	56.6571
	2.00288	56.6573
	2.00412	56.6575
	2.00537	56.6578
	2.00662	56.6578
	2.00786	56.6581
	2.00911	56.6579
	2.01036	56.6575
	2.01161	56.6569
	2.01285	56.6577
	2.0141	56.6581
	2.01535	56.6583
	2.0166	56.6588
	2.01784	56.6586
	2.01909	56.6587
	2.02034	56.6581
	2.02158	56.6571
	2.02283	56.6566
	2.02408	56.6578
	2.02532	56.6576
	2.02657	56.6583
	2.02782	56.6588
	2.02907	56.6595
	2.03031	56.6603
	2.03156	56.6609
	2.03281	56.6605
	2.03405	56.6605
	2.0353	56.6606
	2.03655	56.6607
	2.0378	56.6608
	2.03904	56.6619
	2.04029	56.6621
	2.04154	56.662
	2.04278	56.6628
	2.04403	56.6627
	2.04528	56.6624
	2.04652	56.6617
	2.04777	56.6609
	2.04902	56.6604
	2.05027	56.6603
	2.05151	56.6608
	2.05276	56.6611
	2.05401	56.6613
	2.05525	56.6617
	2.0565	56.6621
	2.05775	56.6625
	2.059	56.6632
	2.06024	56.6637
	2.06149	56.6641
	2.06274	56.6641
	2.06398	56.6638
	2.06523	56.664
	2.06648	56.664
	2.06772	56.6639
	2.06897	56.6638
	2.07022	56.6636
	2.07147	56.6645
	2.07271	56.6652
	2.07396	56.6652
	2.07521	56.6646
	2.07646	56.6644
	2.0777	56.6644
	2.07895	56.6642
	2.0802	56.6638
	2.08144	56.6633
	2.08269	56.6643
	2.08394	56.6657
	2.08519	56.666
	2.08643	56.6653
	2.08768	56.6648
	2.08893	56.6643
	2.09017	56.6642
	2.09142	56.6638
	2.09267	56.6635
	2.09391	56.6636
	2.09516	56.6642
	2.09641	56.6648
	2.09766	56.665
	2.0989	56.6654
	2.10015	56.6655
	2.1014	56.6649
	2.10264	56.6652
	2.10389	56.6658
	2.10514	56.6658
	2.10638	56.6655
	2.10763	56.6652
	2.10888	56.6657
	2.11013	56.6668
	2.11137	56.6677
	2.11262	56.6681
	2.11387	56.668
	2.11511	56.6685
	2.11636	56.6694
	2.11761	56.6695
	2.11886	56.6695
	2.1201	56.6692
	2.12135	56.6687
	2.1226	56.6688
	2.12385	56.6684
	2.12509	56.6678
	2.12634	56.6678
	2.12759	56.6678
	2.12883	56.6679
	2.13008	56.6676
	2.13133	56.6669
	2.13257	56.667
	2.13382	56.6666
	2.13507	56.6661
	2.13632	56.666
	2.13756	56.6662
	2.13881	56.6666
	2.14006	56.6662
	2.1413	56.666
	2.14255	56.6668
	2.1438	56.6669
	2.14505	56.6667
	2.14629	56.6665
	2.14754	56.6663
	2.14879	56.6658
	2.15003	56.6655
	2.15128	56.6666
	2.15253	56.6673
	2.15377	56.6668
	2.15502	56.667
	2.15627	56.6669
	2.15752	56.6666
	2.15876	56.666
	2.16001	56.6652
	2.16126	56.665
	2.1625	56.6646
	2.16375	56.665
	2.165	56.6649
	2.16625	56.6646
	2.16749	56.6641
	2.16874	56.6637
	2.16999	56.6637
	2.17123	56.6638
	2.17248	56.6638
	2.17373	56.6637
	2.17497	56.6636
	2.17622	56.6633
	2.17747	56.6629
	2.17872	56.6625
	2.17996	56.6623
	2.18121	56.6624
	2.18246	56.663
	2.1837	56.6631
	2.18495	56.6628
	2.1862	56.6628
	2.18745	56.6634
	2.18869	56.6635
	2.18994	56.6632
	2.19119	56.6635
	2.19244	56.6639
	2.19368	56.6646
	2.19493	56.6644
	2.19618	56.6638
	2.19742	56.6641
	2.19867	56.6647
	2.19992	56.6655
	2.20116	56.6658
	2.20241	56.6662
	2.20366	56.667
	2.20491	56.6674
	2.20615	56.6675
	2.2074	56.6674
	2.20865	56.6675
	2.20989	56.6685
	2.21114	56.6683
	2.21239	56.6683
	2.21364	56.6681
	2.21488	56.6674
	2.21613	56.6685
	2.21738	56.6686
	2.21862	56.6688
	2.21987	56.6698
	2.22112	56.6702
	2.22236	56.6714
	2.22361	56.6714
	2.22486	56.6719
	2.22611	56.6729
	2.22735	56.6737
	2.2286	56.6737
	2.22985	56.6747
	2.23109	56.6752
	2.23234	56.6756
	2.23359	56.6759
	2.23484	56.6758
	2.23608	56.6752
	2.23733	56.6746
	2.23858	56.6742
	2.23982	56.6745
	2.24107	56.6741
	2.24232	56.6739
	2.24357	56.6739
	2.24481	56.6735
	2.24606	56.6733
	2.24731	56.6731
	2.24855	56.6728
	2.2498	56.6732
	2.25105	56.6731
	2.2523	56.6731
	2.25354	56.6728
	2.25479	56.6725
	2.25604	56.6719
	2.25728	56.6714
	2.25853	56.6716
	2.25978	56.6718
	2.26103	56.6714
	2.26227	56.6708
	2.26352	56.6698
	2.26477	56.6692
	2.26601	56.6691
	2.26726	56.6688
	2.26851	56.6686
	2.26975	56.669
	2.271	56.6682
	2.27225	56.6674
	2.2735	56.6684
	2.27474	56.6698
	2.27599	56.6697
	2.27724	56.6689
	2.27848	56.6679
	2.27973	56.6681
	2.28098	56.6681
	2.28223	56.6669
	2.28347	56.6666
	2.28472	56.6665
	2.28597	56.6662
	2.28721	56.6669
	2.28846	56.6664
	2.28971	56.6652
	2.29095	56.6656
	2.2922	56.6647
	2.29345	56.6644
	2.2947	56.6643
	2.29594	56.6651
	2.29719	56.6652
	2.29844	56.6661
	2.29969	56.6666
	2.30093	56.6673
	2.30218	56.6674
	2.30343	56.6679
	2.30467	56.6688
	2.30592	56.6692
	2.30717	56.6696
	2.30841	56.6702
	2.30966	56.6699
	2.31091	56.6695
	2.31216	56.6693
	2.3134	56.6696
	2.31465	56.6708
	2.3159	56.6716
	2.31714	56.6717
	2.31839	56.6723
	2.31964	56.6729
	2.32089	56.6734
	2.32213	56.6733
	2.32338	56.6732
	2.32463	56.6739
	2.32587	56.6743
	2.32712	56.675
	2.32837	56.6755
	2.32961	56.6757
	2.33086	56.6745
	2.33211	56.6738
	2.33336	56.6738
	2.3346	56.6735
	2.33585	56.6722
	2.3371	56.6714
	2.33834	56.6714
	2.33959	56.6723
	2.34084	56.6731
	2.34209	56.6734
	2.34333	56.6735
	2.34458	56.6744
	2.34583	56.6744
	2.34707	56.6737
	2.34832	56.6747
	2.34957	56.6739
	2.35082	56.6738
	2.35206	56.6744
	2.35331	56.6744
	2.35456	56.6737
	2.3558	56.6741
	2.35705	56.6743
	2.3583	56.6734
	2.35954	56.6732
	2.36079	56.6727
	2.36204	56.6725
	2.36329	56.6724
	2.36453	56.6719
	2.36578	56.6724
	2.36703	56.6724
	2.36828	56.6722
	2.36952	56.6722
	2.37077	56.6716
	2.37202	56.6718
	2.37326	56.6721
	2.37451	56.6718
	2.37576	56.6724
	2.37701	56.6719
	2.37825	56.671
	2.3795	56.6709
	2.38075	56.6709
	2.38199	56.6715
	2.38324	56.6717
	2.38449	56.6713
	2.38573	56.6708
	2.38698	56.6706
	2.38823	56.6707
	2.38948	56.6708
	2.39072	56.6706
	2.39197	56.6701
	2.39322	56.6714
	2.39446	56.6719
	2.39571	56.6728
	2.39696	56.6731
	2.3982	56.674
	2.39945	56.6747
	2.4007	56.6745
	2.40195	56.6751
	2.40319	56.674
	2.40444	56.6736
	2.40569	56.6735
	2.40693	56.6731
	2.40818	56.6733
	2.40943	56.6738
	2.41068	56.673
	2.41192	56.6736
	2.41317	56.672
	2.41442	56.6723
	2.41567	56.6725
	2.41691	56.6739
	2.41816	56.6731
	2.41941	56.6722
	2.42065	56.6728
	2.4219	56.6724
	2.42315	56.6726
	2.42439	56.6717
	2.42564	56.6708
	2.42689	56.6721
	2.42814	56.6712
	2.42938	56.67
	2.43063	56.6695
	2.43188	56.6682
	2.43312	56.6684
	2.43437	56.6684
	2.43562	56.6692
	2.43687	56.6696
	2.43811	56.6693
	2.43936	56.6687
	2.44061	56.6691
	2.44185	56.6693
	2.4431	56.6689
	2.44435	56.6683
	2.44559	56.6677
	2.44684	56.6681
	2.44809	56.6681
	2.44934	56.6681
	2.45058	56.6684
	2.45183	56.6689
	2.45308	56.6679
	2.45432	56.6679
	2.45557	56.6679
	2.45682	56.6689
	2.45807	56.6685
	2.45931	56.6687
	2.46056	56.6688
	2.46181	56.668
	2.46305	56.6685
	2.4643	56.6678
	2.46555	56.6691
	2.46679	56.6698
	2.46804	56.6696
	2.46929	56.6694
	2.47054	56.6698
	2.47178	56.6699
	2.47303	56.67
	2.47428	56.67
	2.47553	56.6717
	2.47677	56.6717
	2.47802	56.6709
	2.47927	56.6704
	2.48051	56.671
	2.48176	56.6717
	2.48301	56.6707
	2.48426	56.672
	2.4855	56.6719
	2.48675	56.6713
	2.488	56.6717
	2.48924	56.6711
	2.49049	56.6717
[truncated: 21,487 more rows]

## Sheet: ExtendedDataFig 5
	Ext Figure 5B Knockout efficiency			Ext Figure 5D Viability analysis				Ext Figure 5E Polysome rescue quantification
	Indel size	Percentage of sequence			Apoptotic (%)	Dead (%)			ControlKO_rep1		RMP24KO_rep1
	2	5		ControlKO_day3_rep1	4.52	3.04			GFP	GFP-RMP24	GFP	GFP-RMP24
	1	13		ControlKO_day3_rep2	3.73	1.83		40S	4.269	4.05	1.646	4.877
	0	18		ControlKO_day3_rep3	3.75	1.78		60S	3.52	3.839	7.803	3.11
	-1	16						40S/60S	1.21278	1.05496	0.210945	1.56817
	-2	0		ControlKO_day5_rep1	3.56	1.74
	-3	5		ControlKO_day5_rep2	4.12	1.78
	-4	3		ControlKO_day5_rep3	4.12	1.78			ControlKO_rep2		RMP24KO_rep2
	-5	4							GFP	GFP-RMP24	GFP	GFP-RMP24
	-6	5		RMP24KO_day3_rep1	22.4	16.5		40S	3.737	3.948	2.543	3.81
	-7	3		RMP24KO_day3_rep2	7.78	4.55		60S	3.298	3.409	10.592	3.1326
	-8	1		RMP24KO_day3_rep3	8.43	5.18		40S/60S	1.13311	1.15811	0.240087	1.21624
	-9	7
	-10	0		RMP24KO_day5_rep1	18.4	11.8
	-11	3		RMP24KO_day5_rep2	14.6	10.2
	-12	0		RMP24KO_day5_rep3	14	9.05			ControlKO_rep3		RMP24KO_rep3
	-13	2							GFP	GFP-RMP24	GFP	GFP-RMP24
	-14	2						40S	3.877	4.276	1.658	2.838
	-15	3						60S	2.933	3.174	7.014	2.608
	-16	0						40S/60S	1.32185	1.3472	0.236384	1.08819
	-17	0
	-18	4
	-19	0
	-20	0
	-21	1
	-22	3
	-23	0

## Sheet: ExtendedDataFig 6
	Ext Figure 6B. Bioanalyzer 28S/18S rRNA						Ext Figure 6H. MALAT1 RT-qPCR analysis
		28S/18S rRNA						UncutMALAT1	TotalMALAT1	Uncut/total
	ControlKO_rep1	2.1					ControlKO_rep1	1.31304	11.5272	0.113908
	ControlKO_rep2	1.6					ControlKO_rep2	2.02368	10.1797	0.198796
							ControlKO_rep3	2.10352	10.6542	0.197435
	RMP24KO1_rep1	3.4					RMP24KO_rep1	0.79683	10.6019	0.075159
	RMP24KO1_rep2	2.1					RMP24KO_rep2	0.864809	12.46	0.0694069
							RMP24KO_rep3	0.775871	11.2945	0.0686945
	RMP24KO2_rep1	3.7					RPP14KO_rep1	6.12966	4.43588	1.38184
	RMP24KO2_rep2	2.3					RPP14KO_rep2	2.32177	1.62705	1.42698
							RPP14KO_rep3	21.1811	9.64053	2.19709
	RPP14KO_rep1	3.4					RPP21KO_rep1	29.7389	4.63636	6.41427
	RPP14KO_rep2	2.1					RPP21KO_rep2	9.80334	3.343	2.9325
							RPP21KO_rep3	13.8217	4.67545	2.95624
	RPP21KO_rep1	2.1
	RPP21KO_rep2	1.7

## Sheet: ExtendedDataFig 7
		Extended Figure 7A. rRNA junction read quantification								Extended Figure 7B. RMRP RNA quantification
			Reads per million								DEseq2 normalized counts			RT-qPCR
			5'ETS 18S	18S-ITS1	ITS1-5.8S	5.8S-ITS2	ITS2-28S	28S 3'ETS			RMRP			GAPDH	RMRP	RMRP/GAPDH
		ControlKO_rep1	202.971	21.6734	47.3986	611.808	172.937	0.964693		ControlKO_rep1	4207.09		ControlKO_rep1	6.93196	13.7543	1.98419
		ControlKO_rep2	225.098	21.5365	46.2482	600.26	172.43	2.00179		RMP24_KO_rep1	2283.56		RMP24_KO_rep1	7.79244	10.2825	1.31954
										RPP14_KO_rep1	1152.57		RPP14_KO_rep1	7.56554	2.37117	0.313417
										RPP21_KO_rep1	3888.03		RPP21_KO_rep1	5.13628	10.1255	1.97137
		RMP24KO_rep1	721.308	71.1392	226.735	679.454	328.716	1.21063
		RMP24KO_rep2	733.241	83.2129	251.277	703.995	327.393	0.779878		ControlKO_rep2	4712.05		ControlKO_rep2	5.75699	10.9388	1.90009
										RMP24_KO_rep2	2451.3		RMP24_KO_rep2	8.79769	8.32574	0.946355
										RPP14_KO_rep2	1221.38		RPP14_KO_rep2	2.13983	0.3141	0.146787
		RPP14KO_rep1	378.466	52.8869	139.524	626.647	240.449	1.17963		RPP21_KO_rep2	4296.82		RPP21_KO_rep2	4.00694	8.13699	2.03073
		RPP14KO_rep2	420.88	56.4254	160.105	735.911	274.706	1.61015
													ControlKO_rep3	6.70163	9.22277	1.3762
													RMP24_KO_rep3	8.45984	8.38138	0.990726
		RPP21KO_rep1	217.809	21.2046	54.674	703.226	199.117	1.32991					RPP14_KO_rep3	9.90322	0.904734	0.0913576
		RPP21KO_rep2	210.291	20.1589	46.2652	639.574	178.988	1.56513					RPP21_KO_rep3	4.02238	9.13169	2.27022
